# Supplementary material for: Health risk assessment of heavy metal pollution and its sources in agricultural soils near Hongfeng Lake in the mining area of Guizhou Province, China
Source: Front Public Health. 2023 Nov 10;11:1276925. doi: 10.3389/fpubh.2023.1276925 (PMC10667904; doi:10.3389/fpubh.2023.1276925)
Supplement: Supplementary file 1 [file Table_1.XLSX]

## Sheet: 0
OBJECTID	BSM	PXZQDM	Cd	Hg	As_	Pb	Cr	pH
1	520000000083	52	0.23	0.38	54.9	62	199	6.9
2	520181000830	52	0.27	0.251	13.5	24	180	7.79
3	520000000071	52	0.21	0.546	64.5	48	170	7.16
4	520181000695	52	1.41	0.444	11.4	32	159	7.62
5	520181000795	52	0.4	0.229	24	28	156	5.17
6	520181000909	52	0.27	0.571	64.7	65	153	5.53
7	520181000837	52	0.83	0.172	20	30	151	5.57
8	520000000041	52	0.2	0.579	55.4	46	148	6.47
9	520181000596	52	1.35	0.433	29.7	43	146	4.96
10	520181000908	52	0.31	0.337	59.3	50	143	6.24
11	520000000069	52	0.17	0.341	35	34	140	5.09
12	520181000877	52	0.36	0.199	9.5	24	140	5.39
13	520181000847	52	0.27	0.398	55.9	61	138	4.92
14	520000000052	52	0.13	0.551	60.3	37	134	6.74
15	520000000051	52	0.69	0.217	33.4	73	133	5.17
16	520000000096	52	0.24	0.419	48.9	62	133	6.16
17	520181000915	52	0.34	0.37	50.6	42	131	4.5
18	520181000702	52	0.82	0.285	25.9	34	131	6.42
19	520000000060	52	0.38	0.154	24	65	129	6
20	520181000681	52	1.1	0.438	13.5	35	129	6.42
21	520000000072	52	0.235	0.4715	54.9	40	127	7.46
22	520181000771	52	0.24	0.239	22.7	37	127	4.92
23	520181000750	52	0.35	0.638	21	31	127	5.34
24	520000000059	52	0.72	0.252	48.3	65	126	4.87
25	520000000064	52	0.18	0.35	66.6	45	125	7.45
26	520181000556	52	1.41	0.332	19.4	32	125	5.56
27	520181000902	52	0.26	0.273	46.2	50	124	5.81
28	520181000906	52	0.19	0.255	48.7	37	124	7.2
29	520000000061	52	0.78	0.296	31.6	41	123	4.67
30	520181000866	52	0.57	0.19	17.6	31	123	6.47
31	520181000747	52	0.24	0.311	50.1	61	122	5.86
32	520000000101	52	0.18	0.318	41.2	41	120	4.86
33	520181000733	52	0.52	0.257	35.8	38	120	5.06
34	520181000754	52	0.37	0.243	45.5	25	120	6.06
35	520000000097	52	0.53	0.483	31.5	54	119	5.74
36	520181000569	52	1.26	0.555	18.6	47	119	6.47
37	520000000130	52	0.4295	0.1595	22.35	39.4	119	6.08
38	520000000067	52	0.43	0.317	26	58	117	7.01
39	520181000742	52	0.64	0.678	71.4	57	116	7.06
40	520000000153	52	1.06	0.304	30.2	61	115	5.1
41	520181000916	52	0.22	0.37	58.6	48	115	6.21
42	520181000775	52	0.19	0.213	40.4	54	113	6.2
43	520181000901	52	0.23	0.209	40.5	37	113	6.2
44	520000000085	52	0.41	0.316	27.1	50.6	112	5.87
45	520181000913	52	0.2	0.51	60.3	47	112	6.4
46	520181000914	52	0.25	0.348	52.5	41	112	6.26
47	520181000833	52	0.45	0.154	30.8	50	111	6.06
48	520000000047	52	0.115	0.341	36.15	27.5	111	6.29
49	520181000896	52	0.45	0.304	16.1	22	111	6.15
50	520181000842	52	0.95	0.298	32.2	74	109	6.15
51	520181000760	52	0.58	0.208	21.9	41	109	5.735
52	520181000912	52	0.38	0.345	27.7	41	109	6.24
53	520000000077	52	0.52	0.161	30.3	62	107	6.375
54	520000000120	52	0.49	0.565	25.3	62	107	5.83
55	520000000079	52	0.74	0.36	27.4	46	107	5.66
56	520000000169	52	0.88	0.155	6.34	25.8	106	6.14
57	520181000911	52	0.37	0.235	35.6	49	105	6.59
58	520181000720	52	0.24	0.171	25	36	105	6.76
59	520181000852	52	0.26	0.281	79.4	72	104	5.02
60	520181000869	52	0.5	0.378	68.4	56	104	6.25
61	520181000905	52	0.15	0.147	38.3	37	104	6.02
62	520181000865	52	0.43	0.498	31.1	46	102	5.84
63	520000000160	52	0.912	0.197	24.2	45.8	102	6.49
64	520000000144	52	1.09	0.203	15.5	43.6	102	7.44
65	520181000895	52	0.52	0.211	32.5	38	102	6.74
66	520000000121	52	0.266	0.181	16.1	37.5	102	6.35
67	520000000157	52	1.46	0.567	14.7	58	101	6.23
68	520181000710	52	0.42	0.232	18.5	47	100	5.12
69	520181000857	52	0.4	0.566	71.5	49	99.8	5.79
70	520000000124	52	0.32	0.199	66.5	46	99.3	5.53
71	520181000776	52	0.27	0.168	25.2	38	99.1	5.58
72	520000000104	52	0.676	0.123	24.6	42.2	98.7	4.92
73	520000000075	52	1.08	0.169	37	46	98.3	5.72
74	520000000038	52	0.13	0.313	41	30	98.3	6.64
75	520181000749	52	0.36	0.42	23	43	98.1	5.89
76	520181000894	52	0.5	0.133	30.3	46	98	6.64
77	520181000794	52	0.31	0.149	17	38	97.9	7.58
78	520181000864	52	0.21	0.444	55.9	40	97.8	5
79	520181000759	52	0.41	0.155	18.9	45	97.6	4.95
80	520000000098	52	0.3	0.192	32.1	40.5	97.1	5.17
81	520181000748	52	0.6	0.162	16.8	50	96.3	5.7
82	520000000032	52	0.707	0.117	8.02	20.8	96	6.76
83	520000000068	52	0.53	0.158	30.2	54	95.7	5.4
84	520000000193	52	0.2	0.109	7.64	28	95.7	5.37
85	520000000164	52	0.383	0.139	10.8	35.4	94.4	4.7
86	520181000899	52	0.5	0.183	38.7	46	94.2	5.01
87	520181000788	52	0.35	0.141	21.9	42	93.9	6.7
88	520181000737	52	0.26	0.157	36.8	34	93.8	6.59
89	520181000907	52	0.48	0.225	39.9	57	93.5	6.43
90	520181000910	52	0.42	0.171	18.2	43	93	4.86
91	520181000836	52	0.38	0.175	20.2	45	92.9	5.59
92	520181000872	52	0.36	0.128	18.8	43	92.9	5.23
93	520000000131	52	0.36	0.274	15.2	49	92.4	6.72
94	520181000888	52	0.44	0.235	37.2	43	92	5.45
95	520181000879	52	0.4	0.134	12.9	50	91.4	5.09
96	520000000191	52	0.75	0.157	10.5	26	91.3	5.99
97	520000000188	52	0.902	0.144	5.14	27.9	90.9	7.32
98	520181000893	52	0.28	0.379	69.8	58	90.8	5.66
99	520000000132	52	0.449	0.149	25.8	33.3	90.8	5.63
100	520181000903	52	0.58	0.262	24.5	37	90.7	6.3
101	520000000092	52	0.28	0.299	17.9	32	90.6	7.2
102	520181000799	52	0.57	0.246	22.3	35	90.3	4.74
103	520181000752	52	0.4	0.367	75.7	37	90.2	6.28
104	520181000730	52	0.42	0.103	16.5	48	90	5.545
105	520000000116	52	0.37	0.376	12.7	36	89.6	7.67
106	520181000861	52	0.34	0.642	31.5	31	89.6	5.87
107	520181000882	52	0.34	0.275	16.4	50	89.2	5.77
108	520181000886	52	0.52	0.115	38.9	52	89.1	5.47
109	520181000898	52	0.43	0.127	23.9	43	89	7
110	520181000579	52	0.84	0.319	16.7	27	88.9	7.4
111	520181000851	52	0.45	0.223	11.7	53	88.4	8.24
112	520181000735	52	0.42	0.148	24.8	33	88.2	6.06
113	520181000878	52	0.45	0.203	31.4	50	86.8	5.66
114	520181000758	52	0.41	0.169	29	48	86.8	5.91
115	520181000726	52	0.39	0.164	20.8	39	86.8	7.71
116	520000000133	52	0.159	0.154	23.7	26.95	86.8	6.985
117	520181000890	52	0.38	0.116	20.7	32	85.9	7.6
118	520181000780	52	0.31	0.12	23.4	31	85.7	7.55
119	520000000163	52	0.36	0.211	8.23	35	85.4	7.55
120	520181000744	52	0.6	0.168	18.3	46	85	6.27
121	520000000141	52	0.48	0.287	18.8	37	84.6	6.38
122	520181000889	52	0.3	0.16	11.9	35	84.5	5.83
123	520000000175	52	0.354	0.144	16	33	84.5	5.26
124	520000000129	52	0.31	0.333	66.5	37	83.4	7.98
125	520000000035	52	0.54	0.188	25.1	69	82.5	5.05
126	520000000192	52	0.304	0.075	6.79	24.6	82.1	5.9
127	520000000029	52	0.17	0.29	33.5	26	81.4	5.61
128	520000000146	52	0.23	0.18	12.4	32	81.1	6.24
129	520000000187	52	0.552	0.17	18.8	29.6	80.7	7.96
130	520181000816	52	0.19	0.166	16.3	33	79.4	4.96
131	520000000135	52	0.455	0.2625	13.15	41	79.35	6.79
132	520000000162	52	0.52	0.221	12.5	34	79	5.87
133	520181000832	52	0.39	0.165	27.5	45	78.9	6.9
134	520000000110	52	0.367	0.16	2.16	18	78.7	7.15
135	520000000128	52	0.3	0.226	17.1	32	78.5	7.6
136	520181000853	52	0.27	0.169	12.3	29	77.8	7.44
137	520181000885	52	0.59	0.257	30.8	62	77.6	6.6
138	520000000176	52	0.58	0.13	12.9	36	77.2	6.34
139	520000000139	52	0.225	0.2365	9.64	23.5	76.1	5.6
140	520181000789	52	0.3	0.144	18.8	37	75.9	6.68
141	520181000736	52	0.725	0.263	40	39.5	75.85	6.7
142	520181000897	52	0.26	0.11	16.9	39	75.7	7.8
143	520181000783	52	0.35	0.125	22.7	32	75.5	4.58
144	520181000660	52	0.15	0.123	20.7	31	75.2	6.44
145	520000000179	52	1.03	0.165	11.7	43.8	74.9	7.72
146	520000000134	52	0.518	0.16	14.2	26.5	74.5	8.01
147	520181000845	52	0.36	0.158	15.1	37	74.4	7.45
148	520181000826	52	0.31	0.125	16.4	33	74	5.12
149	520000000028	52	0.25	0.398	43.1	32	73.7	6.12
150	520000000147	52	0.556	0.16	15.7	28.6	73.1	6.94
151	520181000867	52	0.32	0.274	20.6	36	72.8	7.6
152	520181000854	52	0.14	0.083	14	30	71.8	5.2
153	520000000078	52	0.27	0.195	9.81	30	71.7	6.07
154	520000000136	52	0.22	0.188	13.5	29	71.6	8
155	520181000876	52	0.55	0.128	10.9	30	71.4	7.03
156	520181000887	52	0.34	0.14	21.2	40	70.9	6.71
157	520181000880	52	0.41	0.188	16.9	40	70.5	4.99
158	520181000840	52	0.56	0.086	23.6	38	70.2	5.84
159	520000000149	52	0.24	0.144	9.83	30	69.9	6.69
160	520181000571	52	1.25	0.331	15.2	32	69.1	6.4
161	520000000002	52	0.26	0.106	14.5	34	69	7.32
162	520000000001	52	0.22	0.114	24	30	69	5.52
163	520000000022	52	0.41	0.17	36.3	47	68.9	5.19
164	520181000850	52	0.5	0.179	10.3	36	67.6	5.55
165	520000000152	52	0.484	0.139	14.7	23.8	66.9	6.47
166	520000000184	52	0.294	0.128	6.07	26.7	66.8	5.86
167	520181000855	52	0.33	0.312	14.7	35	65.1	7.21
168	520000000154	52	0.33	0.129	8.97	28	65.1	6.5
169	520181000870	52	0.27	0.211	33.6	36	64.7	6.68
170	520181000767	52	0.43	0.092	23	45	63.8	7.41
171	520181000856	52	0.2	0.106	7.81	27	62.7	5.16
172	520000000084	52	0.1195	0.1615	13.5	13.5	62.25	7.18
173	520000000186	52	0.967	0.096	6.71	23.4	62	6.01
174	520000000020	52	0.5	0.109	25.6	36	61.7	7.77
175	520181000891	52	0.21	0.1	11.5	28	60.3	5.12
176	520000000150	52	0.447	0.144	4.24	24.5	59.4	7.03
177	520181000874	52	0.28	0.172	6.35	29	58.3	6.75
178	520181000846	52	0.22	0.099	11.4	29	58.1	6.24
179	520181000883	52	0.3	0.195	14.1	32	57.9	5.61
180	520000000142	52	0.706	0.075	11	19.6	56.8	4.86
181	520000000172	52	0.758	0.075	10.9	17.3	56.7	5.81
182	520181000892	52	0.24	0.126	8.65	27	54.6	5.3
183	520000000074	52	0.434	0.094	4.35	20.2	52.4	7.18
184	520181000884	52	0.37	0.143	13.2	51	50.9	8.05
185	520000000181	52	0.176	0.091	5.38	15.2	45	6.09
186	520000000167	52	0.181	0.08	4.72	17.9	44.3	5.18
187	520181000875	52	0.18	0.119	5.46	26	44	5.51
188	520000000161	52	0.27	0.149	6.02	29.8	43.2	6.3
189	520181000628	52	0.3	0.101	22.3	37	41.8	6.98
190	520000000180	52	0.102	0.048	3.04	13.2	24.2	6.11

## Sheet: 1.Sampling and testing data
OBJECTID	BSM	PXZQDM	Cd	Difference from background values	Hg	Difference from background values	As	Difference from background values	Pb	Difference from background values	Cr	Difference from background values	pH
1	520000000083	52	0.23	-0.43	0.38	0.27	54.9	34.9	62	26.8	199	103.1	6.9			Project	Cd	Hg	As	Pb	Cr
2	520181000830	52	0.27	-0.39	0.251	0.141	13.5	-6.5	24	-11.2	180	84.1	7.79			Mean value	0.440568	0.236529	26.1622	39.1603	94.5597
3	520000000071	52	0.21	-0.45	0.546	0.436	64.5	44.5	48	12.8	170	74.1	7.16			Standard error	0.0193758	0.00951408	1.23802	0.876962	1.98407
4	520181000695	52	1.41	0.75	0.444	0.334	11.4	-8.6	32	-3.2	159	63.1	7.62			Median	0.37	0.191	22.1	37	91.35
5	520181000795	52	0.4	-0.26	0.229	0.119	24	4	28	-7.2	156	60.1	5.17			Mode	0.27	0.144	13.5	37	102
6	520181000909	52	0.27	-0.39	0.571	0.461	64.7	44.7	65	29.8	153	57.1	5.53			Standard deviation	0.267078	0.131143	17.0649	12.0881	27.3486
7	520181000837	52	0.83	0.17	0.172	0.062	20	0	30	-5.2	151	55.1	5.57			Variance	0.0713304	0.0171984	291.21	146.122	747.943
8	520000000041	52	0.2	-0.46	0.579	0.469	55.4	35.4	46	10.8	148	52.1	6.47			Kurtosis	3.21819	1.16437	0.692096	0.149034	0.989649
9	520181000596	52	1.35	0.69	0.433	0.323	29.7	9.7	43	7.8	146	50.1	4.96			Skewness	1.73464	1.2687	1.13068	0.543215	0.62617
10	520181000908	52	0.31	-0.35	0.337	0.227	59.3	39.3	50	14.8	143	47.1	6.24			Scope	1.358	0.63	77.24	60.8	174.8
11	520000000069	52	0.17	-0.49	0.341	0.231	35	15	34	-1.2	140	44.1	5.09			Minimum value	0.102	0.048	2.16	13.2	24.2
12	520181000877	52	0.36	-0.3	0.199	0.089	9.5	-10.5	24	-11.2	140	44.1	5.39			Maximum value	1.46	0.678	79.4	74	199
13	520181000847	52	0.27	-0.39	0.398	0.288	55.9	35.9	61	25.8	138	42.1	4.92			Excess rate	0.152632	0.894737	0.547368	0.589474	0.431579
14	520000000052	52	0.13	-0.53	0.551	0.441	60.3	40.3	37	1.8	134	38.1	6.74			CV	0.606211	0.554446	0.652272	0.308683	0.28922
15	520000000051	52	0.69	0.03	0.217	0.107	33.4	13.4	73	37.8	133	37.1	5.17			Average background of Gui zhou	0.66	0.11	20	35.2	95.9
16	520000000096	52	0.24	-0.42	0.419	0.309	48.9	28.9	62	26.8	133	37.1	6.16			中国土壤背景值
17	520181000915	52	0.34	-0.32	0.37	0.26	50.6	30.6	42	6.8	131	35.1	4.5
18	520181000702	52	0.82	0.16	0.285	0.175	25.9	5.9	34	-1.2	131	35.1	6.42			Item	Elements
19	520000000060	52	0.38	-0.28	0.154	0.044	24	4	65	29.8	129	33.1	6				Cd	Hg	As	Pb	Cr
20	520181000681	52	1.1	0.44	0.438	0.328	13.5	-6.5	35	-0.2	129	33.1	6.42			Min (mg/kg)	0.102	0.048	2.16	13.2	24.2
21	520000000072	52	0.235	-0.425	0.4715	0.3615	54.9	34.9	40	4.8	127	31.1	7.46			Max ((mg/kg) )	1.46	0.678	79.4	74	199
22	520181000771	52	0.24	-0.42	0.239	0.129	22.7	2.7	37	1.8	127	31.1	4.92			Mean (mg/kg)	0.440568	0.236529	26.1622	39.1603	94.5597
23	520181000750	52	0.35	-0.31	0.638	0.528	21	1	31	-4.2	127	31.1	5.34			Skewness	1.73464	1.2687	1.13068	0.543215	0.62617
24	520000000059	52	0.72	0.06	0.252	0.142	48.3	28.3	65	29.8	126	30.1	4.87			Kurtosis	3.21819	1.16437	0.692096	0.149034	0.989649
25	520000000064	52	0.18	-0.48	0.35	0.24	66.6	46.6	45	9.8	125	29.1	7.45			CV	0.61	0.55	0.65	0.31	0.29
26	520181000556	52	1.41	0.75	0.332	0.222	19.4	-0.6	32	-3.2	125	29.1	5.56			Excess rate. %	15.26	89.47	54.74	58.95	43.16
27	520181000902	52	0.26	-0.4	0.273	0.163	46.2	26.2	50	14.8	124	28.1	5.81			Average background of Gui zhou	0.66	0.11	20	35.2	95.9
28	520181000906	52	0.19	-0.47	0.255	0.145	48.7	28.7	37	1.8	124	28.1	7.2
29	520000000061	52	0.78	0.12	0.296	0.186	31.6	11.6	41	5.8	123	27.1	4.67
30	520181000866	52	0.57	-0.09	0.19	0.08	17.6	-2.4	31	-4.2	123	27.1	6.47
31	520181000747	52	0.24	-0.42	0.311	0.201	50.1	30.1	61	25.8	122	26.1	5.86
32	520000000101	52	0.18	-0.48	0.318	0.208	41.2	21.2	41	5.8	120	24.1	4.86
33	520181000733	52	0.52	-0.14	0.257	0.147	35.8	15.8	38	2.8	120	24.1	5.06
34	520181000754	52	0.37	-0.29	0.243	0.133	45.5	25.5	25	-10.2	120	24.1	6.06
35	520000000097	52	0.53	-0.13	0.483	0.373	31.5	11.5	54	18.8	119	23.1	5.74
36	520181000569	52	1.26	0.6	0.555	0.445	18.6	-1.4	47	11.8	119	23.1	6.47
37	520000000130	52	0.4295	-0.2305	0.1595	0.0495	22.35	2.35	39.4	4.2	119	23.1	6.08
38	520000000067	52	0.43	-0.23	0.317	0.207	26	6	58	22.8	117	21.1	7.01
39	520181000742	52	0.64	-0.02	0.678	0.568	71.4	51.4	57	21.8	116	20.1	7.06
40	520000000153	52	1.06	0.4	0.304	0.194	30.2	10.2	61	25.8	115	19.1	5.1
41	520181000916	52	0.22	-0.44	0.37	0.26	58.6	38.6	48	12.8	115	19.1	6.21
42	520181000775	52	0.19	-0.47	0.213	0.103	40.4	20.4	54	18.8	113	17.1	6.2
43	520181000901	52	0.23	-0.43	0.209	0.099	40.5	20.5	37	1.8	113	17.1	6.2
44	520000000085	52	0.41	-0.25	0.316	0.206	27.1	7.1	50.6	15.4	112	16.1	5.87
45	520181000913	52	0.2	-0.46	0.51	0.4	60.3	40.3	47	11.8	112	16.1	6.4
46	520181000914	52	0.25	-0.41	0.348	0.238	52.5	32.5	41	5.8	112	16.1	6.26
47	520181000833	52	0.45	-0.21	0.154	0.044	30.8	10.8	50	14.8	111	15.1	6.06
48	520000000047	52	0.115	-0.545	0.341	0.231	36.15	16.15	27.5	-7.7	111	15.1	6.29
49	520181000896	52	0.45	-0.21	0.304	0.194	16.1	-3.9	22	-13.2	111	15.1	6.15
50	520181000842	52	0.95	0.29	0.298	0.188	32.2	12.2	74	38.8	109	13.1	6.15
51	520181000760	52	0.58	-0.08	0.208	0.098	21.9	1.9	41	5.8	109	13.1	5.735
52	520181000912	52	0.38	-0.28	0.345	0.235	27.7	7.7	41	5.8	109	13.1	6.24
53	520000000077	52	0.52	-0.14	0.161	0.051	30.3	10.3	62	26.8	107	11.1	6.375
54	520000000120	52	0.49	-0.17	0.565	0.455	25.3	5.3	62	26.8	107	11.1	5.83
55	520000000079	52	0.74	0.08	0.36	0.25	27.4	7.4	46	10.8	107	11.1	5.66
56	520000000169	52	0.88	0.22	0.155	0.045	6.34	-13.66	25.8	-9.4	106	10.1	6.14
57	520181000911	52	0.37	-0.29	0.235	0.125	35.6	15.6	49	13.8	105	9.1	6.59
58	520181000720	52	0.24	-0.42	0.171	0.061	25	5	36	0.8	105	9.1	6.76
59	520181000852	52	0.26	-0.4	0.281	0.171	79.4	59.4	72	36.8	104	8.1	5.02
60	520181000869	52	0.5	-0.16	0.378	0.268	68.4	48.4	56	20.8	104	8.1	6.25
61	520181000905	52	0.15	-0.51	0.147	0.037	38.3	18.3	37	1.8	104	8.1	6.02
62	520181000865	52	0.43	-0.23	0.498	0.388	31.1	11.1	46	10.8	102	6.1	5.84
63	520000000160	52	0.912	0.252	0.197	0.087	24.2	4.2	45.8	10.6	102	6.1	6.49
64	520000000144	52	1.09	0.43	0.203	0.093	15.5	-4.5	43.6	8.4	102	6.1	7.44
65	520181000895	52	0.52	-0.14	0.211	0.101	32.5	12.5	38	2.8	102	6.1	6.74
66	520000000121	52	0.266	-0.394	0.181	0.071	16.1	-3.9	37.5	2.3	102	6.1	6.35
67	520000000157	52	1.46	0.8	0.567	0.457	14.7	-5.3	58	22.8	101	5.1	6.23
68	520181000710	52	0.42	-0.24	0.232	0.122	18.5	-1.5	47	11.8	100	4.1	5.12
69	520181000857	52	0.4	-0.26	0.566	0.456	71.5	51.5	49	13.8	99.8	3.9	5.79
70	520000000124	52	0.32	-0.34	0.199	0.089	66.5	46.5	46	10.8	99.3	3.4	5.53
71	520181000776	52	0.27	-0.39	0.168	0.058	25.2	5.2	38	2.8	99.1	3.2	5.58
72	520000000104	52	0.676	0.016	0.123	0.013	24.6	4.6	42.2	7	98.7	2.8	4.92
73	520000000075	52	1.08	0.42	0.169	0.059	37	17	46	10.8	98.3	2.4	5.72
74	520000000038	52	0.13	-0.53	0.313	0.203	41	21	30	-5.2	98.3	2.4	6.64
75	520181000749	52	0.36	-0.3	0.42	0.31	23	3	43	7.8	98.1	2.2	5.89
76	520181000894	52	0.5	-0.16	0.133	0.023	30.3	10.3	46	10.8	98	2.1	6.64
77	520181000794	52	0.31	-0.35	0.149	0.039	17	-3	38	2.8	97.9	2	7.58
78	520181000864	52	0.21	-0.45	0.444	0.334	55.9	35.9	40	4.8	97.8	1.9	5
79	520181000759	52	0.41	-0.25	0.155	0.045	18.9	-1.1	45	9.8	97.6	1.7	4.95
80	520000000098	52	0.3	-0.36	0.192	0.082	32.1	12.1	40.5	5.3	97.1	1.2	5.17
81	520181000748	52	0.6	-0.06	0.162	0.052	16.8	-3.2	50	14.8	96.3	0.4	5.7
82	520000000032	52	0.707	0.047	0.117	0.007	8.02	-11.98	20.8	-14.4	96	0.1	6.76
83	520000000068	52	0.53	-0.13	0.158	0.048	30.2	10.2	54	18.8	95.7	-0.2	5.4
84	520000000193	52	0.2	-0.46	0.109	-0.001	7.64	-12.36	28	-7.2	95.7	-0.2	5.37
85	520000000164	52	0.383	-0.277	0.139	0.029	10.8	-9.2	35.4	0.2	94.4	-1.5	4.7
86	520181000899	52	0.5	-0.16	0.183	0.073	38.7	18.7	46	10.8	94.2	-1.7	5.01
87	520181000788	52	0.35	-0.31	0.141	0.031	21.9	1.9	42	6.8	93.9	-2	6.7
88	520181000737	52	0.26	-0.4	0.157	0.047	36.8	16.8	34	-1.2	93.8	-2.1	6.59
89	520181000907	52	0.48	-0.18	0.225	0.115	39.9	19.9	57	21.8	93.5	-2.4	6.43
90	520181000910	52	0.42	-0.24	0.171	0.061	18.2	-1.8	43	7.8	93	-2.9	4.86
91	520181000836	52	0.38	-0.28	0.175	0.065	20.2	0.2	45	9.8	92.9	-3	5.59
92	520181000872	52	0.36	-0.3	0.128	0.018	18.8	-1.2	43	7.8	92.9	-3	5.23
93	520000000131	52	0.36	-0.3	0.274	0.164	15.2	-4.8	49	13.8	92.4	-3.5	6.72
94	520181000888	52	0.44	-0.22	0.235	0.125	37.2	17.2	43	7.8	92	-3.9	5.45
95	520181000879	52	0.4	-0.26	0.134	0.024	12.9	-7.1	50	14.8	91.4	-4.5	5.09
96	520000000191	52	0.75	0.09	0.157	0.047	10.5	-9.5	26	-9.2	91.3	-4.6	5.99
97	520000000188	52	0.902	0.242	0.144	0.034	5.14	-14.86	27.9	-7.3	90.9	-5	7.32
98	520181000893	52	0.28	-0.38	0.379	0.269	69.8	49.8	58	22.8	90.8	-5.1	5.66
99	520000000132	52	0.449	-0.211	0.149	0.039	25.8	5.8	33.3	-1.9	90.8	-5.1	5.63
100	520181000903	52	0.58	-0.08	0.262	0.152	24.5	4.5	37	1.8	90.7	-5.2	6.3
101	520000000092	52	0.28	-0.38	0.299	0.189	17.9	-2.1	32	-3.2	90.6	-5.3	7.2
102	520181000799	52	0.57	-0.09	0.246	0.136	22.3	2.3	35	-0.2	90.3	-5.6	4.74
103	520181000752	52	0.4	-0.26	0.367	0.257	75.7	55.7	37	1.8	90.2	-5.7	6.28
104	520181000730	52	0.42	-0.24	0.103	-0.007	16.5	-3.5	48	12.8	90	-5.9	5.545
105	520000000116	52	0.37	-0.29	0.376	0.266	12.7	-7.3	36	0.8	89.6	-6.3	7.67
106	520181000861	52	0.34	-0.32	0.642	0.532	31.5	11.5	31	-4.2	89.6	-6.3	5.87
107	520181000882	52	0.34	-0.32	0.275	0.165	16.4	-3.6	50	14.8	89.2	-6.7	5.77
108	520181000886	52	0.52	-0.14	0.115	0.005	38.9	18.9	52	16.8	89.1	-6.8	5.47
109	520181000898	52	0.43	-0.23	0.127	0.017	23.9	3.9	43	7.8	89	-6.9	7
110	520181000579	52	0.84	0.18	0.319	0.209	16.7	-3.3	27	-8.2	88.9	-7	7.4
111	520181000851	52	0.45	-0.21	0.223	0.113	11.7	-8.3	53	17.8	88.4	-7.5	8.24
112	520181000735	52	0.42	-0.24	0.148	0.038	24.8	4.8	33	-2.2	88.2	-7.7	6.06
113	520181000878	52	0.45	-0.21	0.203	0.093	31.4	11.4	50	14.8	86.8	-9.1	5.66
114	520181000758	52	0.41	-0.25	0.169	0.059	29	9	48	12.8	86.8	-9.1	5.91
115	520181000726	52	0.39	-0.27	0.164	0.054	20.8	0.8	39	3.8	86.8	-9.1	7.71
116	520000000133	52	0.159	-0.501	0.154	0.044	23.7	3.7	26.95	-8.25	86.8	-9.1	6.985
117	520181000890	52	0.38	-0.28	0.116	0.006	20.7	0.7	32	-3.2	85.9	-10	7.6
118	520181000780	52	0.31	-0.35	0.12	0.01	23.4	3.4	31	-4.2	85.7	-10.2	7.55
119	520000000163	52	0.36	-0.3	0.211	0.101	8.23	-11.77	35	-0.2	85.4	-10.5	7.55
120	520181000744	52	0.6	-0.06	0.168	0.058	18.3	-1.7	46	10.8	85	-10.9	6.27
121	520000000141	52	0.48	-0.18	0.287	0.177	18.8	-1.2	37	1.8	84.6	-11.3	6.38
122	520181000889	52	0.3	-0.36	0.16	0.05	11.9	-8.1	35	-0.2	84.5	-11.4	5.83
123	520000000175	52	0.354	-0.306	0.144	0.034	16	-4	33	-2.2	84.5	-11.4	5.26
124	520000000129	52	0.31	-0.35	0.333	0.223	66.5	46.5	37	1.8	83.4	-12.5	7.98
125	520000000035	52	0.54	-0.12	0.188	0.078	25.1	5.1	69	33.8	82.5	-13.4	5.05
126	520000000192	52	0.304	-0.356	0.075	-0.035	6.79	-13.21	24.6	-10.6	82.1	-13.8	5.9
127	520000000029	52	0.17	-0.49	0.29	0.18	33.5	13.5	26	-9.2	81.4	-14.5	5.61
128	520000000146	52	0.23	-0.43	0.18	0.07	12.4	-7.6	32	-3.2	81.1	-14.8	6.24
129	520000000187	52	0.552	-0.108	0.17	0.06	18.8	-1.2	29.6	-5.6	80.7	-15.2	7.96
130	520181000816	52	0.19	-0.47	0.166	0.056	16.3	-3.7	33	-2.2	79.4	-16.5	4.96
131	520000000135	52	0.455	-0.205	0.2625	0.1525	13.15	-6.85	41	5.8	79.35	-16.55	6.79
132	520000000162	52	0.52	-0.14	0.221	0.111	12.5	-7.5	34	-1.2	79	-16.9	5.87
133	520181000832	52	0.39	-0.27	0.165	0.055	27.5	7.5	45	9.8	78.9	-17	6.9
134	520000000110	52	0.367	-0.293	0.16	0.05	2.16	-17.84	18	-17.2	78.7	-17.2	7.15
135	520000000128	52	0.3	-0.36	0.226	0.116	17.1	-2.9	32	-3.2	78.5	-17.4	7.6
136	520181000853	52	0.27	-0.39	0.169	0.059	12.3	-7.7	29	-6.2	77.8	-18.1	7.44
137	520181000885	52	0.59	-0.07	0.257	0.147	30.8	10.8	62	26.8	77.6	-18.3	6.6
138	520000000176	52	0.58	-0.08	0.13	0.02	12.9	-7.1	36	0.8	77.2	-18.7	6.34
139	520000000139	52	0.225	-0.435	0.2365	0.1265	9.64	-10.36	23.5	-11.7	76.1	-19.8	5.6
140	520181000789	52	0.3	-0.36	0.144	0.034	18.8	-1.2	37	1.8	75.9	-20	6.68
141	520181000736	52	0.725	0.065	0.263	0.153	40	20	39.5	4.3	75.85	-20.05	6.7
142	520181000897	52	0.26	-0.4	0.11	0	16.9	-3.1	39	3.8	75.7	-20.2	7.8
143	520181000783	52	0.35	-0.31	0.125	0.015	22.7	2.7	32	-3.2	75.5	-20.4	4.58
144	520181000660	52	0.15	-0.51	0.123	0.013	20.7	0.7	31	-4.2	75.2	-20.7	6.44
145	520000000179	52	1.03	0.37	0.165	0.055	11.7	-8.3	43.8	8.6	74.9	-21	7.72
146	520000000134	52	0.518	-0.142	0.16	0.05	14.2	-5.8	26.5	-8.7	74.5	-21.4	8.01
147	520181000845	52	0.36	-0.3	0.158	0.048	15.1	-4.9	37	1.8	74.4	-21.5	7.45
148	520181000826	52	0.31	-0.35	0.125	0.015	16.4	-3.6	33	-2.2	74	-21.9	5.12
149	520000000028	52	0.25	-0.41	0.398	0.288	43.1	23.1	32	-3.2	73.7	-22.2	6.12
150	520000000147	52	0.556	-0.104	0.16	0.05	15.7	-4.3	28.6	-6.6	73.1	-22.8	6.94
151	520181000867	52	0.32	-0.34	0.274	0.164	20.6	0.6	36	0.8	72.8	-23.1	7.6
152	520181000854	52	0.14	-0.52	0.083	-0.027	14	-6	30	-5.2	71.8	-24.1	5.2
153	520000000078	52	0.27	-0.39	0.195	0.085	9.81	-10.19	30	-5.2	71.7	-24.2	6.07
154	520000000136	52	0.22	-0.44	0.188	0.078	13.5	-6.5	29	-6.2	71.6	-24.3	8
155	520181000876	52	0.55	-0.11	0.128	0.018	10.9	-9.1	30	-5.2	71.4	-24.5	7.03
156	520181000887	52	0.34	-0.32	0.14	0.03	21.2	1.2	40	4.8	70.9	-25	6.71
157	520181000880	52	0.41	-0.25	0.188	0.078	16.9	-3.1	40	4.8	70.5	-25.4	4.99
158	520181000840	52	0.56	-0.1	0.086	-0.024	23.6	3.6	38	2.8	70.2	-25.7	5.84
159	520000000149	52	0.24	-0.42	0.144	0.034	9.83	-10.17	30	-5.2	69.9	-26	6.69
160	520181000571	52	1.25	0.59	0.331	0.221	15.2	-4.8	32	-3.2	69.1	-26.8	6.4
161	520000000002	52	0.26	-0.4	0.106	-0.004	14.5	-5.5	34	-1.2	69	-26.9	7.32
162	520000000001	52	0.22	-0.44	0.114	0.004	24	4	30	-5.2	69	-26.9	5.52
163	520000000022	52	0.41	-0.25	0.17	0.06	36.3	16.3	47	11.8	68.9	-27	5.19
164	520181000850	52	0.5	-0.16	0.179	0.069	10.3	-9.7	36	0.8	67.6	-28.3	5.55
165	520000000152	52	0.484	-0.176	0.139	0.029	14.7	-5.3	23.8	-11.4	66.9	-29	6.47
166	520000000184	52	0.294	-0.366	0.128	0.018	6.07	-13.93	26.7	-8.5	66.8	-29.1	5.86
167	520181000855	52	0.33	-0.33	0.312	0.202	14.7	-5.3	35	-0.2	65.1	-30.8	7.21
168	520000000154	52	0.33	-0.33	0.129	0.019	8.97	-11.03	28	-7.2	65.1	-30.8	6.5
169	520181000870	52	0.27	-0.39	0.211	0.101	33.6	13.6	36	0.8	64.7	-31.2	6.68
170	520181000767	52	0.43	-0.23	0.092	-0.018	23	3	45	9.8	63.8	-32.1	7.41
171	520181000856	52	0.2	-0.46	0.106	-0.004	7.81	-12.19	27	-8.2	62.7	-33.2	5.16
172	520000000084	52	0.1195	-0.5405	0.1615	0.0515	13.5	-6.5	13.5	-21.7	62.25	-33.65	7.18
173	520000000186	52	0.967	0.307	0.096	-0.014	6.71	-13.29	23.4	-11.8	62	-33.9	6.01
174	520000000020	52	0.5	-0.16	0.109	-0.001	25.6	5.6	36	0.8	61.7	-34.2	7.77
175	520181000891	52	0.21	-0.45	0.1	-0.01	11.5	-8.5	28	-7.2	60.3	-35.6	5.12
176	520000000150	52	0.447	-0.213	0.144	0.034	4.24	-15.76	24.5	-10.7	59.4	-36.5	7.03
177	520181000874	52	0.28	-0.38	0.172	0.062	6.35	-13.65	29	-6.2	58.3	-37.6	6.75
178	520181000846	52	0.22	-0.44	0.099	-0.011	11.4	-8.6	29	-6.2	58.1	-37.8	6.24
179	520181000883	52	0.3	-0.36	0.195	0.085	14.1	-5.9	32	-3.2	57.9	-38	5.61
180	520000000142	52	0.706	0.046	0.075	-0.035	11	-9	19.6	-15.6	56.8	-39.1	4.86
181	520000000172	52	0.758	0.098	0.075	-0.035	10.9	-9.1	17.3	-17.9	56.7	-39.2	5.81
182	520181000892	52	0.24	-0.42	0.126	0.016	8.65	-11.35	27	-8.2	54.6	-41.3	5.3
183	520000000074	52	0.434	-0.226	0.094	-0.016	4.35	-15.65	20.2	-15	52.4	-43.5	7.18
184	520181000884	52	0.37	-0.29	0.143	0.033	13.2	-6.8	51	15.8	50.9	-45	8.05
185	520000000181	52	0.176	-0.484	0.091	-0.019	5.38	-14.62	15.2	-20	45	-50.9	6.09
186	520000000167	52	0.181	-0.479	0.08	-0.03	4.72	-15.28	17.9	-17.3	44.3	-51.6	5.18
187	520181000875	52	0.18	-0.48	0.119	0.009	5.46	-14.54	26	-9.2	44	-51.9	5.51
188	520000000161	52	0.27	-0.39	0.149	0.039	6.02	-13.98	29.8	-5.4	43.2	-52.7	6.3
189	520181000628	52	0.3	-0.36	0.101	-0.009	22.3	2.3	37	1.8	41.8	-54.1	6.98
190	520000000180	52	0.102	-0.558	0.048	-0.062	3.04	-16.96	13.2	-22	24.2	-71.7	6.11

## Sheet: 2.Nemerow index
				mean		mean		mean		mean		mean
OBJECTID	BSM	PXZQDM	Cd	0.667528	Hg	2.15026	As	1.30811	Pb	1.11251	Cr	0.986024
1	520000000083	52	0.23	0.348485	0.38	3.45455	54.9	2.745	62	1.76136	199	2.07508
2	520181000830	52	0.27	0.409091	0.251	2.28182	13.5	0.675	24	0.681818	180	1.87696
3	520000000071	52	0.21	0.318182	0.546	4.96364	64.5	3.225	48	1.36364	170	1.77268
4	520181000695	52	1.41	2.13636	0.444	4.03636	11.4	0.57	32	0.909091	159	1.65798
5	520181000795	52	0.4	0.606061	0.229	2.08182	24	1.2	28	0.795455	156	1.62669			Nemerow index
6	520181000909	52	0.27	0.409091	0.571	5.19091	64.7	3.235	65	1.84659	153	1.59541				Cd	Hg	As	Pb	Cr
7	520181000837	52	0.83	1.25758	0.172	1.56364	20	1	30	0.852273	151	1.57456			Pave	0.667528	2.15026	1.30811	1.11251	0.986024
8	520000000041	52	0.2	0.30303	0.579	5.26364	55.4	2.77	46	1.30682	148	1.54327			Pimax	2.21	6.16	3.97	2.1	2.08
9	520181000596	52	1.35	2.04545	0.433	3.93636	29.7	1.485	43	1.22159	146	1.52242
10	520181000908	52	0.31	0.469697	0.337	3.06364	59.3	2.965	50	1.42045	143	1.49114			Pave²	0.445594	4.62363	1.71115	1.23767	0.972244
11	520000000069	52	0.17	0.257576	0.341	3.1	35	1.75	34	0.965909	140	1.45985			Pimax²	4.8841	37.9456	15.7609	4.41	4.3264
12	520181000877	52	0.36	0.545455	0.199	1.80909	9.5	0.475	24	0.681818	140	1.45985
13	520181000847	52	0.27	0.409091	0.398	3.61818	55.9	2.795	61	1.73295	138	1.439			（Pave²+Pimax²）/2	2.66485	21.2846	8.73603	2.82384	2.64932
14	520000000052	52	0.13	0.19697	0.551	5.00909	60.3	3.015	37	1.05114	134	1.39729			SQRT（（Pave²+Pimax²）/2）	1.63244	4.61353	2.95568	1.68043	1.62767	12.5097	0.368795
15	520000000051	52	0.69	1.04545	0.217	1.97273	33.4	1.67	73	2.07386	133	1.38686			Mean value of single pollution index	2.50195
16	520000000096	52	0.24	0.363636	0.419	3.80909	48.9	2.445	62	1.76136	133	1.38686			Number of pollution points
17	520181000915	52	0.34	0.515152	0.37	3.36364	50.6	2.53	42	1.19318	131	1.36601				cd	Hg	As	Pb	Cr
18	520181000702	52	0.82	1.24242	0.285	2.59091	25.9	1.295	34	0.965909	131	1.36601			No pollution	161	20	86	78	108
19	520000000060	52	0.38	0.575758	0.154	1.4	24	1.2	65	1.84659	129	1.34515			Slight pollution	25	90	71	109	81
20	520181000681	52	1.1	1.66667	0.438	3.98182	13.5	0.675	35	0.994318	129	1.34515			Light pollution	4	40	20	3	1
21	520000000072	52	0.235	0.356061	0.4715	4.28636	54.9	2.745	40	1.13636	127	1.3243			Moderately polluted		30	13
22	520181000771	52	0.24	0.363636	0.239	2.17273	22.7	1.135	37	1.05114	127	1.3243			Heavy pollution		10
23	520181000750	52	0.35	0.530303	0.638	5.8	21	1.05	31	0.880682	127	1.3243			Pollution proportion
24	520000000059	52	0.72	1.09091	0.252	2.29091	48.3	2.415	65	1.84659	126	1.31387			No pollution	0.847368	0.105263	0.452632	0.410526	0.568421
25	520000000064	52	0.18	0.272727	0.35	3.18182	66.6	3.33	45	1.27841	125	1.30344			Slight pollution	0.131579	0.473684	0.373684	0.573684	0.426316
26	520181000556	52	1.41	2.13636	0.332	3.01818	19.4	0.97	32	0.909091	125	1.30344			Light pollution	0.0210526	0.210526	0.105263	0.0157895	0.00526316
27	520181000902	52	0.26	0.393939	0.273	2.48182	46.2	2.31	50	1.42045	124	1.29301			Moderately polluted		0.157895	0.0684211
28	520181000906	52	0.19	0.287879	0.255	2.31818	48.7	2.435	37	1.05114	124	1.29301			Heavy pollution		0.0526316
29	520000000061	52	0.78	1.18182	0.296	2.69091	31.6	1.58	41	1.16477	123	1.28259
30	520181000866	52	0.57	0.863636	0.19	1.72727	17.6	0.88	31	0.880682	123	1.28259
31	520181000747	52	0.24	0.363636	0.311	2.82727	50.1	2.505	61	1.73295	122	1.27216			Nemerow index
32	520000000101	52	0.18	0.272727	0.318	2.89091	41.2	2.06	41	1.16477	120	1.2513
33	520181000733	52	0.52	0.787879	0.257	2.33636	35.8	1.79	38	1.07955	120	1.2513				NICd	NIHg	NIAs	NIPb	NICr
34	520181000754	52	0.37	0.560606	0.243	2.20909	45.5	2.275	25	0.710227	120	1.2513			Mean	0.667528	2.15026	1.30811	1.11251	0.986024
35	520000000097	52	0.53	0.80303	0.483	4.39091	31.5	1.575	54	1.53409	119	1.24088			Standard Error	0.0293573	0.0864917	0.0619008	0.0249137	0.020689
36	520181000569	52	1.26	1.90909	0.555	5.04545	18.6	0.93	47	1.33523	119	1.24088			Median	0.560606	1.73636	1.105	1.05114	0.952555
37	520000000130	52	0.4295	0.650758	0.1595	1.45	22.35	1.1175	39.4	1.11932	119	1.24088			Mode	0.409091	1.30909	0.675	1.05114	1.06361
38	520000000067	52	0.43	0.651515	0.317	2.88182	26	1.3	58	1.64773	117	1.22002			Standard deviation	0.404663	1.19221	0.853243	0.343412	0.285178
39	520181000742	52	0.64	0.969697	0.678	6.16364	71.4	3.57	57	1.61932	116	1.20959			Variance	0.163752	1.42135	0.728024	0.117932	0.0813264
40	520000000153	52	1.06	1.60606	0.304	2.76364	30.2	1.51	61	1.73295	115	1.19917			Kurtosis	3.21819	1.16437	0.692096	0.149034	0.989649
41	520181000916	52	0.22	0.333333	0.37	3.36364	58.6	2.93	48	1.36364	115	1.19917			Skewness	1.73464	1.2687	1.13068	0.543215	0.62617
42	520181000775	52	0.19	0.287879	0.213	1.93636	40.4	2.02	54	1.53409	113	1.17831			Range	2.05758	5.72727	3.862	1.72727	1.82273
43	520181000901	52	0.23	0.348485	0.209	1.9	40.5	2.025	37	1.05114	113	1.17831			Minimum	0.154545	0.436364	0.108	0.375	0.252346
44	520000000085	52	0.41	0.621212	0.316	2.87273	27.1	1.355	50.6	1.4375	112	1.16788			Maximum	2.21212	6.16364	3.97	2.10227	2.07508
45	520181000913	52	0.2	0.30303	0.51	4.63636	60.3	3.015	47	1.33523	112	1.16788			Summation Number of	126.83	408.55	248.541	211.376	187.345
46	520181000914	52	0.25	0.378788	0.348	3.16364	52.5	2.625	41	1.16477	112	1.16788			observations	190	190	190	190	190
47	520181000833	52	0.45	0.681818	0.154	1.4	30.8	1.54	50	1.42045	111	1.15746			Maximum	2.21212	6.16364	3.97	2.10227	2.07508
48	520000000047	52	0.115	0.174242	0.341	3.1	36.15	1.8075	27.5	0.78125	111	1.15746			Minimum	0.154545	0.436364	0.108	0.375	0.252346
49	520181000896	52	0.45	0.681818	0.304	2.76364	16.1	0.805	22	0.625	111	1.15746			Confidence Interval (95.0%)	0.0579101	0.170613	0.122105	0.0491446	0.040811
50	520181000842	52	0.95	1.43939	0.298	2.70909	32.2	1.61	74	2.10227	109	1.1366
51	520181000760	52	0.58	0.878788	0.208	1.89091	21.9	1.095	41	1.16477	109	1.1366
52	520181000912	52	0.38	0.575758	0.345	3.13636	27.7	1.385	41	1.16477	109	1.1366
53	520000000077	52	0.52	0.787879	0.161	1.46364	30.3	1.515	62	1.76136	107	1.11575
54	520000000120	52	0.49	0.742424	0.565	5.13636	25.3	1.265	62	1.76136	107	1.11575
55	520000000079	52	0.74	1.12121	0.36	3.27273	27.4	1.37	46	1.30682	107	1.11575
56	520000000169	52	0.88	1.33333	0.155	1.40909	6.34	0.317	25.8	0.732955	106	1.10532
57	520181000911	52	0.37	0.560606	0.235	2.13636	35.6	1.78	49	1.39205	105	1.09489
58	520181000720	52	0.24	0.363636	0.171	1.55455	25	1.25	36	1.02273	105	1.09489
59	520181000852	52	0.26	0.393939	0.281	2.55455	79.4	3.97	72	2.04545	104	1.08446
60	520181000869	52	0.5	0.757576	0.378	3.43636	68.4	3.42	56	1.59091	104	1.08446
61	520181000905	52	0.15	0.227273	0.147	1.33636	38.3	1.915	37	1.05114	104	1.08446
62	520181000865	52	0.43	0.651515	0.498	4.52727	31.1	1.555	46	1.30682	102	1.06361
63	520000000160	52	0.912	1.38182	0.197	1.79091	24.2	1.21	45.8	1.30114	102	1.06361
64	520000000144	52	1.09	1.65152	0.203	1.84545	15.5	0.775	43.6	1.23864	102	1.06361
65	520181000895	52	0.52	0.787879	0.211	1.91818	32.5	1.625	38	1.07955	102	1.06361
66	520000000121	52	0.266	0.40303	0.181	1.64545	16.1	0.805	37.5	1.06534	102	1.06361
67	520000000157	52	1.46	2.21212	0.567	5.15455	14.7	0.735	58	1.64773	101	1.05318
68	520181000710	52	0.42	0.636364	0.232	2.10909	18.5	0.925	47	1.33523	100	1.04275
69	520181000857	52	0.4	0.606061	0.566	5.14545	71.5	3.575	49	1.39205	99.8	1.04067
70	520000000124	52	0.32	0.484848	0.199	1.80909	66.5	3.325	46	1.30682	99.3	1.03545
71	520181000776	52	0.27	0.409091	0.168	1.52727	25.2	1.26	38	1.07955	99.1	1.03337
72	520000000104	52	0.676	1.02424	0.123	1.11818	24.6	1.23	42.2	1.19886	98.7	1.0292
73	520000000075	52	1.08	1.63636	0.169	1.53636	37	1.85	46	1.30682	98.3	1.02503
74	520000000038	52	0.13	0.19697	0.313	2.84545	41	2.05	30	0.852273	98.3	1.02503
75	520181000749	52	0.36	0.545455	0.42	3.81818	23	1.15	43	1.22159	98.1	1.02294
76	520181000894	52	0.5	0.757576	0.133	1.20909	30.3	1.515	46	1.30682	98	1.0219
77	520181000794	52	0.31	0.469697	0.149	1.35455	17	0.85	38	1.07955	97.9	1.02086
78	520181000864	52	0.21	0.318182	0.444	4.03636	55.9	2.795	40	1.13636	97.8	1.01981
79	520181000759	52	0.41	0.621212	0.155	1.40909	18.9	0.945	45	1.27841	97.6	1.01773
80	520000000098	52	0.3	0.454545	0.192	1.74545	32.1	1.605	40.5	1.15057	97.1	1.01251
81	520181000748	52	0.6	0.909091	0.162	1.47273	16.8	0.84	50	1.42045	96.3	1.00417
82	520000000032	52	0.707	1.07121	0.117	1.06364	8.02	0.401	20.8	0.590909	96	1.00104
83	520000000068	52	0.53	0.80303	0.158	1.43636	30.2	1.51	54	1.53409	95.7	0.997914
84	520000000193	52	0.2	0.30303	0.109	0.990909	7.64	0.382	28	0.795455	95.7	0.997914
85	520000000164	52	0.383	0.580303	0.139	1.26364	10.8	0.54	35.4	1.00568	94.4	0.984359
86	520181000899	52	0.5	0.757576	0.183	1.66364	38.7	1.935	46	1.30682	94.2	0.982273
87	520181000788	52	0.35	0.530303	0.141	1.28182	21.9	1.095	42	1.19318	93.9	0.979145
88	520181000737	52	0.26	0.393939	0.157	1.42727	36.8	1.84	34	0.965909	93.8	0.978102
89	520181000907	52	0.48	0.727273	0.225	2.04545	39.9	1.995	57	1.61932	93.5	0.974974
90	520181000910	52	0.42	0.636364	0.171	1.55455	18.2	0.91	43	1.22159	93	0.96976
91	520181000836	52	0.38	0.575758	0.175	1.59091	20.2	1.01	45	1.27841	92.9	0.968717
92	520181000872	52	0.36	0.545455	0.128	1.16364	18.8	0.94	43	1.22159	92.9	0.968717
93	520000000131	52	0.36	0.545455	0.274	2.49091	15.2	0.76	49	1.39205	92.4	0.963504
94	520181000888	52	0.44	0.666667	0.235	2.13636	37.2	1.86	43	1.22159	92	0.959333
95	520181000879	52	0.4	0.606061	0.134	1.21818	12.9	0.645	50	1.42045	91.4	0.953076
96	520000000191	52	0.75	1.13636	0.157	1.42727	10.5	0.525	26	0.738636	91.3	0.952033
97	520000000188	52	0.902	1.36667	0.144	1.30909	5.14	0.257	27.9	0.792614	90.9	0.947862
98	520181000893	52	0.28	0.424242	0.379	3.44545	69.8	3.49	58	1.64773	90.8	0.94682
99	520000000132	52	0.449	0.680303	0.149	1.35455	25.8	1.29	33.3	0.946023	90.8	0.94682
100	520181000903	52	0.58	0.878788	0.262	2.38182	24.5	1.225	37	1.05114	90.7	0.945777
101	520000000092	52	0.28	0.424242	0.299	2.71818	17.9	0.895	32	0.909091	90.6	0.944734
102	520181000799	52	0.57	0.863636	0.246	2.23636	22.3	1.115	35	0.994318	90.3	0.941606
103	520181000752	52	0.4	0.606061	0.367	3.33636	75.7	3.785	37	1.05114	90.2	0.940563
104	520181000730	52	0.42	0.636364	0.103	0.936364	16.5	0.825	48	1.36364	90	0.938478
105	520000000116	52	0.37	0.560606	0.376	3.41818	12.7	0.635	36	1.02273	89.6	0.934307
106	520181000861	52	0.34	0.515152	0.642	5.83636	31.5	1.575	31	0.880682	89.6	0.934307
107	520181000882	52	0.34	0.515152	0.275	2.5	16.4	0.82	50	1.42045	89.2	0.930136
108	520181000886	52	0.52	0.787879	0.115	1.04545	38.9	1.945	52	1.47727	89.1	0.929093
109	520181000898	52	0.43	0.651515	0.127	1.15455	23.9	1.195	43	1.22159	89	0.92805
110	520181000579	52	0.84	1.27273	0.319	2.9	16.7	0.835	27	0.767045	88.9	0.927007
111	520181000851	52	0.45	0.681818	0.223	2.02727	11.7	0.585	53	1.50568	88.4	0.921794
112	520181000735	52	0.42	0.636364	0.148	1.34545	24.8	1.24	33	0.9375	88.2	0.919708
113	520181000878	52	0.45	0.681818	0.203	1.84545	31.4	1.57	50	1.42045	86.8	0.905109
114	520181000758	52	0.41	0.621212	0.169	1.53636	29	1.45	48	1.36364	86.8	0.905109
115	520181000726	52	0.39	0.590909	0.164	1.49091	20.8	1.04	39	1.10795	86.8	0.905109
116	520000000133	52	0.159	0.240909	0.154	1.4	23.7	1.185	26.95	0.765625	86.8	0.905109
117	520181000890	52	0.38	0.575758	0.116	1.05455	20.7	1.035	32	0.909091	85.9	0.895725
118	520181000780	52	0.31	0.469697	0.12	1.09091	23.4	1.17	31	0.880682	85.7	0.893639
119	520000000163	52	0.36	0.545455	0.211	1.91818	8.23	0.4115	35	0.994318	85.4	0.890511
120	520181000744	52	0.6	0.909091	0.168	1.52727	18.3	0.915	46	1.30682	85	0.88634
121	520000000141	52	0.48	0.727273	0.287	2.60909	18.8	0.94	37	1.05114	84.6	0.882169
122	520181000889	52	0.3	0.454545	0.16	1.45455	11.9	0.595	35	0.994318	84.5	0.881126
123	520000000175	52	0.354	0.536364	0.144	1.30909	16	0.8	33	0.9375	84.5	0.881126
124	520000000129	52	0.31	0.469697	0.333	3.02727	66.5	3.325	37	1.05114	83.4	0.869656
125	520000000035	52	0.54	0.818182	0.188	1.70909	25.1	1.255	69	1.96023	82.5	0.860271
126	520000000192	52	0.304	0.460606	0.075	0.681818	6.79	0.3395	24.6	0.698864	82.1	0.8561
127	520000000029	52	0.17	0.257576	0.29	2.63636	33.5	1.675	26	0.738636	81.4	0.848801
128	520000000146	52	0.23	0.348485	0.18	1.63636	12.4	0.62	32	0.909091	81.1	0.845673
129	520000000187	52	0.552	0.836364	0.17	1.54545	18.8	0.94	29.6	0.840909	80.7	0.841502
130	520181000816	52	0.19	0.287879	0.166	1.50909	16.3	0.815	33	0.9375	79.4	0.827946
131	520000000135	52	0.455	0.689394	0.2625	2.38636	13.15	0.6575	41	1.16477	79.35	0.827424
132	520000000162	52	0.52	0.787879	0.221	2.00909	12.5	0.625	34	0.965909	79	0.823775
133	520181000832	52	0.39	0.590909	0.165	1.5	27.5	1.375	45	1.27841	78.9	0.822732
134	520000000110	52	0.367	0.556061	0.16	1.45455	2.16	0.108	18	0.511364	78.7	0.820647
135	520000000128	52	0.3	0.454545	0.226	2.05455	17.1	0.855	32	0.909091	78.5	0.818561
136	520181000853	52	0.27	0.409091	0.169	1.53636	12.3	0.615	29	0.823864	77.8	0.811262
137	520181000885	52	0.59	0.893939	0.257	2.33636	30.8	1.54	62	1.76136	77.6	0.809176
138	520000000176	52	0.58	0.878788	0.13	1.18182	12.9	0.645	36	1.02273	77.2	0.805005
139	520000000139	52	0.225	0.340909	0.2365	2.15	9.64	0.482	23.5	0.667614	76.1	0.793535
140	520181000789	52	0.3	0.454545	0.144	1.30909	18.8	0.94	37	1.05114	75.9	0.791449
141	520181000736	52	0.725	1.09848	0.263	2.39091	40	2	39.5	1.12216	75.85	0.790928
142	520181000897	52	0.26	0.393939	0.11	1	16.9	0.845	39	1.10795	75.7	0.789364
143	520181000783	52	0.35	0.530303	0.125	1.13636	22.7	1.135	32	0.909091	75.5	0.787278
144	520181000660	52	0.15	0.227273	0.123	1.11818	20.7	1.035	31	0.880682	75.2	0.78415
145	520000000179	52	1.03	1.56061	0.165	1.5	11.7	0.585	43.8	1.24432	74.9	0.781022
146	520000000134	52	0.518	0.784848	0.16	1.45455	14.2	0.71	26.5	0.752841	74.5	0.776851
147	520181000845	52	0.36	0.545455	0.158	1.43636	15.1	0.755	37	1.05114	74.4	0.775808
148	520181000826	52	0.31	0.469697	0.125	1.13636	16.4	0.82	33	0.9375	74	0.771637
149	520000000028	52	0.25	0.378788	0.398	3.61818	43.1	2.155	32	0.909091	73.7	0.768509
150	520000000147	52	0.556	0.842424	0.16	1.45455	15.7	0.785	28.6	0.8125	73.1	0.762252
151	520181000867	52	0.32	0.484848	0.274	2.49091	20.6	1.03	36	1.02273	72.8	0.759124
152	520181000854	52	0.14	0.212121	0.083	0.754545	14	0.7	30	0.852273	71.8	0.748697
153	520000000078	52	0.27	0.409091	0.195	1.77273	9.81	0.4905	30	0.852273	71.7	0.747654
154	520000000136	52	0.22	0.333333	0.188	1.70909	13.5	0.675	29	0.823864	71.6	0.746611
155	520181000876	52	0.55	0.833333	0.128	1.16364	10.9	0.545	30	0.852273	71.4	0.744526
156	520181000887	52	0.34	0.515152	0.14	1.27273	21.2	1.06	40	1.13636	70.9	0.739312
157	520181000880	52	0.41	0.621212	0.188	1.70909	16.9	0.845	40	1.13636	70.5	0.735141
158	520181000840	52	0.56	0.848485	0.086	0.781818	23.6	1.18	38	1.07955	70.2	0.732013
159	520000000149	52	0.24	0.363636	0.144	1.30909	9.83	0.4915	30	0.852273	69.9	0.728884
160	520181000571	52	1.25	1.89394	0.331	3.00909	15.2	0.76	32	0.909091	69.1	0.720542
161	520000000002	52	0.26	0.393939	0.106	0.963636	14.5	0.725	34	0.965909	69	0.719499
162	520000000001	52	0.22	0.333333	0.114	1.03636	24	1.2	30	0.852273	69	0.719499
163	520000000022	52	0.41	0.621212	0.17	1.54545	36.3	1.815	47	1.33523	68.9	0.718457
164	520181000850	52	0.5	0.757576	0.179	1.62727	10.3	0.515	36	1.02273	67.6	0.704901
165	520000000152	52	0.484	0.733333	0.139	1.26364	14.7	0.735	23.8	0.676136	66.9	0.697602
166	520000000184	52	0.294	0.445455	0.128	1.16364	6.07	0.3035	26.7	0.758523	66.8	0.696559
167	520181000855	52	0.33	0.5	0.312	2.83636	14.7	0.735	35	0.994318	65.1	0.678832
168	520000000154	52	0.33	0.5	0.129	1.17273	8.97	0.4485	28	0.795455	65.1	0.678832
169	520181000870	52	0.27	0.409091	0.211	1.91818	33.6	1.68	36	1.02273	64.7	0.674661
170	520181000767	52	0.43	0.651515	0.092	0.836364	23	1.15	45	1.27841	63.8	0.665276
171	520181000856	52	0.2	0.30303	0.106	0.963636	7.81	0.3905	27	0.767045	62.7	0.653806
172	520000000084	52	0.1195	0.181061	0.1615	1.46818	13.5	0.675	13.5	0.383523	62.25	0.649114
173	520000000186	52	0.967	1.46515	0.096	0.872727	6.71	0.3355	23.4	0.664773	62	0.646507
174	520000000020	52	0.5	0.757576	0.109	0.990909	25.6	1.28	36	1.02273	61.7	0.643379
175	520181000891	52	0.21	0.318182	0.1	0.909091	11.5	0.575	28	0.795455	60.3	0.62878
176	520000000150	52	0.447	0.677273	0.144	1.30909	4.24	0.212	24.5	0.696023	59.4	0.619395
177	520181000874	52	0.28	0.424242	0.172	1.56364	6.35	0.3175	29	0.823864	58.3	0.607925
178	520181000846	52	0.22	0.333333	0.099	0.9	11.4	0.57	29	0.823864	58.1	0.605839
179	520181000883	52	0.3	0.454545	0.195	1.77273	14.1	0.705	32	0.909091	57.9	0.603754
180	520000000142	52	0.706	1.0697	0.075	0.681818	11	0.55	19.6	0.556818	56.8	0.592284
181	520000000172	52	0.758	1.14848	0.075	0.681818	10.9	0.545	17.3	0.491477	56.7	0.591241
182	520181000892	52	0.24	0.363636	0.126	1.14545	8.65	0.4325	27	0.767045	54.6	0.569343
183	520000000074	52	0.434	0.657576	0.094	0.854545	4.35	0.2175	20.2	0.573864	52.4	0.546403
184	520181000884	52	0.37	0.560606	0.143	1.3	13.2	0.66	51	1.44886	50.9	0.530761
185	520000000181	52	0.176	0.266667	0.091	0.827273	5.38	0.269	15.2	0.431818	45	0.469239
186	520000000167	52	0.181	0.274242	0.08	0.727273	4.72	0.236	17.9	0.508523	44.3	0.46194
187	520181000875	52	0.18	0.272727	0.119	1.08182	5.46	0.273	26	0.738636	44	0.458811
188	520000000161	52	0.27	0.409091	0.149	1.35455	6.02	0.301	29.8	0.846591	43.2	0.450469
189	520181000628	52	0.3	0.454545	0.101	0.918182	22.3	1.115	37	1.05114	41.8	0.435871
190	520000000180	52	0.102	0.154545	0.048	0.436364	3.04	0.152	13.2	0.375	24.2	0.252346

## Sheet: 2.1Nemerow index
									Nemerow index
OBJECTID	BSM		NICd	NIHg	NIAs	NIPb	NICr			NICd	NIHg	NIAs	NIPb	NICr
1	520000000083	52	0.348485	3.45455	2.745	1.76136	2.07508
2	520181000830	52	0.409091	2.28182	0.675	0.681818	1.87696		Mean	0.667528	2.15026	1.30811	1.11251	0.986024
3	520000000071	52	0.318182	4.96364	3.225	1.36364	1.77268		Standard Error	0.0293573	0.0864917	0.0619008	0.0249137	0.020689
4	520181000695	52	2.13636	4.03636	0.57	0.909091	1.65798		Median	0.560606	1.73636	1.105	1.05114	0.952555
5	520181000795	52	0.606061	2.08182	1.2	0.795455	1.62669		Mode	0.409091	1.30909	0.675	1.05114	1.06361
6	520181000909	52	0.409091	5.19091	3.235	1.84659	1.59541		Standard deviation	0.404663	1.19221	0.853243	0.343412	0.285178
7	520181000837	52	1.25758	1.56364	1	0.852273	1.57456		Variance	0.163752	1.42135	0.728024	0.117932	0.0813264
8	520000000041	52	0.30303	5.26364	2.77	1.30682	1.54327		Kurtosis	3.21819	1.16437	0.692096	0.149034	0.989649
9	520181000596	52	2.04545	3.93636	1.485	1.22159	1.52242		Skewness	1.73464	1.2687	1.13068	0.543215	0.62617
10	520181000908	52	0.469697	3.06364	2.965	1.42045	1.49114		Range	2.05758	5.72727	3.862	1.72727	1.82273
11	520000000069	52	0.257576	3.1	1.75	0.965909	1.45985		Minimum	0.154545	0.436364	0.108	0.375	0.252346
12	520181000877	52	0.545455	1.80909	0.475	0.681818	1.45985		Maximum	2.21212	6.16364	3.97	2.10227	2.07508
13	520181000847	52	0.409091	3.61818	2.795	1.73295	1.439		Summation Number of	126.83	408.55	248.541	211.376	187.345
14	520000000052	52	0.19697	5.00909	3.015	1.05114	1.39729		observations	190	190	190	190	190
15	520000000051	52	1.04545	1.97273	1.67	2.07386	1.38686		Maximum	2.21212	6.16364	3.97	2.10227	2.07508
16	520000000096	52	0.363636	3.80909	2.445	1.76136	1.38686		Minimum	0.154545	0.436364	0.108	0.375	0.252346
17	520181000915	52	0.515152	3.36364	2.53	1.19318	1.36601		Confidence Interval (95.0%)	0.0579101	0.170613	0.122105	0.0491446	0.040811
18	520181000702	52	1.24242	2.59091	1.295	0.965909	1.36601
19	520000000060	52	0.575758	1.4	1.2	1.84659	1.34515
20	520181000681	52	1.66667	3.98182	0.675	0.994318	1.34515
21	520000000072	52	0.356061	4.28636	2.745	1.13636	1.3243
22	520181000771	52	0.363636	2.17273	1.135	1.05114	1.3243
23	520181000750	52	0.530303	5.8	1.05	0.880682	1.3243
24	520000000059	52	1.09091	2.29091	2.415	1.84659	1.31387
25	520000000064	52	0.272727	3.18182	3.33	1.27841	1.30344
26	520181000556	52	2.13636	3.01818	0.97	0.909091	1.30344
27	520181000902	52	0.393939	2.48182	2.31	1.42045	1.29301
28	520181000906	52	0.287879	2.31818	2.435	1.05114	1.29301
29	520000000061	52	1.18182	2.69091	1.58	1.16477	1.28259
30	520181000866	52	0.863636	1.72727	0.88	0.880682	1.28259
31	520181000747	52	0.363636	2.82727	2.505	1.73295	1.27216
32	520000000101	52	0.272727	2.89091	2.06	1.16477	1.2513
33	520181000733	52	0.787879	2.33636	1.79	1.07955	1.2513
34	520181000754	52	0.560606	2.20909	2.275	0.710227	1.2513
35	520000000097	52	0.80303	4.39091	1.575	1.53409	1.24088
36	520181000569	52	1.90909	5.04545	0.93	1.33523	1.24088
37	520000000130	52	0.650758	1.45	1.1175	1.11932	1.24088
38	520000000067	52	0.651515	2.88182	1.3	1.64773	1.22002
39	520181000742	52	0.969697	6.16364	3.57	1.61932	1.20959
40	520000000153	52	1.60606	2.76364	1.51	1.73295	1.19917
41	520181000916	52	0.333333	3.36364	2.93	1.36364	1.19917
42	520181000775	52	0.287879	1.93636	2.02	1.53409	1.17831
43	520181000901	52	0.348485	1.9	2.025	1.05114	1.17831
44	520000000085	52	0.621212	2.87273	1.355	1.4375	1.16788
45	520181000913	52	0.30303	4.63636	3.015	1.33523	1.16788
46	520181000914	52	0.378788	3.16364	2.625	1.16477	1.16788
47	520181000833	52	0.681818	1.4	1.54	1.42045	1.15746
48	520000000047	52	0.174242	3.1	1.8075	0.78125	1.15746
49	520181000896	52	0.681818	2.76364	0.805	0.625	1.15746
50	520181000842	52	1.43939	2.70909	1.61	2.10227	1.1366
51	520181000760	52	0.878788	1.89091	1.095	1.16477	1.1366
52	520181000912	52	0.575758	3.13636	1.385	1.16477	1.1366
53	520000000077	52	0.787879	1.46364	1.515	1.76136	1.11575
54	520000000120	52	0.742424	5.13636	1.265	1.76136	1.11575
55	520000000079	52	1.12121	3.27273	1.37	1.30682	1.11575
56	520000000169	52	1.33333	1.40909	0.317	0.732955	1.10532
57	520181000911	52	0.560606	2.13636	1.78	1.39205	1.09489
58	520181000720	52	0.363636	1.55455	1.25	1.02273	1.09489
59	520181000852	52	0.393939	2.55455	3.97	2.04545	1.08446
60	520181000869	52	0.757576	3.43636	3.42	1.59091	1.08446
61	520181000905	52	0.227273	1.33636	1.915	1.05114	1.08446
62	520181000865	52	0.651515	4.52727	1.555	1.30682	1.06361
63	520000000160	52	1.38182	1.79091	1.21	1.30114	1.06361
64	520000000144	52	1.65152	1.84545	0.775	1.23864	1.06361
65	520181000895	52	0.787879	1.91818	1.625	1.07955	1.06361
66	520000000121	52	0.40303	1.64545	0.805	1.06534	1.06361
67	520000000157	52	2.21212	5.15455	0.735	1.64773	1.05318
68	520181000710	52	0.636364	2.10909	0.925	1.33523	1.04275
69	520181000857	52	0.606061	5.14545	3.575	1.39205	1.04067
70	520000000124	52	0.484848	1.80909	3.325	1.30682	1.03545
71	520181000776	52	0.409091	1.52727	1.26	1.07955	1.03337
72	520000000104	52	1.02424	1.11818	1.23	1.19886	1.0292
73	520000000075	52	1.63636	1.53636	1.85	1.30682	1.02503
74	520000000038	52	0.19697	2.84545	2.05	0.852273	1.02503
75	520181000749	52	0.545455	3.81818	1.15	1.22159	1.02294
76	520181000894	52	0.757576	1.20909	1.515	1.30682	1.0219
77	520181000794	52	0.469697	1.35455	0.85	1.07955	1.02086
78	520181000864	52	0.318182	4.03636	2.795	1.13636	1.01981
79	520181000759	52	0.621212	1.40909	0.945	1.27841	1.01773
80	520000000098	52	0.454545	1.74545	1.605	1.15057	1.01251
81	520181000748	52	0.909091	1.47273	0.84	1.42045	1.00417
82	520000000032	52	1.07121	1.06364	0.401	0.590909	1.00104
83	520000000068	52	0.80303	1.43636	1.51	1.53409	0.997914
84	520000000193	52	0.30303	0.990909	0.382	0.795455	0.997914
85	520000000164	52	0.580303	1.26364	0.54	1.00568	0.984359
86	520181000899	52	0.757576	1.66364	1.935	1.30682	0.982273
87	520181000788	52	0.530303	1.28182	1.095	1.19318	0.979145
88	520181000737	52	0.393939	1.42727	1.84	0.965909	0.978102
89	520181000907	52	0.727273	2.04545	1.995	1.61932	0.974974
90	520181000910	52	0.636364	1.55455	0.91	1.22159	0.96976
91	520181000836	52	0.575758	1.59091	1.01	1.27841	0.968717
92	520181000872	52	0.545455	1.16364	0.94	1.22159	0.968717
93	520000000131	52	0.545455	2.49091	0.76	1.39205	0.963504
94	520181000888	52	0.666667	2.13636	1.86	1.22159	0.959333
95	520181000879	52	0.606061	1.21818	0.645	1.42045	0.953076
96	520000000191	52	1.13636	1.42727	0.525	0.738636	0.952033
97	520000000188	52	1.36667	1.30909	0.257	0.792614	0.947862
98	520181000893	52	0.424242	3.44545	3.49	1.64773	0.94682
99	520000000132	52	0.680303	1.35455	1.29	0.946023	0.94682
100	520181000903	52	0.878788	2.38182	1.225	1.05114	0.945777
101	520000000092	52	0.424242	2.71818	0.895	0.909091	0.944734
102	520181000799	52	0.863636	2.23636	1.115	0.994318	0.941606
103	520181000752	52	0.606061	3.33636	3.785	1.05114	0.940563
104	520181000730	52	0.636364	0.936364	0.825	1.36364	0.938478
105	520000000116	52	0.560606	3.41818	0.635	1.02273	0.934307
106	520181000861	52	0.515152	5.83636	1.575	0.880682	0.934307
107	520181000882	52	0.515152	2.5	0.82	1.42045	0.930136
108	520181000886	52	0.787879	1.04545	1.945	1.47727	0.929093
109	520181000898	52	0.651515	1.15455	1.195	1.22159	0.92805
110	520181000579	52	1.27273	2.9	0.835	0.767045	0.927007
111	520181000851	52	0.681818	2.02727	0.585	1.50568	0.921794
112	520181000735	52	0.636364	1.34545	1.24	0.9375	0.919708
113	520181000878	52	0.681818	1.84545	1.57	1.42045	0.905109
114	520181000758	52	0.621212	1.53636	1.45	1.36364	0.905109
115	520181000726	52	0.590909	1.49091	1.04	1.10795	0.905109
116	520000000133	52	0.240909	1.4	1.185	0.765625	0.905109
117	520181000890	52	0.575758	1.05455	1.035	0.909091	0.895725
118	520181000780	52	0.469697	1.09091	1.17	0.880682	0.893639
119	520000000163	52	0.545455	1.91818	0.4115	0.994318	0.890511
120	520181000744	52	0.909091	1.52727	0.915	1.30682	0.88634
121	520000000141	52	0.727273	2.60909	0.94	1.05114	0.882169
122	520181000889	52	0.454545	1.45455	0.595	0.994318	0.881126
123	520000000175	52	0.536364	1.30909	0.8	0.9375	0.881126
124	520000000129	52	0.469697	3.02727	3.325	1.05114	0.869656
125	520000000035	52	0.818182	1.70909	1.255	1.96023	0.860271
126	520000000192	52	0.460606	0.681818	0.3395	0.698864	0.8561
127	520000000029	52	0.257576	2.63636	1.675	0.738636	0.848801
128	520000000146	52	0.348485	1.63636	0.62	0.909091	0.845673
129	520000000187	52	0.836364	1.54545	0.94	0.840909	0.841502
130	520181000816	52	0.287879	1.50909	0.815	0.9375	0.827946
131	520000000135	52	0.689394	2.38636	0.6575	1.16477	0.827424
132	520000000162	52	0.787879	2.00909	0.625	0.965909	0.823775
133	520181000832	52	0.590909	1.5	1.375	1.27841	0.822732
134	520000000110	52	0.556061	1.45455	0.108	0.511364	0.820647
135	520000000128	52	0.454545	2.05455	0.855	0.909091	0.818561
136	520181000853	52	0.409091	1.53636	0.615	0.823864	0.811262
137	520181000885	52	0.893939	2.33636	1.54	1.76136	0.809176
138	520000000176	52	0.878788	1.18182	0.645	1.02273	0.805005
139	520000000139	52	0.340909	2.15	0.482	0.667614	0.793535
140	520181000789	52	0.454545	1.30909	0.94	1.05114	0.791449
141	520181000736	52	1.09848	2.39091	2	1.12216	0.790928
142	520181000897	52	0.393939	1	0.845	1.10795	0.789364
143	520181000783	52	0.530303	1.13636	1.135	0.909091	0.787278
144	520181000660	52	0.227273	1.11818	1.035	0.880682	0.78415
145	520000000179	52	1.56061	1.5	0.585	1.24432	0.781022
146	520000000134	52	0.784848	1.45455	0.71	0.752841	0.776851
147	520181000845	52	0.545455	1.43636	0.755	1.05114	0.775808
148	520181000826	52	0.469697	1.13636	0.82	0.9375	0.771637
149	520000000028	52	0.378788	3.61818	2.155	0.909091	0.768509
150	520000000147	52	0.842424	1.45455	0.785	0.8125	0.762252
151	520181000867	52	0.484848	2.49091	1.03	1.02273	0.759124
152	520181000854	52	0.212121	0.754545	0.7	0.852273	0.748697
153	520000000078	52	0.409091	1.77273	0.4905	0.852273	0.747654
154	520000000136	52	0.333333	1.70909	0.675	0.823864	0.746611
155	520181000876	52	0.833333	1.16364	0.545	0.852273	0.744526
156	520181000887	52	0.515152	1.27273	1.06	1.13636	0.739312
157	520181000880	52	0.621212	1.70909	0.845	1.13636	0.735141
158	520181000840	52	0.848485	0.781818	1.18	1.07955	0.732013
159	520000000149	52	0.363636	1.30909	0.4915	0.852273	0.728884
160	520181000571	52	1.89394	3.00909	0.76	0.909091	0.720542
161	520000000002	52	0.393939	0.963636	0.725	0.965909	0.719499
162	520000000001	52	0.333333	1.03636	1.2	0.852273	0.719499
163	520000000022	52	0.621212	1.54545	1.815	1.33523	0.718457
164	520181000850	52	0.757576	1.62727	0.515	1.02273	0.704901
165	520000000152	52	0.733333	1.26364	0.735	0.676136	0.697602
166	520000000184	52	0.445455	1.16364	0.3035	0.758523	0.696559
167	520181000855	52	0.5	2.83636	0.735	0.994318	0.678832
168	520000000154	52	0.5	1.17273	0.4485	0.795455	0.678832
169	520181000870	52	0.409091	1.91818	1.68	1.02273	0.674661
170	520181000767	52	0.651515	0.836364	1.15	1.27841	0.665276
171	520181000856	52	0.30303	0.963636	0.3905	0.767045	0.653806
172	520000000084	52	0.181061	1.46818	0.675	0.383523	0.649114
173	520000000186	52	1.46515	0.872727	0.3355	0.664773	0.646507
174	520000000020	52	0.757576	0.990909	1.28	1.02273	0.643379
175	520181000891	52	0.318182	0.909091	0.575	0.795455	0.62878
176	520000000150	52	0.677273	1.30909	0.212	0.696023	0.619395
177	520181000874	52	0.424242	1.56364	0.3175	0.823864	0.607925
178	520181000846	52	0.333333	0.9	0.57	0.823864	0.605839
179	520181000883	52	0.454545	1.77273	0.705	0.909091	0.603754
180	520000000142	52	1.0697	0.681818	0.55	0.556818	0.592284
181	520000000172	52	1.14848	0.681818	0.545	0.491477	0.591241
182	520181000892	52	0.363636	1.14545	0.4325	0.767045	0.569343
183	520000000074	52	0.657576	0.854545	0.2175	0.573864	0.546403
184	520181000884	52	0.560606	1.3	0.66	1.44886	0.530761
185	520000000181	52	0.266667	0.827273	0.269	0.431818	0.469239
186	520000000167	52	0.274242	0.727273	0.236	0.508523	0.46194
187	520181000875	52	0.272727	1.08182	0.273	0.738636	0.458811
188	520000000161	52	0.409091	1.35455	0.301	0.846591	0.450469
189	520181000628	52	0.454545	0.918182	1.115	1.05114	0.435871
190	520000000180	52	0.154545	0.436364	0.152	0.375	0.252346

## Sheet: 3.Ecological risk assessment
					mean			Er mean			Er mean			Er mean			Er mean		Ri sum
OBJECTID	BSM	PXZQDM	Cd		20.0258	Hg		86.0105	As		13.0811	Pb		5.56254	Cr		1.97205		126.652		potential ecological hazard index (Er/RI)
1	520000000083	52	0.23	0.348485	10.4545	0.38	3.45455	138.182	54.9	2.745	27.45	62	1.76136	8.80682	199	2.07508	4.15016		189.043		Er		RI	evaluation
2	520181000830	52	0.27	0.409091	12.2727	0.251	2.28182	91.2727	13.5	0.675	6.75	24	0.681818	3.40909	180	1.87696	3.75391		117.458		＜40	Cd、As、Pb、Cr	＜150	Low risk
3	520000000071	52	0.21	0.318182	9.54545	0.546	4.96364	198.545	64.5	3.225	32.25	48	1.36364	6.81818	170	1.77268	3.54536		250.704		[40，80）		[150，300）	Moderate risk
4	520181000695	52	1.41	2.13636	64.0909	0.444	4.03636	161.455	11.4	0.57	5.7	32	0.909091	4.54545	159	1.65798	3.31595		239.107		[80，160）	Hg	[300，600）	Considerable risk
5	520181000795	52	0.4	0.606061	18.1818	0.229	2.08182	83.2727	24	1.2	12	28	0.795455	3.97727	156	1.62669	3.25339		120.685		[160，320）		[600，1200）	High risk
6	520181000909	52	0.27	0.409091	12.2727	0.571	5.19091	207.636	64.7	3.235	32.35	65	1.84659	9.23295	153	1.59541	3.19082		264.683		＞320		＞1200	Very high risk
7	520181000837	52	0.83	1.25758	37.7273	0.172	1.56364	62.5455	20	1	10	30	0.852273	4.26136	151	1.57456	3.14911		117.683
8	520000000041	52	0.2	0.30303	9.09091	0.579	5.26364	210.545	55.4	2.77	27.7	46	1.30682	6.53409	148	1.54327	3.08655		256.957
9	520181000596	52	1.35	2.04545	61.3636	0.433	3.93636	157.455	29.7	1.485	14.85	43	1.22159	6.10795	146	1.52242	3.04484		242.821
10	520181000908	52	0.31	0.469697	14.0909	0.337	3.06364	122.545	59.3	2.965	29.65	50	1.42045	7.10227	143	1.49114	2.98227		176.371
11	520000000069	52	0.17	0.257576	7.72727	0.341	3.1	124	35	1.75	17.5	34	0.965909	4.82955	140	1.45985	2.91971		156.977
12	520181000877	52	0.36	0.545455	16.3636	0.199	1.80909	72.3636	9.5	0.475	4.75	24	0.681818	3.40909	140	1.45985	2.91971		99.8061
13	520181000847	52	0.27	0.409091	12.2727	0.398	3.61818	144.727	55.9	2.795	27.95	61	1.73295	8.66477	138	1.439	2.878		196.493
14	520000000052	52	0.13	0.19697	5.90909	0.551	5.00909	200.364	60.3	3.015	30.15	37	1.05114	5.25568	134	1.39729	2.79458		244.473
15	520000000051	52	0.69	1.04545	31.3636	0.217	1.97273	78.9091	33.4	1.67	16.7	73	2.07386	10.3693	133	1.38686	2.77372		140.116
16	520000000096	52	0.24	0.363636	10.9091	0.419	3.80909	152.364	48.9	2.445	24.45	62	1.76136	8.80682	133	1.38686	2.77372		199.303
17	520181000915	52	0.34	0.515152	15.4545	0.37	3.36364	134.545	50.6	2.53	25.3	42	1.19318	5.96591	131	1.36601	2.73201		183.998
18	520181000702	52	0.82	1.24242	37.2727	0.285	2.59091	103.636	25.9	1.295	12.95	34	0.965909	4.82955	131	1.36601	2.73201		161.421
19	520000000060	52	0.38	0.575758	17.2727	0.154	1.4	56	24	1.2	12	65	1.84659	9.23295	129	1.34515	2.6903		97.196
20	520181000681	52	1.1	1.66667	50	0.438	3.98182	159.273	13.5	0.675	6.75	35	0.994318	4.97159	129	1.34515	2.6903		223.685
21	520000000072	52	0.235	0.356061	10.6818	0.4715	4.28636	171.455	54.9	2.745	27.45	40	1.13636	5.68182	127	1.3243	2.64859		217.917
22	520181000771	52	0.24	0.363636	10.9091	0.239	2.17273	86.9091	22.7	1.135	11.35	37	1.05114	5.25568	127	1.3243	2.64859		117.072
23	520181000750	52	0.35	0.530303	15.9091	0.638	5.8	232	21	1.05	10.5	31	0.880682	4.40341	127	1.3243	2.64859		265.461
24	520000000059	52	0.72	1.09091	32.7273	0.252	2.29091	91.6364	48.3	2.415	24.15	65	1.84659	9.23295	126	1.31387	2.62774		160.374
25	520000000064	52	0.18	0.272727	8.18182	0.35	3.18182	127.273	66.6	3.33	33.3	45	1.27841	6.39205	125	1.30344	2.60688		177.753
26	520181000556	52	1.41	2.13636	64.0909	0.332	3.01818	120.727	19.4	0.97	9.7	32	0.909091	4.54545	125	1.30344	2.60688		201.671
27	520181000902	52	0.26	0.393939	11.8182	0.273	2.48182	99.2727	46.2	2.31	23.1	50	1.42045	7.10227	124	1.29301	2.58603		143.879
28	520181000906	52	0.19	0.287879	8.63636	0.255	2.31818	92.7273	48.7	2.435	24.35	37	1.05114	5.25568	124	1.29301	2.58603		133.555
29	520000000061	52	0.78	1.18182	35.4545	0.296	2.69091	107.636	31.6	1.58	15.8	41	1.16477	5.82386	123	1.28259	2.56517		167.28
30	520181000866	52	0.57	0.863636	25.9091	0.19	1.72727	69.0909	17.6	0.88	8.8	31	0.880682	4.40341	123	1.28259	2.56517		110.769
31	520181000747	52	0.24	0.363636	10.9091	0.311	2.82727	113.091	50.1	2.505	25.05	61	1.73295	8.66477	122	1.27216	2.54432		160.259
32	520000000101	52	0.18	0.272727	8.18182	0.318	2.89091	115.636	41.2	2.06	20.6	41	1.16477	5.82386	120	1.2513	2.50261		152.745
33	520181000733	52	0.52	0.787879	23.6364	0.257	2.33636	93.4545	35.8	1.79	17.9	38	1.07955	5.39773	120	1.2513	2.50261		142.891
34	520181000754	52	0.37	0.560606	16.8182	0.243	2.20909	88.3636	45.5	2.275	22.75	25	0.710227	3.55114	120	1.2513	2.50261		133.986
35	520000000097	52	0.53	0.80303	24.0909	0.483	4.39091	175.636	31.5	1.575	15.75	54	1.53409	7.67045	119	1.24088	2.48175		225.629
36	520181000569	52	1.26	1.90909	57.2727	0.555	5.04545	201.818	18.6	0.93	9.3	47	1.33523	6.67614	119	1.24088	2.48175		277.549
37	520000000130	52	0.4295	0.650758	19.5227	0.1595	1.45	58	22.35	1.1175	11.175	39.4	1.11932	5.59659	119	1.24088	2.48175		96.7761
38	520000000067	52	0.43	0.651515	19.5455	0.317	2.88182	115.273	26	1.3	13	58	1.64773	8.23864	117	1.22002	2.44004		158.497
39	520181000742	52	0.64	0.969697	29.0909	0.678	6.16364	246.545	71.4	3.57	35.7	57	1.61932	8.09659	116	1.20959	2.41919		321.852
40	520000000153	52	1.06	1.60606	48.1818	0.304	2.76364	110.545	30.2	1.51	15.1	61	1.73295	8.66477	115	1.19917	2.39833		184.89
41	520181000916	52	0.22	0.333333	10	0.37	3.36364	134.545	58.6	2.93	29.3	48	1.36364	6.81818	115	1.19917	2.39833		183.062
42	520181000775	52	0.19	0.287879	8.63636	0.213	1.93636	77.4545	40.4	2.02	20.2	54	1.53409	7.67045	113	1.17831	2.35662		116.318
43	520181000901	52	0.23	0.348485	10.4545	0.209	1.9	76	40.5	2.025	20.25	37	1.05114	5.25568	113	1.17831	2.35662		114.317
44	520000000085	52	0.41	0.621212	18.6364	0.316	2.87273	114.909	27.1	1.355	13.55	50.6	1.4375	7.1875	112	1.16788	2.33577		156.619
45	520181000913	52	0.2	0.30303	9.09091	0.51	4.63636	185.455	60.3	3.015	30.15	47	1.33523	6.67614	112	1.16788	2.33577		233.707
46	520181000914	52	0.25	0.378788	11.3636	0.348	3.16364	126.545	52.5	2.625	26.25	41	1.16477	5.82386	112	1.16788	2.33577		172.319
47	520181000833	52	0.45	0.681818	20.4545	0.154	1.4	56	30.8	1.54	15.4	50	1.42045	7.10227	111	1.15746	2.31491		101.272
48	520000000047	52	0.115	0.174242	5.22727	0.341	3.1	124	36.15	1.8075	18.075	27.5	0.78125	3.90625	111	1.15746	2.31491		153.523
49	520181000896	52	0.45	0.681818	20.4545	0.304	2.76364	110.545	16.1	0.805	8.05	22	0.625	3.125	111	1.15746	2.31491		144.49
50	520181000842	52	0.95	1.43939	43.1818	0.298	2.70909	108.364	32.2	1.61	16.1	74	2.10227	10.5114	109	1.1366	2.2732		180.43
51	520181000760	52	0.58	0.878788	26.3636	0.208	1.89091	75.6364	21.9	1.095	10.95	41	1.16477	5.82386	109	1.1366	2.2732		121.047
52	520181000912	52	0.38	0.575758	17.2727	0.345	3.13636	125.455	27.7	1.385	13.85	41	1.16477	5.82386	109	1.1366	2.2732		164.674
53	520000000077	52	0.52	0.787879	23.6364	0.161	1.46364	58.5455	30.3	1.515	15.15	62	1.76136	8.80682	107	1.11575	2.23149		108.37
54	520000000120	52	0.49	0.742424	22.2727	0.565	5.13636	205.455	25.3	1.265	12.65	62	1.76136	8.80682	107	1.11575	2.23149		251.416
55	520000000079	52	0.74	1.12121	33.6364	0.36	3.27273	130.909	27.4	1.37	13.7	46	1.30682	6.53409	107	1.11575	2.23149		187.011
56	520000000169	52	0.88	1.33333	40	0.155	1.40909	56.3636	6.34	0.317	3.17	25.8	0.732955	3.66477	106	1.10532	2.21064		105.409
57	520181000911	52	0.37	0.560606	16.8182	0.235	2.13636	85.4545	35.6	1.78	17.8	49	1.39205	6.96023	105	1.09489	2.18978		129.223
58	520181000720	52	0.24	0.363636	10.9091	0.171	1.55455	62.1818	25	1.25	12.5	36	1.02273	5.11364	105	1.09489	2.18978		92.8943
59	520181000852	52	0.26	0.393939	11.8182	0.281	2.55455	102.182	79.4	3.97	39.7	72	2.04545	10.2273	104	1.08446	2.16893		166.096
60	520181000869	52	0.5	0.757576	22.7273	0.378	3.43636	137.455	68.4	3.42	34.2	56	1.59091	7.95455	104	1.08446	2.16893		204.505
61	520181000905	52	0.15	0.227273	6.81818	0.147	1.33636	53.4545	38.3	1.915	19.15	37	1.05114	5.25568	104	1.08446	2.16893		86.8473
62	520181000865	52	0.43	0.651515	19.5455	0.498	4.52727	181.091	31.1	1.555	15.55	46	1.30682	6.53409	102	1.06361	2.12722		224.848
63	520000000160	52	0.912	1.38182	41.4545	0.197	1.79091	71.6364	24.2	1.21	12.1	45.8	1.30114	6.50568	102	1.06361	2.12722		133.824
64	520000000144	52	1.09	1.65152	49.5455	0.203	1.84545	73.8182	15.5	0.775	7.75	43.6	1.23864	6.19318	102	1.06361	2.12722		139.434
65	520181000895	52	0.52	0.787879	23.6364	0.211	1.91818	76.7273	32.5	1.625	16.25	38	1.07955	5.39773	102	1.06361	2.12722		124.139
66	520000000121	52	0.266	0.40303	12.0909	0.181	1.64545	65.8182	16.1	0.805	8.05	37.5	1.06534	5.3267	102	1.06361	2.12722		93.413
67	520000000157	52	1.46	2.21212	66.3636	0.567	5.15455	206.182	14.7	0.735	7.35	58	1.64773	8.23864	101	1.05318	2.10636		290.24
68	520181000710	52	0.42	0.636364	19.0909	0.232	2.10909	84.3636	18.5	0.925	9.25	47	1.33523	6.67614	100	1.04275	2.08551		121.466
69	520181000857	52	0.4	0.606061	18.1818	0.566	5.14545	205.818	71.5	3.575	35.75	49	1.39205	6.96023	99.8	1.04067	2.08133		268.792
70	520000000124	52	0.32	0.484848	14.5455	0.199	1.80909	72.3636	66.5	3.325	33.25	46	1.30682	6.53409	99.3	1.03545	2.07091		128.764
71	520181000776	52	0.27	0.409091	12.2727	0.168	1.52727	61.0909	25.2	1.26	12.6	38	1.07955	5.39773	99.1	1.03337	2.06674		93.4281
72	520000000104	52	0.676	1.02424	30.7273	0.123	1.11818	44.7273	24.6	1.23	12.3	42.2	1.19886	5.99432	98.7	1.0292	2.05839		95.8073
73	520000000075	52	1.08	1.63636	49.0909	0.169	1.53636	61.4545	37	1.85	18.5	46	1.30682	6.53409	98.3	1.02503	2.05005		137.63
74	520000000038	52	0.13	0.19697	5.90909	0.313	2.84545	113.818	41	2.05	20.5	30	0.852273	4.26136	98.3	1.02503	2.05005		146.539
75	520181000749	52	0.36	0.545455	16.3636	0.42	3.81818	152.727	23	1.15	11.5	43	1.22159	6.10795	98.1	1.02294	2.04588		188.745
76	520181000894	52	0.5	0.757576	22.7273	0.133	1.20909	48.3636	30.3	1.515	15.15	46	1.30682	6.53409	98	1.0219	2.0438		94.8188
77	520181000794	52	0.31	0.469697	14.0909	0.149	1.35455	54.1818	17	0.85	8.5	38	1.07955	5.39773	97.9	1.02086	2.04171		84.2122
78	520181000864	52	0.21	0.318182	9.54545	0.444	4.03636	161.455	55.9	2.795	27.95	40	1.13636	5.68182	97.8	1.01981	2.03962		206.671
79	520181000759	52	0.41	0.621212	18.6364	0.155	1.40909	56.3636	18.9	0.945	9.45	45	1.27841	6.39205	97.6	1.01773	2.03545		92.8775
80	520000000098	52	0.3	0.454545	13.6364	0.192	1.74545	69.8182	32.1	1.605	16.05	40.5	1.15057	5.75284	97.1	1.01251	2.02503		107.282
81	520181000748	52	0.6	0.909091	27.2727	0.162	1.47273	58.9091	16.8	0.84	8.4	50	1.42045	7.10227	96.3	1.00417	2.00834		103.692
82	520000000032	52	0.707	1.07121	32.1364	0.117	1.06364	42.5455	8.02	0.401	4.01	20.8	0.590909	2.95455	96	1.00104	2.00209		83.6484
83	520000000068	52	0.53	0.80303	24.0909	0.158	1.43636	57.4545	30.2	1.51	15.1	54	1.53409	7.67045	95.7	0.997914	1.99583		106.312
84	520000000193	52	0.2	0.30303	9.09091	0.109	0.990909	39.6364	7.64	0.382	3.82	28	0.795455	3.97727	95.7	0.997914	1.99583		58.5204
85	520000000164	52	0.383	0.580303	17.4091	0.139	1.26364	50.5455	10.8	0.54	5.4	35.4	1.00568	5.02841	94.4	0.984359	1.96872		80.3517
86	520181000899	52	0.5	0.757576	22.7273	0.183	1.66364	66.5455	38.7	1.935	19.35	46	1.30682	6.53409	94.2	0.982273	1.96455		117.121
87	520181000788	52	0.35	0.530303	15.9091	0.141	1.28182	51.2727	21.9	1.095	10.95	42	1.19318	5.96591	93.9	0.979145	1.95829		86.056
88	520181000737	52	0.26	0.393939	11.8182	0.157	1.42727	57.0909	36.8	1.84	18.4	34	0.965909	4.82955	93.8	0.978102	1.9562		94.0948
89	520181000907	52	0.48	0.727273	21.8182	0.225	2.04545	81.8182	39.9	1.995	19.95	57	1.61932	8.09659	93.5	0.974974	1.94995		133.633
90	520181000910	52	0.42	0.636364	19.0909	0.171	1.55455	62.1818	18.2	0.91	9.1	43	1.22159	6.10795	93	0.96976	1.93952		98.4202
91	520181000836	52	0.38	0.575758	17.2727	0.175	1.59091	63.6364	20.2	1.01	10.1	45	1.27841	6.39205	92.9	0.968717	1.93743		99.3386
92	520181000872	52	0.36	0.545455	16.3636	0.128	1.16364	46.5455	18.8	0.94	9.4	43	1.22159	6.10795	92.9	0.968717	1.93743		80.3545
93	520000000131	52	0.36	0.545455	16.3636	0.274	2.49091	99.6364	15.2	0.76	7.6	49	1.39205	6.96023	92.4	0.963504	1.92701		132.487
94	520181000888	52	0.44	0.666667	20	0.235	2.13636	85.4545	37.2	1.86	18.6	43	1.22159	6.10795	92	0.959333	1.91867		132.081
95	520181000879	52	0.4	0.606061	18.1818	0.134	1.21818	48.7273	12.9	0.645	6.45	50	1.42045	7.10227	91.4	0.953076	1.90615		82.3675
96	520000000191	52	0.75	1.13636	34.0909	0.157	1.42727	57.0909	10.5	0.525	5.25	26	0.738636	3.69318	91.3	0.952033	1.90407		102.029
97	520000000188	52	0.902	1.36667	41	0.144	1.30909	52.3636	5.14	0.257	2.57	27.9	0.792614	3.96307	90.9	0.947862	1.89572		101.792
98	520181000893	52	0.28	0.424242	12.7273	0.379	3.44545	137.818	69.8	3.49	34.9	58	1.64773	8.23864	90.8	0.94682	1.89364		195.578
99	520000000132	52	0.449	0.680303	20.4091	0.149	1.35455	54.1818	25.8	1.29	12.9	33.3	0.946023	4.73011	90.8	0.94682	1.89364		94.1147
100	520181000903	52	0.58	0.878788	26.3636	0.262	2.38182	95.2727	24.5	1.225	12.25	37	1.05114	5.25568	90.7	0.945777	1.89155		141.034
101	520000000092	52	0.28	0.424242	12.7273	0.299	2.71818	108.727	17.9	0.895	8.95	32	0.909091	4.54545	90.6	0.944734	1.88947		136.839
102	520181000799	52	0.57	0.863636	25.9091	0.246	2.23636	89.4545	22.3	1.115	11.15	35	0.994318	4.97159	90.3	0.941606	1.88321		133.368
103	520181000752	52	0.4	0.606061	18.1818	0.367	3.33636	133.455	75.7	3.785	37.85	37	1.05114	5.25568	90.2	0.940563	1.88113		196.623
104	520181000730	52	0.42	0.636364	19.0909	0.103	0.936364	37.4545	16.5	0.825	8.25	48	1.36364	6.81818	90	0.938478	1.87696		73.4906
105	520000000116	52	0.37	0.560606	16.8182	0.376	3.41818	136.727	12.7	0.635	6.35	36	1.02273	5.11364	89.6	0.934307	1.86861		166.878
106	520181000861	52	0.34	0.515152	15.4545	0.642	5.83636	233.455	31.5	1.575	15.75	31	0.880682	4.40341	89.6	0.934307	1.86861		270.931
107	520181000882	52	0.34	0.515152	15.4545	0.275	2.5	100	16.4	0.82	8.2	50	1.42045	7.10227	89.2	0.930136	1.86027		132.617
108	520181000886	52	0.52	0.787879	23.6364	0.115	1.04545	41.8182	38.9	1.945	19.45	52	1.47727	7.38636	89.1	0.929093	1.85819		94.1491
109	520181000898	52	0.43	0.651515	19.5455	0.127	1.15455	46.1818	23.9	1.195	11.95	43	1.22159	6.10795	89	0.92805	1.8561		85.6413
110	520181000579	52	0.84	1.27273	38.1818	0.319	2.9	116	16.7	0.835	8.35	27	0.767045	3.83523	88.9	0.927007	1.85401		168.221
111	520181000851	52	0.45	0.681818	20.4545	0.223	2.02727	81.0909	11.7	0.585	5.85	53	1.50568	7.52841	88.4	0.921794	1.84359		116.767
112	520181000735	52	0.42	0.636364	19.0909	0.148	1.34545	53.8182	24.8	1.24	12.4	33	0.9375	4.6875	88.2	0.919708	1.83942		91.836
113	520181000878	52	0.45	0.681818	20.4545	0.203	1.84545	73.8182	31.4	1.57	15.7	50	1.42045	7.10227	86.8	0.905109	1.81022		118.885
114	520181000758	52	0.41	0.621212	18.6364	0.169	1.53636	61.4545	29	1.45	14.5	48	1.36364	6.81818	86.8	0.905109	1.81022		103.219
115	520181000726	52	0.39	0.590909	17.7273	0.164	1.49091	59.6364	20.8	1.04	10.4	39	1.10795	5.53977	86.8	0.905109	1.81022		95.1136
116	520000000133	52	0.159	0.240909	7.22727	0.154	1.4	56	23.7	1.185	11.85	26.95	0.765625	3.82812	86.8	0.905109	1.81022		80.7156
117	520181000890	52	0.38	0.575758	17.2727	0.116	1.05455	42.1818	20.7	1.035	10.35	32	0.909091	4.54545	85.9	0.895725	1.79145		76.1414
118	520181000780	52	0.31	0.469697	14.0909	0.12	1.09091	43.6364	23.4	1.17	11.7	31	0.880682	4.40341	85.7	0.893639	1.78728		75.618
119	520000000163	52	0.36	0.545455	16.3636	0.211	1.91818	76.7273	8.23	0.4115	4.115	35	0.994318	4.97159	85.4	0.890511	1.78102		103.959
120	520181000744	52	0.6	0.909091	27.2727	0.168	1.52727	61.0909	18.3	0.915	9.15	46	1.30682	6.53409	85	0.88634	1.77268		105.82
121	520000000141	52	0.48	0.727273	21.8182	0.287	2.60909	104.364	18.8	0.94	9.4	37	1.05114	5.25568	84.6	0.882169	1.76434		142.602
122	520181000889	52	0.3	0.454545	13.6364	0.16	1.45455	58.1818	11.9	0.595	5.95	35	0.994318	4.97159	84.5	0.881126	1.76225		84.502
123	520000000175	52	0.354	0.536364	16.0909	0.144	1.30909	52.3636	16	0.8	8	33	0.9375	4.6875	84.5	0.881126	1.76225		82.9043
124	520000000129	52	0.31	0.469697	14.0909	0.333	3.02727	121.091	66.5	3.325	33.25	37	1.05114	5.25568	83.4	0.869656	1.73931		175.427
125	520000000035	52	0.54	0.818182	24.5455	0.188	1.70909	68.3636	25.1	1.255	12.55	69	1.96023	9.80114	82.5	0.860271	1.72054		116.981
126	520000000192	52	0.304	0.460606	13.8182	0.075	0.681818	27.2727	6.79	0.3395	3.395	24.6	0.698864	3.49432	82.1	0.8561	1.7122		49.6924
127	520000000029	52	0.17	0.257576	7.72727	0.29	2.63636	105.455	33.5	1.675	16.75	26	0.738636	3.69318	81.4	0.848801	1.6976		135.323
128	520000000146	52	0.23	0.348485	10.4545	0.18	1.63636	65.4545	12.4	0.62	6.2	32	0.909091	4.54545	81.1	0.845673	1.69135		88.3459
129	520000000187	52	0.552	0.836364	25.0909	0.17	1.54545	61.8182	18.8	0.94	9.4	29.6	0.840909	4.20455	80.7	0.841502	1.683		102.197
130	520181000816	52	0.19	0.287879	8.63636	0.166	1.50909	60.3636	16.3	0.815	8.15	33	0.9375	4.6875	79.4	0.827946	1.65589		83.4934
131	520000000135	52	0.455	0.689394	20.6818	0.2625	2.38636	95.4545	13.15	0.6575	6.575	41	1.16477	5.82386	79.35	0.827424	1.65485		130.19
132	520000000162	52	0.52	0.787879	23.6364	0.221	2.00909	80.3636	12.5	0.625	6.25	34	0.965909	4.82955	79	0.823775	1.64755		116.727
133	520181000832	52	0.39	0.590909	17.7273	0.165	1.5	60	27.5	1.375	13.75	45	1.27841	6.39205	78.9	0.822732	1.64546		99.5148
134	520000000110	52	0.367	0.556061	16.6818	0.16	1.45455	58.1818	2.16	0.108	1.08	18	0.511364	2.55682	78.7	0.820647	1.64129		80.1417
135	520000000128	52	0.3	0.454545	13.6364	0.226	2.05455	82.1818	17.1	0.855	8.55	32	0.909091	4.54545	78.5	0.818561	1.63712		110.551
136	520181000853	52	0.27	0.409091	12.2727	0.169	1.53636	61.4545	12.3	0.615	6.15	29	0.823864	4.11932	77.8	0.811262	1.62252		85.6191
137	520181000885	52	0.59	0.893939	26.8182	0.257	2.33636	93.4545	30.8	1.54	15.4	62	1.76136	8.80682	77.6	0.809176	1.61835		146.098
138	520000000176	52	0.58	0.878788	26.3636	0.13	1.18182	47.2727	12.9	0.645	6.45	36	1.02273	5.11364	77.2	0.805005	1.61001		86.81
139	520000000139	52	0.225	0.340909	10.2273	0.2365	2.15	86	9.64	0.482	4.82	23.5	0.667614	3.33807	76.1	0.793535	1.58707		105.972
140	520181000789	52	0.3	0.454545	13.6364	0.144	1.30909	52.3636	18.8	0.94	9.4	37	1.05114	5.25568	75.9	0.791449	1.5829		82.2386
141	520181000736	52	0.725	1.09848	32.9545	0.263	2.39091	95.6364	40	2	20	39.5	1.12216	5.6108	75.85	0.790928	1.58186		155.784
142	520181000897	52	0.26	0.393939	11.8182	0.11	1	40	16.9	0.845	8.45	39	1.10795	5.53977	75.7	0.789364	1.57873		67.3867
143	520181000783	52	0.35	0.530303	15.9091	0.125	1.13636	45.4545	22.7	1.135	11.35	32	0.909091	4.54545	75.5	0.787278	1.57456		78.8336
144	520181000660	52	0.15	0.227273	6.81818	0.123	1.11818	44.7273	20.7	1.035	10.35	31	0.880682	4.40341	75.2	0.78415	1.5683		67.8672
145	520000000179	52	1.03	1.56061	46.8182	0.165	1.5	60	11.7	0.585	5.85	43.8	1.24432	6.22159	74.9	0.781022	1.56204		120.452
146	520000000134	52	0.518	0.784848	23.5455	0.16	1.45455	58.1818	14.2	0.71	7.1	26.5	0.752841	3.7642	74.5	0.776851	1.5537		94.1452
147	520181000845	52	0.36	0.545455	16.3636	0.158	1.43636	57.4545	15.1	0.755	7.55	37	1.05114	5.25568	74.4	0.775808	1.55162		88.1755
148	520181000826	52	0.31	0.469697	14.0909	0.125	1.13636	45.4545	16.4	0.82	8.2	33	0.9375	4.6875	74	0.771637	1.54327		73.9762
149	520000000028	52	0.25	0.378788	11.3636	0.398	3.61818	144.727	43.1	2.155	21.55	32	0.909091	4.54545	73.7	0.768509	1.53702		183.723
150	520000000147	52	0.556	0.842424	25.2727	0.16	1.45455	58.1818	15.7	0.785	7.85	28.6	0.8125	4.0625	73.1	0.762252	1.5245		96.8916
151	520181000867	52	0.32	0.484848	14.5455	0.274	2.49091	99.6364	20.6	1.03	10.3	36	1.02273	5.11364	72.8	0.759124	1.51825		131.114
152	520181000854	52	0.14	0.212121	6.36364	0.083	0.754545	30.1818	14	0.7	7	30	0.852273	4.26136	71.8	0.748697	1.49739		49.3042
153	520000000078	52	0.27	0.409091	12.2727	0.195	1.77273	70.9091	9.81	0.4905	4.905	30	0.852273	4.26136	71.7	0.747654	1.49531		93.8435
154	520000000136	52	0.22	0.333333	10	0.188	1.70909	68.3636	13.5	0.675	6.75	29	0.823864	4.11932	71.6	0.746611	1.49322		90.7262
155	520181000876	52	0.55	0.833333	25	0.128	1.16364	46.5455	10.9	0.545	5.45	30	0.852273	4.26136	71.4	0.744526	1.48905		82.7459
156	520181000887	52	0.34	0.515152	15.4545	0.14	1.27273	50.9091	21.2	1.06	10.6	40	1.13636	5.68182	70.9	0.739312	1.47862		84.1241
157	520181000880	52	0.41	0.621212	18.6364	0.188	1.70909	68.3636	16.9	0.845	8.45	40	1.13636	5.68182	70.5	0.735141	1.47028		102.602
158	520181000840	52	0.56	0.848485	25.4545	0.086	0.781818	31.2727	23.6	1.18	11.8	38	1.07955	5.39773	70.2	0.732013	1.46403		75.389
159	520000000149	52	0.24	0.363636	10.9091	0.144	1.30909	52.3636	9.83	0.4915	4.915	30	0.852273	4.26136	69.9	0.728884	1.45777		73.9069
160	520181000571	52	1.25	1.89394	56.8182	0.331	3.00909	120.364	15.2	0.76	7.6	32	0.909091	4.54545	69.1	0.720542	1.44108		190.768
161	520000000002	52	0.26	0.393939	11.8182	0.106	0.963636	38.5455	14.5	0.725	7.25	34	0.965909	4.82955	69	0.719499	1.439		63.8822
162	520000000001	52	0.22	0.333333	10	0.114	1.03636	41.4545	24	1.2	12	30	0.852273	4.26136	69	0.719499	1.439		69.1549
163	520000000022	52	0.41	0.621212	18.6364	0.17	1.54545	61.8182	36.3	1.815	18.15	47	1.33523	6.67614	68.9	0.718457	1.43691		106.718
164	520181000850	52	0.5	0.757576	22.7273	0.179	1.62727	65.0909	10.3	0.515	5.15	36	1.02273	5.11364	67.6	0.704901	1.4098		99.4916
165	520000000152	52	0.484	0.733333	22	0.139	1.26364	50.5455	14.7	0.735	7.35	23.8	0.676136	3.38068	66.9	0.697602	1.3952		84.6713
166	520000000184	52	0.294	0.445455	13.3636	0.128	1.16364	46.5455	6.07	0.3035	3.035	26.7	0.758523	3.79261	66.8	0.696559	1.39312		68.1298
167	520181000855	52	0.33	0.5	15	0.312	2.83636	113.455	14.7	0.735	7.35	35	0.994318	4.97159	65.1	0.678832	1.35766		142.134
168	520000000154	52	0.33	0.5	15	0.129	1.17273	46.9091	8.97	0.4485	4.485	28	0.795455	3.97727	65.1	0.678832	1.35766		71.729
169	520181000870	52	0.27	0.409091	12.2727	0.211	1.91818	76.7273	33.6	1.68	16.8	36	1.02273	5.11364	64.7	0.674661	1.34932		112.263
170	520181000767	52	0.43	0.651515	19.5455	0.092	0.836364	33.4545	23	1.15	11.5	45	1.27841	6.39205	63.8	0.665276	1.33055		72.2226
171	520181000856	52	0.2	0.30303	9.09091	0.106	0.963636	38.5455	7.81	0.3905	3.905	27	0.767045	3.83523	62.7	0.653806	1.30761		56.6842
172	520000000084	52	0.1195	0.181061	5.43182	0.1615	1.46818	58.7273	13.5	0.675	6.75	13.5	0.383523	1.91761	62.25	0.649114	1.29823		74.1249
173	520000000186	52	0.967	1.46515	43.9545	0.096	0.872727	34.9091	6.71	0.3355	3.355	23.4	0.664773	3.32386	62	0.646507	1.29301		86.8355
174	520000000020	52	0.5	0.757576	22.7273	0.109	0.990909	39.6364	25.6	1.28	12.8	36	1.02273	5.11364	61.7	0.643379	1.28676		81.564
175	520181000891	52	0.21	0.318182	9.54545	0.1	0.909091	36.3636	11.5	0.575	5.75	28	0.795455	3.97727	60.3	0.62878	1.25756		56.8939
176	520000000150	52	0.447	0.677273	20.3182	0.144	1.30909	52.3636	4.24	0.212	2.12	24.5	0.696023	3.48011	59.4	0.619395	1.23879		79.5207
177	520181000874	52	0.28	0.424242	12.7273	0.172	1.56364	62.5455	6.35	0.3175	3.175	29	0.823864	4.11932	58.3	0.607925	1.21585		83.7829
178	520181000846	52	0.22	0.333333	10	0.099	0.9	36	11.4	0.57	5.7	29	0.823864	4.11932	58.1	0.605839	1.21168		57.031
179	520181000883	52	0.3	0.454545	13.6364	0.195	1.77273	70.9091	14.1	0.705	7.05	32	0.909091	4.54545	57.9	0.603754	1.20751		97.3484
180	520000000142	52	0.706	1.0697	32.0909	0.075	0.681818	27.2727	11	0.55	5.5	19.6	0.556818	2.78409	56.8	0.592284	1.18457		68.8323
181	520000000172	52	0.758	1.14848	34.4545	0.075	0.681818	27.2727	10.9	0.545	5.45	17.3	0.491477	2.45739	56.7	0.591241	1.18248		70.8171
182	520181000892	52	0.24	0.363636	10.9091	0.126	1.14545	45.8182	8.65	0.4325	4.325	27	0.767045	3.83523	54.6	0.569343	1.13869		66.0262
183	520000000074	52	0.434	0.657576	19.7273	0.094	0.854545	34.1818	4.35	0.2175	2.175	20.2	0.573864	2.86932	52.4	0.546403	1.09281		60.0462
184	520181000884	52	0.37	0.560606	16.8182	0.143	1.3	52	13.2	0.66	6.6	51	1.44886	7.24432	50.9	0.530761	1.06152		83.724
185	520000000181	52	0.176	0.266667	8	0.091	0.827273	33.0909	5.38	0.269	2.69	15.2	0.431818	2.15909	45	0.469239	0.938478		46.8785
186	520000000167	52	0.181	0.274242	8.22727	0.08	0.727273	29.0909	4.72	0.236	2.36	17.9	0.508523	2.54261	44.3	0.46194	0.923879		43.1447
187	520181000875	52	0.18	0.272727	8.18182	0.119	1.08182	43.2727	5.46	0.273	2.73	26	0.738636	3.69318	44	0.458811	0.917623		58.7953
188	520000000161	52	0.27	0.409091	12.2727	0.149	1.35455	54.1818	6.02	0.301	3.01	29.8	0.846591	4.23295	43.2	0.450469	0.900938		74.5984
189	520181000628	52	0.3	0.454545	13.6364	0.101	0.918182	36.7273	22.3	1.115	11.15	37	1.05114	5.25568	41.8	0.435871	0.871741		67.6411
190	520000000180	52	0.102	0.154545	4.63636	0.048	0.436364	17.4545	3.04	0.152	1.52	13.2	0.375	1.875	24.2	0.252346	0.504692		25.9906

## Sheet: 3.2Ecological risk assessment
OBJECTID	BSM	PXZQDM	ErCd	ErHg	ErAs	ErPb	ErCr	RI
1	520000000083	52	10.4545	138.182	27.45	8.80682	4.15016	189.043			ErCd	ErHg	ErAs	ErPb	ErCr	RI
2	520181000830	52	12.2727	91.2727	6.75	3.40909	3.75391	117.458
3	520000000071	52	9.54545	198.545	32.25	6.81818	3.54536	250.704		Mean	20.0258	86.0105	13.0811	5.56254	1.97205	126.652
4	520181000695	52	64.0909	161.455	5.7	4.54545	3.31595	239.107		Standard Error	0.88072	3.45967	0.619008	0.124569	0.0413779	4.11116
5	520181000795	52	18.1818	83.2727	12	3.97727	3.25339	120.685		Median	16.8182	69.4545	11.05	5.25568	1.90511	109.46
6	520181000909	52	12.2727	207.636	32.35	9.23295	3.19082	264.683		Mode	12.2727	52.3636	6.75	5.25568	2.12722	#N/A
7	520181000837	52	37.7273	62.5455	10	4.26136	3.14911	117.683		Standard deviation	12.1399	47.6882	8.53243	1.71706	0.570356	56.6684
8	520000000041	52	9.09091	210.545	27.7	6.53409	3.08655	256.957		Variance	147.377	2274.17	72.8024	2.94829	0.325306	3211.31
9	520181000596	52	61.3636	157.455	14.85	6.10795	3.04484	242.821		Kurtosis	3.21819	1.16437	0.692096	0.149034	0.989649	0.71727
10	520181000908	52	14.0909	122.545	29.65	7.10227	2.98227	176.371		Skewness	1.73464	1.2687	1.13068	0.543215	0.62617	1.06881
11	520000000069	52	7.72727	124	17.5	4.82955	2.91971	156.977		Range	61.7273	229.091	38.62	8.63636	3.64546	295.862
12	520181000877	52	16.3636	72.3636	4.75	3.40909	2.91971	99.8061		Minimum	4.63636	17.4545	1.08	1.875	0.504692	25.9906
13	520181000847	52	12.2727	144.727	27.95	8.66477	2.878	196.493		Maximum	66.3636	246.545	39.7	10.5114	4.15016	321.852
14	520000000052	52	5.90909	200.364	30.15	5.25568	2.79458	244.473		Summation Number of	3804.91	16342	2485.41	1056.88	374.689	24063.9
15	520000000051	52	31.3636	78.9091	16.7	10.3693	2.77372	140.116		observations	190	190	190	190	190	190
16	520000000096	52	10.9091	152.364	24.45	8.80682	2.77372	199.303		Maximum	66.3636	246.545	39.7	10.5114	4.15016	321.852
17	520181000915	52	15.4545	134.545	25.3	5.96591	2.73201	183.998		Minimum	4.63636	17.4545	1.08	1.875	0.504692	25.9906
18	520181000702	52	37.2727	103.636	12.95	4.82955	2.73201	161.421		Confidence Interval (95.0%)	1.7373	6.82452	1.22105	0.245723	0.0816219	8.10965
19	520000000060	52	17.2727	56	12	9.23295	2.6903	97.196
20	520181000681	52	50	159.273	6.75	4.97159	2.6903	223.685
21	520000000072	52	10.6818	171.455	27.45	5.68182	2.64859	217.917
22	520181000771	52	10.9091	86.9091	11.35	5.25568	2.64859	117.072
23	520181000750	52	15.9091	232	10.5	4.40341	2.64859	265.461
24	520000000059	52	32.7273	91.6364	24.15	9.23295	2.62774	160.374
25	520000000064	52	8.18182	127.273	33.3	6.39205	2.60688	177.753
26	520181000556	52	64.0909	120.727	9.7	4.54545	2.60688	201.671
27	520181000902	52	11.8182	99.2727	23.1	7.10227	2.58603	143.879
28	520181000906	52	8.63636	92.7273	24.35	5.25568	2.58603	133.555
29	520000000061	52	35.4545	107.636	15.8	5.82386	2.56517	167.28
30	520181000866	52	25.9091	69.0909	8.8	4.40341	2.56517	110.769
31	520181000747	52	10.9091	113.091	25.05	8.66477	2.54432	160.259
32	520000000101	52	8.18182	115.636	20.6	5.82386	2.50261	152.745
33	520181000733	52	23.6364	93.4545	17.9	5.39773	2.50261	142.891
34	520181000754	52	16.8182	88.3636	22.75	3.55114	2.50261	133.986
35	520000000097	52	24.0909	175.636	15.75	7.67045	2.48175	225.629
36	520181000569	52	57.2727	201.818	9.3	6.67614	2.48175	277.549
37	520000000130	52	19.5227	58	11.175	5.59659	2.48175	96.7761
38	520000000067	52	19.5455	115.273	13	8.23864	2.44004	158.497
39	520181000742	52	29.0909	246.545	35.7	8.09659	2.41919	321.852
40	520000000153	52	48.1818	110.545	15.1	8.66477	2.39833	184.89
41	520181000916	52	10	134.545	29.3	6.81818	2.39833	183.062
42	520181000775	52	8.63636	77.4545	20.2	7.67045	2.35662	116.318
43	520181000901	52	10.4545	76	20.25	5.25568	2.35662	114.317
44	520000000085	52	18.6364	114.909	13.55	7.1875	2.33577	156.619
45	520181000913	52	9.09091	185.455	30.15	6.67614	2.33577	233.707
46	520181000914	52	11.3636	126.545	26.25	5.82386	2.33577	172.319
47	520181000833	52	20.4545	56	15.4	7.10227	2.31491	101.272
48	520000000047	52	5.22727	124	18.075	3.90625	2.31491	153.523
49	520181000896	52	20.4545	110.545	8.05	3.125	2.31491	144.49
50	520181000842	52	43.1818	108.364	16.1	10.5114	2.2732	180.43
51	520181000760	52	26.3636	75.6364	10.95	5.82386	2.2732	121.047
52	520181000912	52	17.2727	125.455	13.85	5.82386	2.2732	164.674
53	520000000077	52	23.6364	58.5455	15.15	8.80682	2.23149	108.37
54	520000000120	52	22.2727	205.455	12.65	8.80682	2.23149	251.416
55	520000000079	52	33.6364	130.909	13.7	6.53409	2.23149	187.011
56	520000000169	52	40	56.3636	3.17	3.66477	2.21064	105.409
57	520181000911	52	16.8182	85.4545	17.8	6.96023	2.18978	129.223
58	520181000720	52	10.9091	62.1818	12.5	5.11364	2.18978	92.8943
59	520181000852	52	11.8182	102.182	39.7	10.2273	2.16893	166.096
60	520181000869	52	22.7273	137.455	34.2	7.95455	2.16893	204.505
61	520181000905	52	6.81818	53.4545	19.15	5.25568	2.16893	86.8473
62	520181000865	52	19.5455	181.091	15.55	6.53409	2.12722	224.848
63	520000000160	52	41.4545	71.6364	12.1	6.50568	2.12722	133.824
64	520000000144	52	49.5455	73.8182	7.75	6.19318	2.12722	139.434
65	520181000895	52	23.6364	76.7273	16.25	5.39773	2.12722	124.139
66	520000000121	52	12.0909	65.8182	8.05	5.3267	2.12722	93.413
67	520000000157	52	66.3636	206.182	7.35	8.23864	2.10636	290.24
68	520181000710	52	19.0909	84.3636	9.25	6.67614	2.08551	121.466
69	520181000857	52	18.1818	205.818	35.75	6.96023	2.08133	268.792
70	520000000124	52	14.5455	72.3636	33.25	6.53409	2.07091	128.764
71	520181000776	52	12.2727	61.0909	12.6	5.39773	2.06674	93.4281
72	520000000104	52	30.7273	44.7273	12.3	5.99432	2.05839	95.8073
73	520000000075	52	49.0909	61.4545	18.5	6.53409	2.05005	137.63
74	520000000038	52	5.90909	113.818	20.5	4.26136	2.05005	146.539
75	520181000749	52	16.3636	152.727	11.5	6.10795	2.04588	188.745
76	520181000894	52	22.7273	48.3636	15.15	6.53409	2.0438	94.8188
77	520181000794	52	14.0909	54.1818	8.5	5.39773	2.04171	84.2122
78	520181000864	52	9.54545	161.455	27.95	5.68182	2.03962	206.671
79	520181000759	52	18.6364	56.3636	9.45	6.39205	2.03545	92.8775
80	520000000098	52	13.6364	69.8182	16.05	5.75284	2.02503	107.282
81	520181000748	52	27.2727	58.9091	8.4	7.10227	2.00834	103.692
82	520000000032	52	32.1364	42.5455	4.01	2.95455	2.00209	83.6484
83	520000000068	52	24.0909	57.4545	15.1	7.67045	1.99583	106.312
84	520000000193	52	9.09091	39.6364	3.82	3.97727	1.99583	58.5204
85	520000000164	52	17.4091	50.5455	5.4	5.02841	1.96872	80.3517
86	520181000899	52	22.7273	66.5455	19.35	6.53409	1.96455	117.121
87	520181000788	52	15.9091	51.2727	10.95	5.96591	1.95829	86.056
88	520181000737	52	11.8182	57.0909	18.4	4.82955	1.9562	94.0948
89	520181000907	52	21.8182	81.8182	19.95	8.09659	1.94995	133.633
90	520181000910	52	19.0909	62.1818	9.1	6.10795	1.93952	98.4202
91	520181000836	52	17.2727	63.6364	10.1	6.39205	1.93743	99.3386
92	520181000872	52	16.3636	46.5455	9.4	6.10795	1.93743	80.3545
93	520000000131	52	16.3636	99.6364	7.6	6.96023	1.92701	132.487
94	520181000888	52	20	85.4545	18.6	6.10795	1.91867	132.081
95	520181000879	52	18.1818	48.7273	6.45	7.10227	1.90615	82.3675
96	520000000191	52	34.0909	57.0909	5.25	3.69318	1.90407	102.029
97	520000000188	52	41	52.3636	2.57	3.96307	1.89572	101.792
98	520181000893	52	12.7273	137.818	34.9	8.23864	1.89364	195.578
99	520000000132	52	20.4091	54.1818	12.9	4.73011	1.89364	94.1147
100	520181000903	52	26.3636	95.2727	12.25	5.25568	1.89155	141.034
101	520000000092	52	12.7273	108.727	8.95	4.54545	1.88947	136.839
102	520181000799	52	25.9091	89.4545	11.15	4.97159	1.88321	133.368
103	520181000752	52	18.1818	133.455	37.85	5.25568	1.88113	196.623
104	520181000730	52	19.0909	37.4545	8.25	6.81818	1.87696	73.4906
105	520000000116	52	16.8182	136.727	6.35	5.11364	1.86861	166.878
106	520181000861	52	15.4545	233.455	15.75	4.40341	1.86861	270.931
107	520181000882	52	15.4545	100	8.2	7.10227	1.86027	132.617
108	520181000886	52	23.6364	41.8182	19.45	7.38636	1.85819	94.1491
109	520181000898	52	19.5455	46.1818	11.95	6.10795	1.8561	85.6413
110	520181000579	52	38.1818	116	8.35	3.83523	1.85401	168.221
111	520181000851	52	20.4545	81.0909	5.85	7.52841	1.84359	116.767
112	520181000735	52	19.0909	53.8182	12.4	4.6875	1.83942	91.836
113	520181000878	52	20.4545	73.8182	15.7	7.10227	1.81022	118.885
114	520181000758	52	18.6364	61.4545	14.5	6.81818	1.81022	103.219
115	520181000726	52	17.7273	59.6364	10.4	5.53977	1.81022	95.1136
116	520000000133	52	7.22727	56	11.85	3.82812	1.81022	80.7156
117	520181000890	52	17.2727	42.1818	10.35	4.54545	1.79145	76.1414
118	520181000780	52	14.0909	43.6364	11.7	4.40341	1.78728	75.618
119	520000000163	52	16.3636	76.7273	4.115	4.97159	1.78102	103.959
120	520181000744	52	27.2727	61.0909	9.15	6.53409	1.77268	105.82
121	520000000141	52	21.8182	104.364	9.4	5.25568	1.76434	142.602
122	520181000889	52	13.6364	58.1818	5.95	4.97159	1.76225	84.502
123	520000000175	52	16.0909	52.3636	8	4.6875	1.76225	82.9043
124	520000000129	52	14.0909	121.091	33.25	5.25568	1.73931	175.427
125	520000000035	52	24.5455	68.3636	12.55	9.80114	1.72054	116.981
126	520000000192	52	13.8182	27.2727	3.395	3.49432	1.7122	49.6924
127	520000000029	52	7.72727	105.455	16.75	3.69318	1.6976	135.323
128	520000000146	52	10.4545	65.4545	6.2	4.54545	1.69135	88.3459
129	520000000187	52	25.0909	61.8182	9.4	4.20455	1.683	102.197
130	520181000816	52	8.63636	60.3636	8.15	4.6875	1.65589	83.4934
131	520000000135	52	20.6818	95.4545	6.575	5.82386	1.65485	130.19
132	520000000162	52	23.6364	80.3636	6.25	4.82955	1.64755	116.727
133	520181000832	52	17.7273	60	13.75	6.39205	1.64546	99.5148
134	520000000110	52	16.6818	58.1818	1.08	2.55682	1.64129	80.1417
135	520000000128	52	13.6364	82.1818	8.55	4.54545	1.63712	110.551
136	520181000853	52	12.2727	61.4545	6.15	4.11932	1.62252	85.6191
137	520181000885	52	26.8182	93.4545	15.4	8.80682	1.61835	146.098
138	520000000176	52	26.3636	47.2727	6.45	5.11364	1.61001	86.81
139	520000000139	52	10.2273	86	4.82	3.33807	1.58707	105.972
140	520181000789	52	13.6364	52.3636	9.4	5.25568	1.5829	82.2386
141	520181000736	52	32.9545	95.6364	20	5.6108	1.58186	155.784
142	520181000897	52	11.8182	40	8.45	5.53977	1.57873	67.3867
143	520181000783	52	15.9091	45.4545	11.35	4.54545	1.57456	78.8336
144	520181000660	52	6.81818	44.7273	10.35	4.40341	1.5683	67.8672
145	520000000179	52	46.8182	60	5.85	6.22159	1.56204	120.452
146	520000000134	52	23.5455	58.1818	7.1	3.7642	1.5537	94.1452
147	520181000845	52	16.3636	57.4545	7.55	5.25568	1.55162	88.1755
148	520181000826	52	14.0909	45.4545	8.2	4.6875	1.54327	73.9762
149	520000000028	52	11.3636	144.727	21.55	4.54545	1.53702	183.723
150	520000000147	52	25.2727	58.1818	7.85	4.0625	1.5245	96.8916
151	520181000867	52	14.5455	99.6364	10.3	5.11364	1.51825	131.114
152	520181000854	52	6.36364	30.1818	7	4.26136	1.49739	49.3042
153	520000000078	52	12.2727	70.9091	4.905	4.26136	1.49531	93.8435
154	520000000136	52	10	68.3636	6.75	4.11932	1.49322	90.7262
155	520181000876	52	25	46.5455	5.45	4.26136	1.48905	82.7459
156	520181000887	52	15.4545	50.9091	10.6	5.68182	1.47862	84.1241
157	520181000880	52	18.6364	68.3636	8.45	5.68182	1.47028	102.602
158	520181000840	52	25.4545	31.2727	11.8	5.39773	1.46403	75.389
159	520000000149	52	10.9091	52.3636	4.915	4.26136	1.45777	73.9069
160	520181000571	52	56.8182	120.364	7.6	4.54545	1.44108	190.768
161	520000000002	52	11.8182	38.5455	7.25	4.82955	1.439	63.8822
162	520000000001	52	10	41.4545	12	4.26136	1.439	69.1549
163	520000000022	52	18.6364	61.8182	18.15	6.67614	1.43691	106.718
164	520181000850	52	22.7273	65.0909	5.15	5.11364	1.4098	99.4916
165	520000000152	52	22	50.5455	7.35	3.38068	1.3952	84.6713
166	520000000184	52	13.3636	46.5455	3.035	3.79261	1.39312	68.1298
167	520181000855	52	15	113.455	7.35	4.97159	1.35766	142.134
168	520000000154	52	15	46.9091	4.485	3.97727	1.35766	71.729
169	520181000870	52	12.2727	76.7273	16.8	5.11364	1.34932	112.263
170	520181000767	52	19.5455	33.4545	11.5	6.39205	1.33055	72.2226
171	520181000856	52	9.09091	38.5455	3.905	3.83523	1.30761	56.6842
172	520000000084	52	5.43182	58.7273	6.75	1.91761	1.29823	74.1249
173	520000000186	52	43.9545	34.9091	3.355	3.32386	1.29301	86.8355
174	520000000020	52	22.7273	39.6364	12.8	5.11364	1.28676	81.564
175	520181000891	52	9.54545	36.3636	5.75	3.97727	1.25756	56.8939
176	520000000150	52	20.3182	52.3636	2.12	3.48011	1.23879	79.5207
177	520181000874	52	12.7273	62.5455	3.175	4.11932	1.21585	83.7829
178	520181000846	52	10	36	5.7	4.11932	1.21168	57.031
179	520181000883	52	13.6364	70.9091	7.05	4.54545	1.20751	97.3484
180	520000000142	52	32.0909	27.2727	5.5	2.78409	1.18457	68.8323
181	520000000172	52	34.4545	27.2727	5.45	2.45739	1.18248	70.8171
182	520181000892	52	10.9091	45.8182	4.325	3.83523	1.13869	66.0262
183	520000000074	52	19.7273	34.1818	2.175	2.86932	1.09281	60.0462
184	520181000884	52	16.8182	52	6.6	7.24432	1.06152	83.724
185	520000000181	52	8	33.0909	2.69	2.15909	0.938478	46.8785
186	520000000167	52	8.22727	29.0909	2.36	2.54261	0.923879	43.1447
187	520181000875	52	8.18182	43.2727	2.73	3.69318	0.917623	58.7953
188	520000000161	52	12.2727	54.1818	3.01	4.23295	0.900938	74.5984
189	520181000628	52	13.6364	36.7273	11.15	5.25568	0.871741	67.6411
190	520000000180	52	4.63636	17.4545	1.52	1.875	0.504692	25.9906

## Sheet: 4.PCA-APCS
Kaiser-Meyer-Olkin (KMO) test and Bartlett's test												Rotated component matrix a
KMO sampling adequacy measure		0.651556											成分
Bartlett's sphericity test	Approximate chi-square	281.252											1	2
	Degrees of freedom	10										Zscore(Cd)	0.0804836	0.973193
	Significance	1.41721e-54										Zscore(Hg)	0.801738	0.096788
												Zscore: As_	0.84248	-0.338689
Total variance explained												Zscore(Pb)	0.729704	0.096147
Components	Initial eigenvalues			Sum of extracted eigenvalues			Sum of rotated eigenvalues					Zscore(Cr)	0.790097	0.173779
	Total	Percentage variance	Total percentage	Total	Percentage variance	Total percentage	Total	Percentage variance	Total percentage			Extraction method: principal component analysis (PCA). Rotation method: Varimax with Kaiser normalization
1	2.52008	50.4015	50.4015	2.52008	50.4015	50.4015	2.51575	50.3151	50.3151			a. Convergence was achieved after 3 iterations of rotation.
2	1.1063	22.1261	72.5276	1.1063	22.1261	72.5276	1.11063	22.2125	72.5276
3	0.662899	13.258	85.7856
4	0.43609	8.7218	94.5074
5	0.274631	5.49262	100
Extraction method: principal component analysis (PCA)
	Z_ik			Z_0i			APCS
PCA	1	2					2.99173	1.70814	(Average-APCS)
	2.65134	-0.53428		-2.99173	-1.70814		5.64307	1.17386
	0.38272	0.02964		-2.99173	-1.70814		3.37445	1.73778
	2.58382	-0.92258		-2.99173	-1.70814		5.57555	0.78556
	0.77951	3.84491		-2.99173	-1.70814		3.77124	5.55305
	0.36764	0.14629		-2.99173	-1.70814		3.35937	1.85443
	2.86171	-0.70773		-2.99173	-1.70814		5.85344	1.00041														2.99173	1.70814	(Average-APCS)
	0.14786	1.59185		-2.99173	-1.70814		3.13959	3.29999				b	a1	a2		industrial and mining activities and natural sources	agricultural sources	Unknown source	Adjusted R-squared			2.99173	1.70814
	2.18237	-0.88282		-2.99173	-1.70814		5.1741	0.82532			Cd	-0.068	0.021	0.26		0.109274	0.841221	0.0495051	0.953			2.99173	1.70814
	1.23671	3.28599		-2.99173	-1.70814		4.22844	4.99413			Hg	-0.1	0.105	0.013		0.719928	0.0503148	0.229757	0.648			2.99173	1.70814
	1.71751	-0.71972		-2.99173	-1.70814		4.70924	0.98842			As	-6.977	14.377	-5.78		0.515748	0.431054	0.0532	0.823			2.99173	1.70814
	0.81804	-0.81068		-2.99173	-1.70814		3.80977	0.89746			Pb	10.786	8.821	1.162		0.673888	0.088772	0.23734	0.537			2.99173	1.70814
	-0.27534	0.17924		-2.99173	-1.70814		2.71639	1.88738			Cr	21.796	21.608	4.753		0.683643	0.273114	0.0432439	0.651			2.99173	1.70814
	2.00074	-0.71939		-2.99173	-1.70814		4.99247	0.98875
	1.83953	-1.33911		-2.99173	-1.70814		4.83126	0.36903
	1.34549	1.04377		-2.99173	-1.70814		4.33722	2.75191			Linear regression model
	1.87653	-0.69149		-2.99173	-1.70814		4.86826	1.01665			Receptor model.	R²	Sig
	1.29523	-0.54017		-2.99173	-1.70814		4.28696	1.16797			CCd=-0.068+0.021APCS1+0.26APCS2	0.953	0
	0.40854	1.4246		-2.99173	-1.70814		3.40027	3.13274			CHg=-0.1+0.105APCS1+0.013APCS2	0.648	0
	0.76176	0.11364		-2.99173	-1.70814		3.75349	1.82178			CAs=-6.977+14.377APCS1-5.78APCS2	0.823	0
	0.53345	2.65345		-2.99173	-1.70814		3.52518	4.36159			CPb=10.786+8.821APCS1+1.162APCS2	0.537	0
	1.53241	-0.94793		-2.99173	-1.70814		4.52414	0.76021			CCr=21.76+21.608APCS1+4.753APCS2	0.651	0
	0.24844	-0.44186		-2.99173	-1.70814		3.24017	1.26628
	1.03657	0.11621		-2.99173	-1.70814		4.0283	1.82435
	1.46195	0.79366		-2.99173	-1.70814		4.45368	2.5018
	1.5711	-1.39656		-2.99173	-1.70814		4.56283	0.31158
	0.2856	3.46771		-2.99173	-1.70814		3.27733	5.17585
	1.08186	-0.75623		-2.99173	-1.70814		4.07359	0.95191
	0.77797	-1.11428		-2.99173	-1.70814		3.7697	0.59386
	0.62578	1.1879		-2.99173	-1.70814		3.61751	2.89604
	-0.15533	0.66193		-2.99173	-1.70814		2.8364	2.37007
	1.49154	-0.82775		-2.99173	-1.70814		4.48327	0.88039
	0.82822	-0.96896		-2.99173	-1.70814		3.81995	0.73918
	0.50638	0.20364		-2.99173	-1.70814		3.49811	1.91178
	0.35631	-0.5537		-2.99173	-1.70814		3.34804	1.15444
	1.3352	0.51409		-2.99173	-1.70814		4.32693	2.22223
	1.09458	3.1543		-2.99173	-1.70814		4.08631	4.86244
	0.01934	0.12081		-2.99173	-1.70814		3.01107	1.82895
	0.89396	0.22219		-2.99173	-1.70814		3.88569	1.93033
	2.65242	0.20331		-2.99173	-1.70814		5.64415	1.91145
	1.00768	2.20752		-2.99173	-1.70814		3.99941	3.91566
	1.4165	-1.13393		-2.99173	-1.70814		4.40823	0.57421
	0.78908	-0.93583		-2.99173	-1.70814		3.78081	0.77231
	0.37715	-0.90184		-2.99173	-1.70814		3.36888	0.8063
	0.68048	0.06965		-2.99173	-1.70814		3.67221	1.77779
	1.73076	-1.1833		-2.99173	-1.70814		4.72249	0.52484
	1.03979	-0.98194		-2.99173	-1.70814		4.03152	0.7262
	0.33921	0.04108		-2.99173	-1.70814		3.33094	1.74922
	0.35685	-1.19174		-2.99173	-1.70814		3.34858	0.5164
	-0.26295	0.24524		-2.99173	-1.70814		2.72878	1.95338
	1.27339	1.84699		-2.99173	-1.70814		4.26512	3.55513
	0.05488	0.60661		-2.99173	-1.70814		3.04661	2.31475
	0.49938	-0.09342		-2.99173	-1.70814		3.49111	1.61472
	0.58784	0.32991		-2.99173	-1.70814		3.57957	2.03805
	1.46173	0.52789		-2.99173	-1.70814		4.45346	2.23603
	0.6325	1.11805		-2.99173	-1.70814		3.62423	2.82619
	-0.77848	1.76626		-2.99173	-1.70814		2.21325	3.4744
	0.53862	-0.30885		-2.99173	-1.70814		3.53035	1.39929
	-0.14235	-0.63372		-2.99173	-1.70814		2.84938	1.07442
	2.0701	-1.37052		-2.99173	-1.70814		5.06183	0.33762
	1.70501	-0.41101		-2.99173	-1.70814		4.69674	1.29713
	0.07952	-1.19678		-2.99173	-1.70814		3.07125	0.51136
	0.9783	0.07364		-2.99173	-1.70814		3.97003	1.78178
	0.11587	1.6375		-2.99173	-1.70814		3.1076	3.34564
	-0.09478	2.38		-2.99173	-1.70814		2.89695	4.08814
	0.12461	0.15589		-2.99173	-1.70814		3.11634	1.86403
	-0.29597	-0.37835		-2.99173	-1.70814		2.69576	1.32979
	1.10642	3.86311		-2.99173	-1.70814		4.09815	5.57125
	0.08217	0.14793		-2.99173	-1.70814		3.0739	1.85607
	2.0055	-0.76484		-2.99173	-1.70814		4.99723	0.9433
	0.9396	-1.13128		-2.99173	-1.70814		3.93133	0.57686
	-0.16421	-0.55876		-2.99173	-1.70814		2.82752	1.14938
	-0.18215	0.78316		-2.99173	-1.70814		2.80958	2.4913
	0.27297	1.91057		-2.99173	-1.70814		3.2647	3.61871
	0.30325	-1.2988		-2.99173	-1.70814		3.29498	0.40934
	0.50923	-0.07394		-2.99173	-1.70814		3.50096	1.6342
	0.03669	0.11834		-2.99173	-1.70814		3.02842	1.82648
	-0.38879	-0.28469		-2.99173	-1.70814		2.60294	1.42345
	1.15492	-1.20663		-2.99173	-1.70814		4.14665	0.50151
	-0.1707	0.04652		-2.99173	-1.70814		2.82103	1.75466
	0.07072	-0.57773		-2.99173	-1.70814		3.06245	1.13041
	-0.08845	0.73466		-2.99173	-1.70814		2.90328	2.4428
	-1.07181	1.07098		-2.99173	-1.70814		1.91992	2.77912
	0.26011	0.2636		-2.99173	-1.70814		3.25184	1.97174
	-0.93982	-0.55039		-2.99173	-1.70814		2.05191	1.15775
	-0.6386	0.03787		-2.99173	-1.70814		2.35313	1.74601
	0.28424	-0.03768		-2.99173	-1.70814		3.27597	1.67046
	-0.25832	-0.24975		-2.99173	-1.70814		2.73341	1.45839
	-0.11173	-0.86883		-2.99173	-1.70814		2.88	0.83931
	0.6637	-0.04873		-2.99173	-1.70814		3.65543	1.65941
	-0.24581	0.06711		-2.99173	-1.70814		2.74592	1.77525
	-0.14992	-0.0902		-2.99173	-1.70814		2.84181	1.61794
	-0.33973	-0.16302		-2.99173	-1.70814		2.652	1.54512
	0.0773	0.00914		-2.99173	-1.70814		3.06903	1.71728
	0.28199	-0.20709		-2.99173	-1.70814		3.27372	1.50105
	-0.29405	0.11598		-2.99173	-1.70814		2.69768	1.82412
	-0.85366	1.18935		-2.99173	-1.70814		2.13807	2.89749
	-0.94997	1.79327		-2.99173	-1.70814		2.04176	3.50141
	1.62985	-1.21307		-2.99173	-1.70814		4.62158	0.49507
	-0.40075	-0.05935		-2.99173	-1.70814		2.59098	1.64879
	-0.06479	0.47109		-2.99173	-1.70814		2.92694	2.17923
	-0.23459	-0.3951		-2.99173	-1.70814		2.75714	1.31304
	-0.20028	0.45987		-2.99173	-1.70814		2.79145	2.16801
	1.21523	-1.05747		-2.99173	-1.70814		4.20696	0.65067
	-0.35926	0.07892		-2.99173	-1.70814		2.63247	1.78706
	-0.06822	0.05551		-2.99173	-1.70814		2.92351	1.76365
	0.83462	-0.30137		-2.99173	-1.70814		3.82635	1.40677
	0.09119	-0.08938		-2.99173	-1.70814		3.08292	1.61876
	0.2096	-0.00179		-2.99173	-1.70814		3.20133	1.70635
	-0.28194	-0.05153		-2.99173	-1.70814		2.70979	1.65661
	-0.33884	1.43874		-2.99173	-1.70814		2.65289	3.14688
	-0.06503	0.34884		-2.99173	-1.70814		2.9267	2.05698
	-0.46052	-0.15011		-2.99173	-1.70814		2.53121	1.55803
	0.19546	-0.06544		-2.99173	-1.70814		3.18719	1.6427
	0.01645	-0.17812		-2.99173	-1.70814		3.00818	1.53002
	-0.37623	-0.13739		-2.99173	-1.70814		2.6155	1.57075
	-0.63299	-1.022		-2.99173	-1.70814		2.35874	0.68614
	-0.67131	-0.23485		-2.99173	-1.70814		2.32042	1.47329
	-0.6344	-0.52101		-2.99173	-1.70814		2.35733	1.18713
	-0.62864	0.00113		-2.99173	-1.70814		2.36309	1.70927
	-0.26696	0.63109		-2.99173	-1.70814		2.72477	2.33923
	-0.19062	0.23542		-2.99173	-1.70814		2.80111	1.94356
	-0.68885	-0.29612		-2.99173	-1.70814		2.30288	1.41202
	-0.69125	-0.21701		-2.99173	-1.70814		2.30048	1.49113
	0.86841	-1.22547		-2.99173	-1.70814		3.86014	0.48267
	0.43741	0.42692		-2.99173	-1.70814		3.42914	2.13506
	-1.27234	-0.29537		-2.99173	-1.70814		1.71939	1.41277
	-0.19002	-1.13949		-2.99173	-1.70814		2.80171	0.56865
	-0.74171	-0.55865		-2.99173	-1.70814		2.25002	1.14949
	-0.69233	0.35384		-2.99173	-1.70814		2.2994	2.06198
	-0.69281	-0.77488		-2.99173	-1.70814		2.29892	0.93326
	-0.32867	0.24639		-2.99173	-1.70814		2.66306	1.95453
	-0.6116	0.41144		-2.99173	-1.70814		2.38013	2.11958
	-0.18489	-0.27213		-2.99173	-1.70814		2.80684	1.43601
	-1.35535	-0.01034		-2.99173	-1.70814		1.63638	1.6978
	-0.56378	-0.40979		-2.99173	-1.70814		2.42795	1.29835
	-0.87844	-0.46369		-2.99173	-1.70814		2.11329	1.24445
	0.4979	0.45254		-2.99173	-1.70814		3.48963	2.16068
	-0.79491	0.55758		-2.99173	-1.70814		2.19682	2.26572
	-0.92035	-0.56511		-2.99173	-1.70814		2.07138	1.14303
	-0.63775	-0.46853		-2.99173	-1.70814		2.35398	1.23961
	0.14498	0.5887		-2.99173	-1.70814		3.13671	2.29684
	-0.71361	-0.56989		-2.99173	-1.70814		2.27812	1.13825
	-0.72751	-0.41859		-2.99173	-1.70814		2.26422	1.28955
	-0.80362	-1.04389		-2.99173	-1.70814		2.18811	0.66425
	-0.56677	2.10536		-2.99173	-1.70814		2.42496	3.8135
	-0.95423	0.27858		-2.99173	-1.70814		2.0375	1.98672
	-0.69468	-0.20083		-2.99173	-1.70814		2.29705	1.50731
	-0.84881	-0.43014		-2.99173	-1.70814		2.14292	1.278
	0.32205	-1.01387		-2.99173	-1.70814		3.31378	0.69427
	-0.88904	0.3789		-2.99173	-1.70814		2.10269	2.08704
	-0.34602	-0.39409		-2.99173	-1.70814		2.64571	1.31405
	-1.09823	-0.98946		-2.99173	-1.70814		1.8935	0.71868
	-0.9113	-0.42735		-2.99173	-1.70814		2.08043	1.28079
	-0.87944	-0.67196		-2.99173	-1.70814		2.11229	1.03618
	-1.04939	0.43529		-2.99173	-1.70814		1.94234	2.14343
	-0.58333	-0.39378		-2.99173	-1.70814		2.4084	1.31436
	-0.55765	-0.05947		-2.99173	-1.70814		2.43408	1.64867
	-0.7168	0.24029		-2.99173	-1.70814		2.27493	1.94843
	-1.05498	-0.56022		-2.99173	-1.70814		1.93675	1.14792
	-0.43803	2.74818		-2.99173	-1.70814		2.5537	4.45632
	-0.96684	-0.58601		-2.99173	-1.70814		2.02489	1.12213
	-0.85143	-0.91845		-2.99173	-1.70814		2.1403	0.78969
	-0.06015	-0.4121		-2.99173	-1.70814		2.93158	1.29604
	-0.83939	0.32233		-2.99173	-1.70814		2.15234	2.03047
	-1.14588	0.09479		-2.99173	-1.70814		1.84585	1.80293
	-1.28243	-0.35188		-2.99173	-1.70814		1.7093	1.35626
	-0.48447	-0.27208		-2.99173	-1.70814		2.50726	1.43606
	-1.20901	-0.2905		-2.99173	-1.70814		1.78272	1.41764
	-0.32794	-0.87992		-2.99173	-1.70814		2.66379	0.82822
	-0.62254	-0.16462		-2.99173	-1.70814		2.36919	1.54352
	-1.34137	-0.72317		-2.99173	-1.70814		1.65036	0.98497
	-1.42047	-1.14578		-2.99173	-1.70814		1.57126	0.56236
	-1.46763	1.78538		-2.99173	-1.70814		1.5241	3.49352
	-0.76586	-0.03652		-2.99173	-1.70814		2.22587	1.67162
	-1.28443	-0.77086		-2.99173	-1.70814		1.7073	0.93728
	-1.4143	0.14461		-2.99173	-1.70814		1.57743	1.85275
	-1.21229	-0.41067		-2.99173	-1.70814		1.77944	1.29747
	-1.28979	-0.74197		-2.99173	-1.70814		1.70194	0.96617
	-0.93272	-0.46871		-2.99173	-1.70814		2.05901	1.23943
	-1.58574	0.78979		-2.99173	-1.70814		1.40599	2.49793
	-1.64276	0.94914		-2.99173	-1.70814		1.34897	2.65728
	-1.36715	-0.63818		-2.99173	-1.70814		1.62458	1.06996
	-1.71481	0.01704		-2.99173	-1.70814		1.27692	1.72518
	-0.70187	-0.17772		-2.99173	-1.70814		2.28986	1.53042
	-1.90885	-0.91435		-2.99173	-1.70814		1.08288	0.79379
	-1.89228	-0.87929		-2.99173	-1.70814		1.09945	0.82885
	-1.59357	-0.83458		-2.99173	-1.70814		1.39816	0.87356
	-1.42671	-0.51846		-2.99173	-1.70814		1.56502	1.18968
	-1.05718	-0.72527		-2.99173	-1.70814		1.93455	0.98287
	-2.34467	-1.24659		-2.99173	-1.70814		0.64706	0.46155
