# Supplementary material for: Health risk assessment of heavy metal pollution and its sources in agricultural soils near Hongfeng Lake in the mining area of Guizhou Province, China
Source: Front Public Health. 2023 Nov 10;11:1276925. doi: 10.3389/fpubh.2023.1276925 (PMC10667904; doi:10.3389/fpubh.2023.1276925)
Supplement: Supplementary file 2 [file Table_2.XLSX]

## Sheet: 1.Summary table
		item	Parameters	Meaning of the parameters	unit	reference				RfDing /mg·( kg·d)-1			SF/( kg·d)·mg-1
						adult	child		Elements	Ingest by mouth	Inhalation	Dermal contact	Ingest by mouth	Inhalation	Dermal contact
		common parameters	ED	exposure years	a	24	6
			EF	exposure fre-quency	d/a	350	350		Cd	0.001	0.001	1e-05	6.1	6.3	6.1
			BW	average weight	kg	56.8	15.9		Hg	0.0003	0. 0003	2.1e-05	-	-	-
			CF	conversion factor	kg/mg-1	1×10-6	1×10-6		As	0.0003	0.0003	0.0012	1.5	15.1	3.66
			AT（non-carcinogenic）	average action time	d	24×365	6×365		Pb	0.0035	0.0035	0.00052	-	-	-
			AT（carcinogenesis）		d	70×365	70×365		Cr	0.003	2.9e-05	6e-05	0.5	42	20
		Ingest by mouth	IngR	soil intake frequency	mg/d	100	200
		Inhalation:	InhR	respiratory rate	m³/d	14.7	7.63
			PEF	surface dust emission factor	m³/kg	1.36×109	1.36×109
		Dermal contact:	SA	exposed skin surface area	cm²	5075	2448
			AF	soil adsorption coefficient to skint	mg·cm⁻²	0.2	0.07
			ABS	dermal absorption factor	dimensionless	0.001	0.001
		Ingest by mouth： 〖ADD〗_ing=(Ci × IngR × CF × EF × ED)/(BW × AT) Inhalation： 〖ADD〗_inh=(Ci× InhR × EF × ED)/(PEF × BW × AT) Dermal contact： 〖ADD〗_derm=(Ci× SA × CF × AF × ABS × EF × ED)/( BW × AT)
		The mean health risk for Adults.							Non–carcinogenic risks to humans from soil heavy metals.
										HQAdults				HQChildren
										Mean	Median	Minimum	Maximum	Mean	Median	Minimum	Maximum
		Adults	add/rfd（Ingest by mouth）	add/rfd（Inhalation）	add/rfd（Dermal contact）	HQ			Cd	0.000514255	0.000431559	0.00011897	0.00170291	0.000494524	0.000415313	0.000114492	0.0016388
		Cd	0.000255008	2.75633e-08	0.000258833	0.000513868			Hg	0.0015165	0.00121791	0.000158624	0.004369	0.00962646	0.00777348	0.00195355	0.0275938
		Hg	0.00133104	1.43869e-07	0.000193	0.00152418			As	0.0506105	0.0423653	3.87255e-05	0.153598	0.090182	0.0761794	0.00744559	0.273694
		As	0.050477	5.45597e-06	0.000128085	0.0506105			Pb	0.0201165	0.019068	6.60935e-05	0.038136	0.135736	0.128248	0.0457534	0.256496
		Pb	0.0188888	2.04166e-06	0.00129043	0.0201813			Cr	0.0277071	0.0267667	0.00709089	0.0583094	0.0340777	0.032921	0.00872127	0.0717163
		Cr	0.0182442	0.000203998	0.00925894	0.0277071			HI	0.0996718				0.270117
		HI	0.089196	0.000211667	0.0111293	0.100537
									Carcinogenic risks to humans from soil heavy metals
		Adults	CRi*SF（Ingest by mouth）	CRi*SF（Inhalation）	CRi*SF（Dermal contact）	CR				CRAdults				CRChildren
		Cd	1.55555e-06	1.73649e-10	1.57888e-08	1.57151e-06				Mean	Median	Minimum	Maximum	Mean	Median	Minimum	Maximum
		As	2.27146e-05	2.47155e-08	5.62551e-07	2.33019e-05			Cd	1.57151e-06	1.31979e-06	3.63835e-07	5.20783e-06	2.78092e-06	2.33549e-06	6.43837e-07	9.2157e-06
		Cr	2.73663e-05	2.4847e-07	1.11107e-05	3.87255e-05			As	2.33019e-05	1.96838e-05	1.92385e-06	7.07192e-05	4.06683e-05	3.43537e-05	3.35765e-06	0.000123425
		TCR	5.16365e-05	2.73359e-07	1.16891e-05	6.35989e-05			Cr	3.87255e-05	3.7411e-05	9.91074e-06	8.14974e-05	5.06711e-05	4.89511e-05	1.29679e-05	0.000106637
									TCR	6.35989e-05				9.41204e-05
		The mean health risk for children.
		Children	add/rfd（Ingest by mouth）	add/rfd（Inhalation）	add/rfd（Dermal contact）	HQ
		Cd	0.000455486	1.2777e-08	3.9026e-05	0.000494524
		Hg	0.00950979	2.66764e-07	0.0001164	0.00962646
		As	0.0901601	2.52912e-06	1.93123e-05	0.090182
		Pb	0.134954	3.78566e-06	0.000778269	0.135736
		Cr	0.0325871	9.45639e-05	0.00139603	0.0340777
		HI	0.267666	0.000101158	0.00234904	0.270117
		Children	CRi*SF（Ingest by mouth）	CRi*SF（Inhalation）	CRi*SF（Dermal contact）	CR
		Cd	2.77846e-06	8.04954e-11	2.38059e-09	2.78092e-06
		As	4.05721e-05	1.14569e-08	8.48196e-08	4.06683e-05
		Cr	4.88807e-05	1.15179e-07	1.67524e-06	5.06711e-05
		TCR	9.22312e-05	1.26716e-07	1.76244e-06	9.41204e-05

## Sheet: 2.ADD（Ingest by mouth）
												Ingest by mouth： 〖ADD〗_ing=(Ci × IngR × CF × EF × ED)/(BW × AT)
	IngR × CF × EF × ED	BW × AT（Carcinogenic heavy metals）	BW × AT（Non-carcinogenic heavy metals）	carcinogenic heavy metals：								Inhalation： 〖ADD〗_inh=(Ci× InhR × EF × ED)/(PEF × BW × AT)
	0.84	1451240	497568	Cd、As、Cr								Dermal contact： 〖ADD〗_derm=(Ci× SA × CF × AF × ABS × EF × ED)/( BW × AT)
OBJECTID	Cd	ADD（Ingest by mouth）	Hg	ADD（Ingest by mouth）	As	ADD（Ingest by mouth）	Pb	ADD（Ingest by mouth）	Cr	ADD（Ingest by mouth）
1	0.23	1.33128e-07	0.38	6.4152e-07	54.9	3.1777e-05	62	0.000104669	199	0.000115184			Parameters	Meaning of the parameters	unit	reference
2	0.27	1.5628e-07	0.251	4.23741e-07	13.5	7.81401e-06	24	4.05171e-05	180	0.000104187						adult	child
3	0.21	1.21551e-07	0.546	9.21763e-07	64.5	3.73336e-05	48	8.10342e-05	170	9.83986e-05		common parameters	ED	exposure years	a	24	6
4	1.41	8.1613e-07	0.444	7.49566e-07	11.4	6.5985e-06	32	5.40228e-05	159	9.20316e-05			EF	exposure fre-quency	d/a	350	350
5	0.4	2.31526e-07	0.229	3.866e-07	24	1.38916e-05	28	4.72699e-05	156	9.02952e-05			BW	average weight	kg	56.8	15.9
6	0.27	1.5628e-07	0.571	9.63969e-07	64.7	3.74494e-05	65	0.000109734	153	8.85587e-05			CF	conversion factor	kg/mg⁻¹	1x10-6	1x10-6	1e-06
7	0.83	4.80417e-07	0.172	2.90372e-07	20	1.15763e-05	30	5.06463e-05	151	8.74011e-05			AT（non-carcinogenic）	average action time	d	365×24	365×6	8760	2190
8	0.2	1.15763e-07	0.579	9.77474e-07	55.4	3.20664e-05	46	7.76577e-05	148	8.56647e-05			AT（carcinogenesis）		d	365×70	365×70	25550	25550
9	1.35	7.81401e-07	0.433	7.30996e-07	29.7	1.71908e-05	43	7.25931e-05	146	8.4507e-05		Ingest by mouth	IngＲ	soil intake frequency	mg/d	100	200
10	0.31	1.79433e-07	0.337	5.68927e-07	59.3	3.43238e-05	50	8.44106e-05	143	8.27706e-05
11	0.17	9.83986e-08	0.341	5.7568e-07	35	2.02585e-05	34	5.73992e-05	140	8.10342e-05		Dermal contact：	SA	exposed skin surface area	cm²	5075	2448
12	0.36	2.08374e-07	0.199	3.35954e-07	9.5	5.49875e-06	24	4.05171e-05	140	8.10342e-05			AF	soil adsorption coefficient to skint	mg·cm⁻²	0.2	0.07
13	0.27	1.5628e-07	0.398	6.71908e-07	55.9	3.23558e-05	61	0.000102981	138	7.98765e-05			ABS	dermal absorption factor	dimensionless	0.001	0.001
14	0.13	7.5246e-08	0.551	9.30205e-07	60.3	3.49026e-05	37	6.24638e-05	134	7.75613e-05		Inhalation：	InhＲ	respiratory rate	m³/d	14.7	7.63
15	0.69	3.99383e-07	0.217	3.66342e-07	33.4	1.93324e-05	73	0.000123239	133	7.69824e-05			PEF	surface dust emission factor	m³/kg	1. 36 × 10⁹	1. 36 × 10⁹
16	0.24	1.38916e-07	0.419	7.07361e-07	48.9	2.83041e-05	62	0.000104669	133	7.69824e-05
17	0.34	1.96797e-07	0.37	6.24638e-07	50.6	2.92881e-05	42	7.09049e-05	131	7.58248e-05
18	0.82	4.74629e-07	0.285	4.8114e-07	25.9	1.49913e-05	34	5.73992e-05	131	7.58248e-05
19	0.38	2.1995e-07	0.154	2.59985e-07	24	1.38916e-05	65	0.000109734	129	7.46672e-05
20	1.1	6.36697e-07	0.438	7.39437e-07	13.5	7.81401e-06	35	5.90874e-05	129	7.46672e-05
21	0.235	1.36022e-07	0.4715	7.95992e-07	54.9	3.1777e-05	40	6.75285e-05	127	7.35096e-05
22	0.24	1.38916e-07	0.239	4.03483e-07	22.7	1.31391e-05	37	6.24638e-05	127	7.35096e-05
23	0.35	2.02585e-07	0.638	1.07708e-06	21	1.21551e-05	31	5.23346e-05	127	7.35096e-05
24	0.72	4.16747e-07	0.252	4.25429e-07	48.3	2.79568e-05	65	0.000109734	126	7.29307e-05
25	0.18	1.04187e-07	0.35	5.90874e-07	66.6	3.85491e-05	45	7.59695e-05	125	7.23519e-05
26	1.41	8.1613e-07	0.332	5.60486e-07	19.4	1.1229e-05	32	5.40228e-05	125	7.23519e-05
27	0.26	1.50492e-07	0.273	4.60882e-07	46.2	2.67413e-05	50	8.44106e-05	124	7.17731e-05
28	0.19	1.09975e-07	0.255	4.30494e-07	48.7	2.81883e-05	37	6.24638e-05	124	7.17731e-05
29	0.78	4.51476e-07	0.296	4.99711e-07	31.6	1.82906e-05	41	6.92167e-05	123	7.11943e-05
30	0.57	3.29925e-07	0.19	3.2076e-07	17.6	1.01872e-05	31	5.23346e-05	123	7.11943e-05
31	0.24	1.38916e-07	0.311	5.25034e-07	50.1	2.89986e-05	61	0.000102981	122	7.06155e-05
32	0.18	1.04187e-07	0.318	5.36851e-07	41.2	2.38472e-05	41	6.92167e-05	120	6.94578e-05
33	0.52	3.00984e-07	0.257	4.3387e-07	35.8	2.07216e-05	38	6.4152e-05	120	6.94578e-05
34	0.37	2.14162e-07	0.243	4.10235e-07	45.5	2.63361e-05	25	4.22053e-05	120	6.94578e-05
35	0.53	3.06772e-07	0.483	8.15406e-07	31.5	1.82327e-05	54	9.11634e-05	119	6.8879e-05
36	1.26	7.29307e-07	0.555	9.36957e-07	18.6	1.0766e-05	47	7.93459e-05	119	6.8879e-05
37	0.4295	2.48601e-07	0.1595	2.6927e-07	22.35	1.29365e-05	39.4	6.65155e-05	119	6.8879e-05
38	0.43	2.48891e-07	0.317	5.35163e-07	26	1.50492e-05	58	9.79163e-05	117	6.77214e-05
39	0.64	3.70442e-07	0.678	1.14461e-06	71.4	4.13274e-05	57	9.62281e-05	116	6.71426e-05
40	1.06	6.13544e-07	0.304	5.13216e-07	30.2	1.74802e-05	61	0.000102981	115	6.65638e-05
41	0.22	1.27339e-07	0.37	6.24638e-07	58.6	3.39186e-05	48	8.10342e-05	115	6.65638e-05
42	0.19	1.09975e-07	0.213	3.59589e-07	40.4	2.33841e-05	54	9.11634e-05	113	6.54061e-05
43	0.23	1.33128e-07	0.209	3.52836e-07	40.5	2.3442e-05	37	6.24638e-05	113	6.54061e-05
44	0.41	2.37314e-07	0.316	5.33475e-07	27.1	1.56859e-05	50.6	8.54235e-05	112	6.48273e-05
45	0.2	1.15763e-07	0.51	8.60988e-07	60.3	3.49026e-05	47	7.93459e-05	112	6.48273e-05
46	0.25	1.44704e-07	0.348	5.87498e-07	52.5	3.03878e-05	41	6.92167e-05	112	6.48273e-05
47	0.45	2.60467e-07	0.154	2.59985e-07	30.8	1.78275e-05	50	8.44106e-05	111	6.42485e-05
48	0.115	6.65638e-08	0.341	5.7568e-07	36.15	2.09242e-05	27.5	4.64258e-05	111	6.42485e-05
49	0.45	2.60467e-07	0.304	5.13216e-07	16.1	9.31893e-06	22	3.71407e-05	111	6.42485e-05
50	0.95	5.49875e-07	0.298	5.03087e-07	32.2	1.86379e-05	74	0.000124928	109	6.30909e-05
51	0.58	3.35713e-07	0.208	3.51148e-07	21.9	1.26761e-05	41	6.92167e-05	109	6.30909e-05
52	0.38	2.1995e-07	0.345	5.82433e-07	27.7	1.60332e-05	41	6.92167e-05	109	6.30909e-05
53	0.52	3.00984e-07	0.161	2.71802e-07	30.3	1.75381e-05	62	0.000104669	107	6.19332e-05
54	0.49	2.8362e-07	0.565	9.53839e-07	25.3	1.4644e-05	62	0.000104669	107	6.19332e-05
55	0.74	4.28323e-07	0.36	6.07756e-07	27.4	1.58595e-05	46	7.76577e-05	107	6.19332e-05
56	0.88	5.09358e-07	0.155	2.61673e-07	6.34	3.66969e-06	25.8	4.35559e-05	106	6.13544e-05
57	0.37	2.14162e-07	0.235	3.9673e-07	35.6	2.06058e-05	49	8.27224e-05	105	6.07756e-05
58	0.24	1.38916e-07	0.171	2.88684e-07	25	1.44704e-05	36	6.07756e-05	105	6.07756e-05
59	0.26	1.50492e-07	0.281	4.74387e-07	79.4	4.59579e-05	72	0.000121551	104	6.01968e-05
60	0.5	2.89408e-07	0.378	6.38144e-07	68.4	3.9591e-05	56	9.45398e-05	104	6.01968e-05
61	0.15	8.68223e-08	0.147	2.48167e-07	38.3	2.21686e-05	37	6.24638e-05	104	6.01968e-05
62	0.43	2.48891e-07	0.498	8.40729e-07	31.1	1.80012e-05	46	7.76577e-05	102	5.90392e-05
63	0.912	5.2788e-07	0.197	3.32578e-07	24.2	1.40073e-05	45.8	7.73201e-05	102	5.90392e-05
64	1.09	6.30909e-07	0.203	3.42707e-07	15.5	8.97164e-06	43.6	7.3606e-05	102	5.90392e-05
65	0.52	3.00984e-07	0.211	3.56213e-07	32.5	1.88115e-05	38	6.4152e-05	102	5.90392e-05
66	0.266	1.53965e-07	0.181	3.05566e-07	16.1	9.31893e-06	37.5	6.33079e-05	102	5.90392e-05
67	1.46	8.4507e-07	0.567	9.57216e-07	14.7	8.50859e-06	58	9.79163e-05	101	5.84604e-05
68	0.42	2.43102e-07	0.232	3.91665e-07	18.5	1.07081e-05	47	7.93459e-05	100	5.78815e-05
69	0.4	2.31526e-07	0.566	9.55528e-07	71.5	4.13853e-05	49	8.27224e-05	99.8	5.77658e-05
70	0.32	1.85221e-07	0.199	3.35954e-07	66.5	3.84912e-05	46	7.76577e-05	99.3	5.74764e-05
71	0.27	1.5628e-07	0.168	2.8362e-07	25.2	1.45861e-05	38	6.4152e-05	99.1	5.73606e-05
72	0.676	3.91279e-07	0.123	2.0765e-07	24.6	1.42389e-05	42.2	7.12425e-05	98.7	5.71291e-05
73	1.08	6.25121e-07	0.169	2.85308e-07	37	2.14162e-05	46	7.76577e-05	98.3	5.68975e-05
74	0.13	7.5246e-08	0.313	5.2841e-07	41	2.37314e-05	30	5.06463e-05	98.3	5.68975e-05
75	0.36	2.08374e-07	0.42	7.09049e-07	23	1.33128e-05	43	7.25931e-05	98.1	5.67818e-05
76	0.5	2.89408e-07	0.133	2.24532e-07	30.3	1.75381e-05	46	7.76577e-05	98	5.67239e-05
77	0.31	1.79433e-07	0.149	2.51544e-07	17	9.83986e-06	38	6.4152e-05	97.9	5.6666e-05
78	0.21	1.21551e-07	0.444	7.49566e-07	55.9	3.23558e-05	40	6.75285e-05	97.8	5.66081e-05
79	0.41	2.37314e-07	0.155	2.61673e-07	18.9	1.09396e-05	45	7.59695e-05	97.6	5.64924e-05
80	0.3	1.73645e-07	0.192	3.24137e-07	32.1	1.858e-05	40.5	6.83726e-05	97.1	5.6203e-05
81	0.6	3.47289e-07	0.162	2.7349e-07	16.8	9.7241e-06	50	8.44106e-05	96.3	5.57399e-05
82	0.707	4.09222e-07	0.117	1.97521e-07	8.02	4.6421e-06	20.8	3.51148e-05	96	5.55663e-05
83	0.53	3.06772e-07	0.158	2.66737e-07	30.2	1.74802e-05	54	9.11634e-05	95.7	5.53926e-05
84	0.2	1.15763e-07	0.109	1.84015e-07	7.64	4.42215e-06	28	4.72699e-05	95.7	5.53926e-05
85	0.383	2.21686e-07	0.139	2.34661e-07	10.8	6.25121e-06	35.4	5.97627e-05	94.4	5.46402e-05
86	0.5	2.89408e-07	0.183	3.08943e-07	38.7	2.24002e-05	46	7.76577e-05	94.2	5.45244e-05
87	0.35	2.02585e-07	0.141	2.38038e-07	21.9	1.26761e-05	42	7.09049e-05	93.9	5.43508e-05
88	0.26	1.50492e-07	0.157	2.65049e-07	36.8	2.13004e-05	34	5.73992e-05	93.8	5.42929e-05
89	0.48	2.77831e-07	0.225	3.79848e-07	39.9	2.30947e-05	57	9.62281e-05	93.5	5.41192e-05
90	0.42	2.43102e-07	0.171	2.88684e-07	18.2	1.05344e-05	43	7.25931e-05	93	5.38298e-05
91	0.38	2.1995e-07	0.175	2.95437e-07	20.2	1.16921e-05	45	7.59695e-05	92.9	5.37719e-05
92	0.36	2.08374e-07	0.128	2.16091e-07	18.8	1.08817e-05	43	7.25931e-05	92.9	5.37719e-05
93	0.36	2.08374e-07	0.274	4.6257e-07	15.2	8.79799e-06	49	8.27224e-05	92.4	5.34825e-05
94	0.44	2.54679e-07	0.235	3.9673e-07	37.2	2.15319e-05	43	7.25931e-05	92	5.3251e-05
95	0.4	2.31526e-07	0.134	2.2622e-07	12.9	7.46672e-06	50	8.44106e-05	91.4	5.29037e-05
96	0.75	4.34112e-07	0.157	2.65049e-07	10.5	6.07756e-06	26	4.38935e-05	91.3	5.28458e-05
97	0.902	5.22091e-07	0.144	2.43102e-07	5.14	2.97511e-06	27.9	4.71011e-05	90.9	5.26143e-05
98	0.28	1.62068e-07	0.379	6.39832e-07	69.8	4.04013e-05	58	9.79163e-05	90.8	5.25564e-05
99	0.449	2.59888e-07	0.149	2.51544e-07	25.8	1.49334e-05	33.3	5.62174e-05	90.8	5.25564e-05
100	0.58	3.35713e-07	0.262	4.42311e-07	24.5	1.4181e-05	37	6.24638e-05	90.7	5.24986e-05
101	0.28	1.62068e-07	0.299	5.04775e-07	17.9	1.03608e-05	32	5.40228e-05	90.6	5.24407e-05
102	0.57	3.29925e-07	0.246	4.153e-07	22.3	1.29076e-05	35	5.90874e-05	90.3	5.2267e-05
103	0.4	2.31526e-07	0.367	6.19574e-07	75.7	4.38163e-05	37	6.24638e-05	90.2	5.22091e-05
104	0.42	2.43102e-07	0.103	1.73886e-07	16.5	9.55045e-06	48	8.10342e-05	90	5.20934e-05
105	0.37	2.14162e-07	0.376	6.34768e-07	12.7	7.35096e-06	36	6.07756e-05	89.6	5.18619e-05
106	0.34	1.96797e-07	0.642	1.08383e-06	31.5	1.82327e-05	31	5.23346e-05	89.6	5.18619e-05
107	0.34	1.96797e-07	0.275	4.64258e-07	16.4	9.49257e-06	50	8.44106e-05	89.2	5.16303e-05
108	0.52	3.00984e-07	0.115	1.94144e-07	38.9	2.25159e-05	52	8.7787e-05	89.1	5.15724e-05
109	0.43	2.48891e-07	0.127	2.14403e-07	23.9	1.38337e-05	43	7.25931e-05	89	5.15146e-05
110	0.84	4.86205e-07	0.319	5.38539e-07	16.7	9.66622e-06	27	4.55817e-05	88.9	5.14567e-05
111	0.45	2.60467e-07	0.223	3.76471e-07	11.7	6.77214e-06	53	8.94752e-05	88.4	5.11673e-05
112	0.42	2.43102e-07	0.148	2.49855e-07	24.8	1.43546e-05	33	5.5711e-05	88.2	5.10515e-05
113	0.45	2.60467e-07	0.203	3.42707e-07	31.4	1.81748e-05	50	8.44106e-05	86.8	5.02412e-05
114	0.41	2.37314e-07	0.169	2.85308e-07	29	1.67856e-05	48	8.10342e-05	86.8	5.02412e-05
115	0.39	2.25738e-07	0.164	2.76867e-07	20.8	1.20394e-05	39	6.58402e-05	86.8	5.02412e-05
116	0.159	9.20316e-08	0.154	2.59985e-07	23.7	1.37179e-05	26.95	4.54973e-05	86.8	5.02412e-05
117	0.38	2.1995e-07	0.116	1.95833e-07	20.7	1.19815e-05	32	5.40228e-05	85.9	4.97202e-05
118	0.31	1.79433e-07	0.12	2.02585e-07	23.4	1.35443e-05	31	5.23346e-05	85.7	4.96045e-05
119	0.36	2.08374e-07	0.211	3.56213e-07	8.23	4.76365e-06	35	5.90874e-05	85.4	4.94308e-05
120	0.6	3.47289e-07	0.168	2.8362e-07	18.3	1.05923e-05	46	7.76577e-05	85	4.91993e-05
121	0.48	2.77831e-07	0.287	4.84517e-07	18.8	1.08817e-05	37	6.24638e-05	84.6	4.89678e-05
122	0.3	1.73645e-07	0.16	2.70114e-07	11.9	6.8879e-06	35	5.90874e-05	84.5	4.89099e-05
123	0.354	2.04901e-07	0.144	2.43102e-07	16	9.26105e-06	33	5.5711e-05	84.5	4.89099e-05
124	0.31	1.79433e-07	0.333	5.62174e-07	66.5	3.84912e-05	37	6.24638e-05	83.4	4.82732e-05
125	0.54	3.1256e-07	0.188	3.17384e-07	25.1	1.45283e-05	69	0.000116487	82.5	4.77523e-05
126	0.304	1.7596e-07	0.075	1.26616e-07	6.79	3.93016e-06	24.6	4.153e-05	82.1	4.75207e-05
127	0.17	9.83986e-08	0.29	4.89581e-07	33.5	1.93903e-05	26	4.38935e-05	81.4	4.71156e-05
128	0.23	1.33128e-07	0.18	3.03878e-07	12.4	7.17731e-06	32	5.40228e-05	81.1	4.69419e-05
129	0.552	3.19506e-07	0.17	2.86996e-07	18.8	1.08817e-05	29.6	4.99711e-05	80.7	4.67104e-05
130	0.19	1.09975e-07	0.166	2.80243e-07	16.3	9.43469e-06	33	5.5711e-05	79.4	4.59579e-05
131	0.455	2.63361e-07	0.2625	4.43156e-07	13.15	7.61142e-06	41	6.92167e-05	79.35	4.5929e-05
132	0.52	3.00984e-07	0.221	3.73095e-07	12.5	7.23519e-06	34	5.73992e-05	79	4.57264e-05
133	0.39	2.25738e-07	0.165	2.78555e-07	27.5	1.59174e-05	45	7.59695e-05	78.9	4.56685e-05
134	0.367	2.12425e-07	0.16	2.70114e-07	2.16	1.25024e-06	18	3.03878e-05	78.7	4.55528e-05
135	0.3	1.73645e-07	0.226	3.81536e-07	17.1	9.89774e-06	32	5.40228e-05	78.5	4.5437e-05
136	0.27	1.5628e-07	0.169	2.85308e-07	12.3	7.11943e-06	29	4.89581e-05	77.8	4.50318e-05
137	0.59	3.41501e-07	0.257	4.3387e-07	30.8	1.78275e-05	62	0.000104669	77.6	4.49161e-05
138	0.58	3.35713e-07	0.13	2.19467e-07	12.9	7.46672e-06	36	6.07756e-05	77.2	4.46845e-05
139	0.225	1.30233e-07	0.2365	3.99262e-07	9.64	5.57978e-06	23.5	3.9673e-05	76.1	4.40478e-05
140	0.3	1.73645e-07	0.144	2.43102e-07	18.8	1.08817e-05	37	6.24638e-05	75.9	4.39321e-05
141	0.725	4.19641e-07	0.263	4.44e-07	40	2.31526e-05	39.5	6.66844e-05	75.85	4.39031e-05
142	0.26	1.50492e-07	0.11	1.85703e-07	16.9	9.78198e-06	39	6.58402e-05	75.7	4.38163e-05
143	0.35	2.02585e-07	0.125	2.11026e-07	22.7	1.31391e-05	32	5.40228e-05	75.5	4.37006e-05
144	0.15	8.68223e-08	0.123	2.0765e-07	20.7	1.19815e-05	31	5.23346e-05	75.2	4.35269e-05
145	1.03	5.9618e-07	0.165	2.78555e-07	11.7	6.77214e-06	43.8	7.39437e-05	74.9	4.33533e-05
146	0.518	2.99826e-07	0.16	2.70114e-07	14.2	8.21918e-06	26.5	4.47376e-05	74.5	4.31217e-05
147	0.36	2.08374e-07	0.158	2.66737e-07	15.1	8.74011e-06	37	6.24638e-05	74.4	4.30639e-05
148	0.31	1.79433e-07	0.125	2.11026e-07	16.4	9.49257e-06	33	5.5711e-05	74	4.28323e-05
149	0.25	1.44704e-07	0.398	6.71908e-07	43.1	2.49469e-05	32	5.40228e-05	73.7	4.26587e-05
150	0.556	3.21821e-07	0.16	2.70114e-07	15.7	9.0874e-06	28.6	4.82828e-05	73.1	4.23114e-05
151	0.32	1.85221e-07	0.274	4.6257e-07	20.6	1.19236e-05	36	6.07756e-05	72.8	4.21378e-05
152	0.14	8.10342e-08	0.083	1.40122e-07	14	8.10342e-06	30	5.06463e-05	71.8	4.15589e-05
153	0.27	1.5628e-07	0.195	3.29201e-07	9.81	5.67818e-06	30	5.06463e-05	71.7	4.15011e-05
154	0.22	1.27339e-07	0.188	3.17384e-07	13.5	7.81401e-06	29	4.89581e-05	71.6	4.14432e-05
155	0.55	3.18348e-07	0.128	2.16091e-07	10.9	6.30909e-06	30	5.06463e-05	71.4	4.13274e-05
156	0.34	1.96797e-07	0.14	2.3635e-07	21.2	1.22709e-05	40	6.75285e-05	70.9	4.1038e-05
157	0.41	2.37314e-07	0.188	3.17384e-07	16.9	9.78198e-06	40	6.75285e-05	70.5	4.08065e-05
158	0.56	3.24137e-07	0.086	1.45186e-07	23.6	1.366e-05	38	6.4152e-05	70.2	4.06328e-05
159	0.24	1.38916e-07	0.144	2.43102e-07	9.83	5.68975e-06	30	5.06463e-05	69.9	4.04592e-05
160	1.25	7.23519e-07	0.331	5.58798e-07	15.2	8.79799e-06	32	5.40228e-05	69.1	3.99961e-05
161	0.26	1.50492e-07	0.106	1.7895e-07	14.5	8.39282e-06	34	5.73992e-05	69	3.99383e-05
162	0.22	1.27339e-07	0.114	1.92456e-07	24	1.38916e-05	30	5.06463e-05	69	3.99383e-05
163	0.41	2.37314e-07	0.17	2.86996e-07	36.3	2.1011e-05	47	7.93459e-05	68.9	3.98804e-05
164	0.5	2.89408e-07	0.179	3.0219e-07	10.3	5.9618e-06	36	6.07756e-05	67.6	3.91279e-05
165	0.484	2.80147e-07	0.139	2.34661e-07	14.7	8.50859e-06	23.8	4.01794e-05	66.9	3.87227e-05
166	0.294	1.70172e-07	0.128	2.16091e-07	6.07	3.51341e-06	26.7	4.50752e-05	66.8	3.86649e-05
167	0.33	1.91009e-07	0.312	5.26722e-07	14.7	8.50859e-06	35	5.90874e-05	65.1	3.76809e-05
168	0.33	1.91009e-07	0.129	2.17779e-07	8.97	5.19197e-06	28	4.72699e-05	65.1	3.76809e-05
169	0.27	1.5628e-07	0.211	3.56213e-07	33.6	1.94482e-05	36	6.07756e-05	64.7	3.74494e-05
170	0.43	2.48891e-07	0.092	1.55315e-07	23	1.33128e-05	45	7.59695e-05	63.8	3.69284e-05
171	0.2	1.15763e-07	0.106	1.7895e-07	7.81	4.52055e-06	27	4.55817e-05	62.7	3.62917e-05
172	0.1195	6.91684e-08	0.1615	2.72646e-07	13.5	7.81401e-06	13.5	2.27909e-05	62.25	3.60313e-05
173	0.967	5.59714e-07	0.096	1.62068e-07	6.71	3.88385e-06	23.4	3.95041e-05	62	3.58866e-05
174	0.5	2.89408e-07	0.109	1.84015e-07	25.6	1.48177e-05	36	6.07756e-05	61.7	3.57129e-05
175	0.21	1.21551e-07	0.1	1.68821e-07	11.5	6.65638e-06	28	4.72699e-05	60.3	3.49026e-05
176	0.447	2.5873e-07	0.144	2.43102e-07	4.24	2.45418e-06	24.5	4.13612e-05	59.4	3.43816e-05
177	0.28	1.62068e-07	0.172	2.90372e-07	6.35	3.67548e-06	29	4.89581e-05	58.3	3.37449e-05
178	0.22	1.27339e-07	0.099	1.67133e-07	11.4	6.5985e-06	29	4.89581e-05	58.1	3.36292e-05
179	0.3	1.73645e-07	0.195	3.29201e-07	14.1	8.1613e-06	32	5.40228e-05	57.9	3.35134e-05
180	0.706	4.08644e-07	0.075	1.26616e-07	11	6.36697e-06	19.6	3.30889e-05	56.8	3.28767e-05
181	0.758	4.38742e-07	0.075	1.26616e-07	10.9	6.30909e-06	17.3	2.92061e-05	56.7	3.28188e-05
182	0.24	1.38916e-07	0.126	2.12715e-07	8.65	5.00675e-06	27	4.55817e-05	54.6	3.16033e-05
183	0.434	2.51206e-07	0.094	1.58692e-07	4.35	2.51785e-06	20.2	3.41019e-05	52.4	3.03299e-05
184	0.37	2.14162e-07	0.143	2.41414e-07	13.2	7.64036e-06	51	8.60988e-05	50.9	2.94617e-05
185	0.176	1.01872e-07	0.091	1.53627e-07	5.38	3.11403e-06	15.2	2.56608e-05	45	2.60467e-05
186	0.181	1.04766e-07	0.08	1.35057e-07	4.72	2.73201e-06	17.9	3.0219e-05	44.3	2.56415e-05
187	0.18	1.04187e-07	0.119	2.00897e-07	5.46	3.16033e-06	26	4.38935e-05	44	2.54679e-05
188	0.27	1.5628e-07	0.149	2.51544e-07	6.02	3.48447e-06	29.8	5.03087e-05	43.2	2.50048e-05
189	0.3	1.73645e-07	0.101	1.70509e-07	22.3	1.29076e-05	37	6.24638e-05	41.8	2.41945e-05
190	0.102	5.90392e-08	0.048	8.10342e-08	3.04	1.7596e-06	13.2	2.22844e-05	24.2	1.40073e-05

## Sheet: non-carcinogenic ingestion risk
	carcinogenic heavy metals：：Cd、As、Cr
				non-carcinogenic ingestion risk
				Cd			Hg			As			Pb			Cr
				0.000255008			0.00133104			0.050477			0.0188888			0.0182442
OBJECTID	BSM	Cd	ADD	(Cd)ADD/RFD	Hg	ADD	(Hg)ADD/RFD	As	ADD	(As)ADD/RFD	Pb	ADD	(Pb)ADD/RFD	Cr	ADD	(Cr)ADD/RFD
1	520000000083	0.23	1.33128e-07	0.000133128	0.38	6.4152e-07	0.0021384	54.9	3.1777e-05	0.105923	62	0.000104669	0.0299055	199	0.000115184	0.0383948					RfD and SF values of heavy metals under different exposure pathways
2	520181000830	0.27	1.5628e-07	0.00015628	0.251	4.23741e-07	0.00141247	13.5	7.81401e-06	0.0260467	24	4.05171e-05	0.0115763	180	0.000104187	0.0347289					Elements	cd	hg	as	pb	cr
3	520000000071	0.21	1.21551e-07	0.000121551	0.546	9.21763e-07	0.00307254	64.5	3.73336e-05	0.124445	48	8.10342e-05	0.0231526	170	9.83986e-05	0.0327995					(Ingest by mouth)ＲfDing /mg·( kg·d)⁻¹	0.001	0.0003	0.0003	0.0035	0.003
4	520181000695	1.41	8.1613e-07	0.00081613	0.444	7.49566e-07	0.00249855	11.4	6.5985e-06	0.021995	32	5.40228e-05	0.0154351	159	9.20316e-05	0.0306772					（Inhalation）ＲfDinh /mg·( kg·d)⁻¹	0.001	0.0003	0.0003	0.0035	2.9e-05
5	520181000795	0.4	2.31526e-07	0.000231526	0.229	3.866e-07	0.00128867	24	1.38916e-05	0.0463052	28	4.72699e-05	0.0135057	156	9.02952e-05	0.0300984					（Dermal contact）ＲfDderm /mg·( kg·d) ⁻¹	1e-05	2.1e-05	0.0012	0.00052	6e-05
6	520181000909	0.27	1.5628e-07	0.00015628	0.571	9.63969e-07	0.00321323	64.7	3.74494e-05	0.124831	65	0.000109734	0.0313525	153	8.85587e-05	0.0295196					(Ingest by mouth)SF /( kg·d)·mg⁻¹	6.1		1.5	0.0085	0.5
7	520181000837	0.83	4.80417e-07	0.000480417	0.172	2.90372e-07	0.000967908	20	1.15763e-05	0.0385877	30	5.06463e-05	0.0144704	151	8.74011e-05	0.0291337					（Inhalation）SF /( kg·d)·mg ⁻¹	6.3		15.1	₋	42
8	520000000041	0.2	1.15763e-07	0.000115763	0.579	9.77474e-07	0.00325825	55.4	3.20664e-05	0.106888	46	7.76577e-05	0.0221879	148	8.56647e-05	0.0285549					（Dermal contactSF /( kg·d)·mg ⁻¹	6.1		3.66	₋	20
9	520181000596	1.35	7.81401e-07	0.000781401	0.433	7.30996e-07	0.00243665	29.7	1.71908e-05	0.0573027	43	7.25931e-05	0.0207409	146	8.4507e-05	0.028169
10	520181000908	0.31	1.79433e-07	0.000179433	0.337	5.68927e-07	0.00189642	59.3	3.43238e-05	0.114413	50	8.44106e-05	0.0241173	143	8.27706e-05	0.0275902		0.0021384
11	520000000069	0.17	9.83986e-08	9.83986e-05	0.341	5.7568e-07	0.00191893	35	2.02585e-05	0.0675285	34	5.73992e-05	0.0163998	140	8.10342e-05	0.0270114				0.050477
12	520181000877	0.36	2.08374e-07	0.000208374	0.199	3.35954e-07	0.00111985	9.5	5.49875e-06	0.0183292	24	4.05171e-05	0.0115763	140	8.10342e-05	0.0270114
13	520181000847	0.27	1.5628e-07	0.00015628	0.398	6.71908e-07	0.00223969	55.9	3.23558e-05	0.107853	61	0.000102981	0.0294231	138	7.98765e-05	0.0266255					0.050477
14	520000000052	0.13	7.5246e-08	7.5246e-05	0.551	9.30205e-07	0.00310068	60.3	3.49026e-05	0.116342	37	6.24638e-05	0.0178468	134	7.75613e-05	0.0258538
15	520000000051	0.69	3.99383e-07	0.000399383	0.217	3.66342e-07	0.00122114	33.4	1.93324e-05	0.0644414	73	0.000123239	0.0352113	133	7.69824e-05	0.0256608
16	520000000096	0.24	1.38916e-07	0.000138916	0.419	7.07361e-07	0.00235787	48.9	2.83041e-05	0.0943469	62	0.000104669	0.0299055	133	7.69824e-05	0.0256608
17	520181000915	0.34	1.96797e-07	0.000196797	0.37	6.24638e-07	0.00208213	50.6	2.92881e-05	0.0976269	42	7.09049e-05	0.0202585	131	7.58248e-05	0.0252749
18	520181000702	0.82	4.74629e-07	0.000474629	0.285	4.8114e-07	0.0016038	25.9	1.49913e-05	0.0499711	34	5.73992e-05	0.0163998	131	7.58248e-05	0.0252749
19	520000000060	0.38	2.1995e-07	0.00021995	0.154	2.59985e-07	0.000866615	24	1.38916e-05	0.0463052	65	0.000109734	0.0313525	129	7.46672e-05	0.0248891
20	520181000681	1.1	6.36697e-07	0.000636697	0.438	7.39437e-07	0.00246479	13.5	7.81401e-06	0.0260467	35	5.90874e-05	0.0168821	129	7.46672e-05	0.0248891
21	520000000072	0.235	1.36022e-07	0.000136022	0.4715	7.95992e-07	0.00265331	54.9	3.1777e-05	0.105923	40	6.75285e-05	0.0192938	127	7.35096e-05	0.0245032
22	520181000771	0.24	1.38916e-07	0.000138916	0.239	4.03483e-07	0.00134494	22.7	1.31391e-05	0.043797	37	6.24638e-05	0.0178468	127	7.35096e-05	0.0245032
23	520181000750	0.35	2.02585e-07	0.000202585	0.638	1.07708e-06	0.00359026	21	1.21551e-05	0.0405171	31	5.23346e-05	0.0149527	127	7.35096e-05	0.0245032
24	520000000059	0.72	4.16747e-07	0.000416747	0.252	4.25429e-07	0.0014181	48.3	2.79568e-05	0.0931893	65	0.000109734	0.0313525	126	7.29307e-05	0.0243102
25	520000000064	0.18	1.04187e-07	0.000104187	0.35	5.90874e-07	0.00196958	66.6	3.85491e-05	0.128497	45	7.59695e-05	0.0217056	125	7.23519e-05	0.0241173
26	520181000556	1.41	8.1613e-07	0.00081613	0.332	5.60486e-07	0.00186829	19.4	1.1229e-05	0.0374301	32	5.40228e-05	0.0154351	125	7.23519e-05	0.0241173
27	520181000902	0.26	1.50492e-07	0.000150492	0.273	4.60882e-07	0.00153627	46.2	2.67413e-05	0.0891376	50	8.44106e-05	0.0241173	124	7.17731e-05	0.0239244
28	520181000906	0.19	1.09975e-07	0.000109975	0.255	4.30494e-07	0.00143498	48.7	2.81883e-05	0.093961	37	6.24638e-05	0.0178468	124	7.17731e-05	0.0239244
29	520000000061	0.78	4.51476e-07	0.000451476	0.296	4.99711e-07	0.0016657	31.6	1.82906e-05	0.0609686	41	6.92167e-05	0.0197762	123	7.11943e-05	0.0237314
30	520181000866	0.57	3.29925e-07	0.000329925	0.19	3.2076e-07	0.0010692	17.6	1.01872e-05	0.0339572	31	5.23346e-05	0.0149527	123	7.11943e-05	0.0237314
31	520181000747	0.24	1.38916e-07	0.000138916	0.311	5.25034e-07	0.00175011	50.1	2.89986e-05	0.0966622	61	0.000102981	0.0294231	122	7.06155e-05	0.0235385
32	520000000101	0.18	1.04187e-07	0.000104187	0.318	5.36851e-07	0.0017895	41.2	2.38472e-05	0.0794906	41	6.92167e-05	0.0197762	120	6.94578e-05	0.0231526
33	520181000733	0.52	3.00984e-07	0.000300984	0.257	4.3387e-07	0.00144623	35.8	2.07216e-05	0.069072	38	6.4152e-05	0.0183292	120	6.94578e-05	0.0231526
34	520181000754	0.37	2.14162e-07	0.000214162	0.243	4.10235e-07	0.00136745	45.5	2.63361e-05	0.087787	25	4.22053e-05	0.0120587	120	6.94578e-05	0.0231526
35	520000000097	0.53	3.06772e-07	0.000306772	0.483	8.15406e-07	0.00271802	31.5	1.82327e-05	0.0607756	54	9.11634e-05	0.0260467	119	6.8879e-05	0.0229597
36	520181000569	1.26	7.29307e-07	0.000729307	0.555	9.36957e-07	0.00312319	18.6	1.0766e-05	0.0358866	47	7.93459e-05	0.0226703	119	6.8879e-05	0.0229597
37	520000000130	0.4295	2.48601e-07	0.000248601	0.1595	2.6927e-07	0.000897566	22.35	1.29365e-05	0.0431217	39.4	6.65155e-05	0.0190044	119	6.8879e-05	0.0229597
38	520000000067	0.43	2.48891e-07	0.000248891	0.317	5.35163e-07	0.00178388	26	1.50492e-05	0.050164	58	9.79163e-05	0.0279761	117	6.77214e-05	0.0225738
39	520181000742	0.64	3.70442e-07	0.000370442	0.678	1.14461e-06	0.00381536	71.4	4.13274e-05	0.137758	57	9.62281e-05	0.0274937	116	6.71426e-05	0.0223809
40	520000000153	1.06	6.13544e-07	0.000613544	0.304	5.13216e-07	0.00171072	30.2	1.74802e-05	0.0582674	61	0.000102981	0.0294231	115	6.65638e-05	0.0221879
41	520181000916	0.22	1.27339e-07	0.000127339	0.37	6.24638e-07	0.00208213	58.6	3.39186e-05	0.113062	48	8.10342e-05	0.0231526	115	6.65638e-05	0.0221879
42	520181000775	0.19	1.09975e-07	0.000109975	0.213	3.59589e-07	0.00119863	40.4	2.33841e-05	0.0779471	54	9.11634e-05	0.0260467	113	6.54061e-05	0.021802
43	520181000901	0.23	1.33128e-07	0.000133128	0.209	3.52836e-07	0.00117612	40.5	2.3442e-05	0.0781401	37	6.24638e-05	0.0178468	113	6.54061e-05	0.021802
44	520000000085	0.41	2.37314e-07	0.000237314	0.316	5.33475e-07	0.00177825	27.1	1.56859e-05	0.0522863	50.6	8.54235e-05	0.0244067	112	6.48273e-05	0.0216091
45	520181000913	0.2	1.15763e-07	0.000115763	0.51	8.60988e-07	0.00286996	60.3	3.49026e-05	0.116342	47	7.93459e-05	0.0226703	112	6.48273e-05	0.0216091
46	520181000914	0.25	1.44704e-07	0.000144704	0.348	5.87498e-07	0.00195833	52.5	3.03878e-05	0.101293	41	6.92167e-05	0.0197762	112	6.48273e-05	0.0216091
47	520181000833	0.45	2.60467e-07	0.000260467	0.154	2.59985e-07	0.000866615	30.8	1.78275e-05	0.059425	50	8.44106e-05	0.0241173	111	6.42485e-05	0.0214162
48	520000000047	0.115	6.65638e-08	6.65638e-05	0.341	5.7568e-07	0.00191893	36.15	2.09242e-05	0.0697473	27.5	4.64258e-05	0.0132645	111	6.42485e-05	0.0214162
49	520181000896	0.45	2.60467e-07	0.000260467	0.304	5.13216e-07	0.00171072	16.1	9.31893e-06	0.0310631	22	3.71407e-05	0.0106116	111	6.42485e-05	0.0214162
50	520181000842	0.95	5.49875e-07	0.000549875	0.298	5.03087e-07	0.00167696	32.2	1.86379e-05	0.0621262	74	0.000124928	0.0356936	109	6.30909e-05	0.0210303
51	520181000760	0.58	3.35713e-07	0.000335713	0.208	3.51148e-07	0.00117049	21.9	1.26761e-05	0.0422535	41	6.92167e-05	0.0197762	109	6.30909e-05	0.0210303
52	520181000912	0.38	2.1995e-07	0.00021995	0.345	5.82433e-07	0.00194144	27.7	1.60332e-05	0.053444	41	6.92167e-05	0.0197762	109	6.30909e-05	0.0210303
53	520000000077	0.52	3.00984e-07	0.000300984	0.161	2.71802e-07	0.000906007	30.3	1.75381e-05	0.0584604	62	0.000104669	0.0299055	107	6.19332e-05	0.0206444
54	520000000120	0.49	2.8362e-07	0.00028362	0.565	9.53839e-07	0.00317946	25.3	1.4644e-05	0.0488134	62	0.000104669	0.0299055	107	6.19332e-05	0.0206444
55	520000000079	0.74	4.28323e-07	0.000428323	0.36	6.07756e-07	0.00202585	27.4	1.58595e-05	0.0528651	46	7.76577e-05	0.0221879	107	6.19332e-05	0.0206444
56	520000000169	0.88	5.09358e-07	0.000509358	0.155	2.61673e-07	0.000872243	6.34	3.66969e-06	0.0122323	25.8	4.35559e-05	0.0124445	106	6.13544e-05	0.0204515
57	520181000911	0.37	2.14162e-07	0.000214162	0.235	3.9673e-07	0.00132243	35.6	2.06058e-05	0.0686861	49	8.27224e-05	0.023635	105	6.07756e-05	0.0202585
58	520181000720	0.24	1.38916e-07	0.000138916	0.171	2.88684e-07	0.000962281	25	1.44704e-05	0.0482346	36	6.07756e-05	0.0173645	105	6.07756e-05	0.0202585
59	520181000852	0.26	1.50492e-07	0.000150492	0.281	4.74387e-07	0.00158129	79.4	4.59579e-05	0.153193	72	0.000121551	0.0347289	104	6.01968e-05	0.0200656
60	520181000869	0.5	2.89408e-07	0.000289408	0.378	6.38144e-07	0.00212715	68.4	3.9591e-05	0.13197	56	9.45398e-05	0.0270114	104	6.01968e-05	0.0200656
61	520181000905	0.15	8.68223e-08	8.68223e-05	0.147	2.48167e-07	0.000827224	38.3	2.21686e-05	0.0738954	37	6.24638e-05	0.0178468	104	6.01968e-05	0.0200656
62	520181000865	0.43	2.48891e-07	0.000248891	0.498	8.40729e-07	0.00280243	31.1	1.80012e-05	0.0600039	46	7.76577e-05	0.0221879	102	5.90392e-05	0.0196797
63	520000000160	0.912	5.2788e-07	0.00052788	0.197	3.32578e-07	0.00110859	24.2	1.40073e-05	0.0466911	45.8	7.73201e-05	0.0220915	102	5.90392e-05	0.0196797
64	520000000144	1.09	6.30909e-07	0.000630909	0.203	3.42707e-07	0.00114236	15.5	8.97164e-06	0.0299055	43.6	7.3606e-05	0.0210303	102	5.90392e-05	0.0196797
65	520181000895	0.52	3.00984e-07	0.000300984	0.211	3.56213e-07	0.00118738	32.5	1.88115e-05	0.062705	38	6.4152e-05	0.0183292	102	5.90392e-05	0.0196797
66	520000000121	0.266	1.53965e-07	0.000153965	0.181	3.05566e-07	0.00101855	16.1	9.31893e-06	0.0310631	37.5	6.33079e-05	0.018088	102	5.90392e-05	0.0196797
67	520000000157	1.46	8.4507e-07	0.00084507	0.567	9.57216e-07	0.00319072	14.7	8.50859e-06	0.028362	58	9.79163e-05	0.0279761	101	5.84604e-05	0.0194868
68	520181000710	0.42	2.43102e-07	0.000243102	0.232	3.91665e-07	0.00130555	18.5	1.07081e-05	0.0356936	47	7.93459e-05	0.0226703	100	5.78815e-05	0.0192938
69	520181000857	0.4	2.31526e-07	0.000231526	0.566	9.55528e-07	0.00318509	71.5	4.13853e-05	0.137951	49	8.27224e-05	0.023635	99.8	5.77658e-05	0.0192553
70	520000000124	0.32	1.85221e-07	0.000185221	0.199	3.35954e-07	0.00111985	66.5	3.84912e-05	0.128304	46	7.76577e-05	0.0221879	99.3	5.74764e-05	0.0191588
71	520181000776	0.27	1.5628e-07	0.00015628	0.168	2.8362e-07	0.000945398	25.2	1.45861e-05	0.0486205	38	6.4152e-05	0.0183292	99.1	5.73606e-05	0.0191202
72	520000000104	0.676	3.91279e-07	0.000391279	0.123	2.0765e-07	0.000692167	24.6	1.42389e-05	0.0474629	42.2	7.12425e-05	0.020355	98.7	5.71291e-05	0.019043
73	520000000075	1.08	6.25121e-07	0.000625121	0.169	2.85308e-07	0.000951026	37	2.14162e-05	0.0713872	46	7.76577e-05	0.0221879	98.3	5.68975e-05	0.0189658
74	520000000038	0.13	7.5246e-08	7.5246e-05	0.313	5.2841e-07	0.00176137	41	2.37314e-05	0.0791048	30	5.06463e-05	0.0144704	98.3	5.68975e-05	0.0189658
75	520181000749	0.36	2.08374e-07	0.000208374	0.42	7.09049e-07	0.0023635	23	1.33128e-05	0.0443758	43	7.25931e-05	0.0207409	98.1	5.67818e-05	0.0189273
76	520181000894	0.5	2.89408e-07	0.000289408	0.133	2.24532e-07	0.00074844	30.3	1.75381e-05	0.0584604	46	7.76577e-05	0.0221879	98	5.67239e-05	0.018908
77	520181000794	0.31	1.79433e-07	0.000179433	0.149	2.51544e-07	0.000838478	17	9.83986e-06	0.0327995	38	6.4152e-05	0.0183292	97.9	5.6666e-05	0.0188887
78	520181000864	0.21	1.21551e-07	0.000121551	0.444	7.49566e-07	0.00249855	55.9	3.23558e-05	0.107853	40	6.75285e-05	0.0192938	97.8	5.66081e-05	0.0188694
79	520181000759	0.41	2.37314e-07	0.000237314	0.155	2.61673e-07	0.000872243	18.9	1.09396e-05	0.0364654	45	7.59695e-05	0.0217056	97.6	5.64924e-05	0.0188308
80	520000000098	0.3	1.73645e-07	0.000173645	0.192	3.24137e-07	0.00108046	32.1	1.858e-05	0.0619332	40.5	6.83726e-05	0.019535	97.1	5.6203e-05	0.0187343
81	520181000748	0.6	3.47289e-07	0.000347289	0.162	2.7349e-07	0.000911634	16.8	9.7241e-06	0.0324137	50	8.44106e-05	0.0241173	96.3	5.57399e-05	0.01858
82	520000000032	0.707	4.09222e-07	0.000409222	0.117	1.97521e-07	0.000658402	8.02	4.6421e-06	0.0154737	20.8	3.51148e-05	0.0100328	96	5.55663e-05	0.0185221
83	520000000068	0.53	3.06772e-07	0.000306772	0.158	2.66737e-07	0.000889125	30.2	1.74802e-05	0.0582674	54	9.11634e-05	0.0260467	95.7	5.53926e-05	0.0184642
84	520000000193	0.2	1.15763e-07	0.000115763	0.109	1.84015e-07	0.000613383	7.64	4.42215e-06	0.0147405	28	4.72699e-05	0.0135057	95.7	5.53926e-05	0.0184642
85	520000000164	0.383	2.21686e-07	0.000221686	0.139	2.34661e-07	0.000782205	10.8	6.25121e-06	0.0208374	35.4	5.97627e-05	0.0170751	94.4	5.46402e-05	0.0182134
86	520181000899	0.5	2.89408e-07	0.000289408	0.183	3.08943e-07	0.00102981	38.7	2.24002e-05	0.0746672	46	7.76577e-05	0.0221879	94.2	5.45244e-05	0.0181748
87	520181000788	0.35	2.02585e-07	0.000202585	0.141	2.38038e-07	0.000793459	21.9	1.26761e-05	0.0422535	42	7.09049e-05	0.0202585	93.9	5.43508e-05	0.0181169
88	520181000737	0.26	1.50492e-07	0.000150492	0.157	2.65049e-07	0.000883497	36.8	2.13004e-05	0.0710014	34	5.73992e-05	0.0163998	93.8	5.42929e-05	0.0180976
89	520181000907	0.48	2.77831e-07	0.000277831	0.225	3.79848e-07	0.00126616	39.9	2.30947e-05	0.0769824	57	9.62281e-05	0.0274937	93.5	5.41192e-05	0.0180397
90	520181000910	0.42	2.43102e-07	0.000243102	0.171	2.88684e-07	0.000962281	18.2	1.05344e-05	0.0351148	43	7.25931e-05	0.0207409	93	5.38298e-05	0.0179433
91	520181000836	0.38	2.1995e-07	0.00021995	0.175	2.95437e-07	0.00098479	20.2	1.16921e-05	0.0389736	45	7.59695e-05	0.0217056	92.9	5.37719e-05	0.017924
92	520181000872	0.36	2.08374e-07	0.000208374	0.128	2.16091e-07	0.000720304	18.8	1.08817e-05	0.0362724	43	7.25931e-05	0.0207409	92.9	5.37719e-05	0.017924
93	520000000131	0.36	2.08374e-07	0.000208374	0.274	4.6257e-07	0.0015419	15.2	8.79799e-06	0.0293266	49	8.27224e-05	0.023635	92.4	5.34825e-05	0.0178275
94	520181000888	0.44	2.54679e-07	0.000254679	0.235	3.9673e-07	0.00132243	37.2	2.15319e-05	0.0717731	43	7.25931e-05	0.0207409	92	5.3251e-05	0.0177503
95	520181000879	0.4	2.31526e-07	0.000231526	0.134	2.2622e-07	0.000754068	12.9	7.46672e-06	0.0248891	50	8.44106e-05	0.0241173	91.4	5.29037e-05	0.0176346
96	520000000191	0.75	4.34112e-07	0.000434112	0.157	2.65049e-07	0.000883497	10.5	6.07756e-06	0.0202585	26	4.38935e-05	0.012541	91.3	5.28458e-05	0.0176153
97	520000000188	0.902	5.22091e-07	0.000522091	0.144	2.43102e-07	0.000810342	5.14	2.97511e-06	0.00991704	27.9	4.71011e-05	0.0134575	90.9	5.26143e-05	0.0175381
98	520181000893	0.28	1.62068e-07	0.000162068	0.379	6.39832e-07	0.00213277	69.8	4.04013e-05	0.134671	58	9.79163e-05	0.0279761	90.8	5.25564e-05	0.0175188
99	520000000132	0.449	2.59888e-07	0.000259888	0.149	2.51544e-07	0.000838478	25.8	1.49334e-05	0.0497781	33.3	5.62174e-05	0.0160621	90.8	5.25564e-05	0.0175188
100	520181000903	0.58	3.35713e-07	0.000335713	0.262	4.42311e-07	0.00147437	24.5	1.4181e-05	0.0472699	37	6.24638e-05	0.0178468	90.7	5.24986e-05	0.0174995
101	520000000092	0.28	1.62068e-07	0.000162068	0.299	5.04775e-07	0.00168258	17.9	1.03608e-05	0.034536	32	5.40228e-05	0.0154351	90.6	5.24407e-05	0.0174802
102	520181000799	0.57	3.29925e-07	0.000329925	0.246	4.153e-07	0.00138433	22.3	1.29076e-05	0.0430253	35	5.90874e-05	0.0168821	90.3	5.2267e-05	0.0174223
103	520181000752	0.4	2.31526e-07	0.000231526	0.367	6.19574e-07	0.00206525	75.7	4.38163e-05	0.146054	37	6.24638e-05	0.0178468	90.2	5.22091e-05	0.017403
104	520181000730	0.42	2.43102e-07	0.000243102	0.103	1.73886e-07	0.000579619	16.5	9.55045e-06	0.0318348	48	8.10342e-05	0.0231526	90	5.20934e-05	0.0173645
105	520000000116	0.37	2.14162e-07	0.000214162	0.376	6.34768e-07	0.00211589	12.7	7.35096e-06	0.0245032	36	6.07756e-05	0.0173645	89.6	5.18619e-05	0.0172873
106	520181000861	0.34	1.96797e-07	0.000196797	0.642	1.08383e-06	0.00361277	31.5	1.82327e-05	0.0607756	31	5.23346e-05	0.0149527	89.6	5.18619e-05	0.0172873
107	520181000882	0.34	1.96797e-07	0.000196797	0.275	4.64258e-07	0.00154753	16.4	9.49257e-06	0.0316419	50	8.44106e-05	0.0241173	89.2	5.16303e-05	0.0172101
108	520181000886	0.52	3.00984e-07	0.000300984	0.115	1.94144e-07	0.000647148	38.9	2.25159e-05	0.0750531	52	8.7787e-05	0.025082	89.1	5.15724e-05	0.0171908
109	520181000898	0.43	2.48891e-07	0.000248891	0.127	2.14403e-07	0.000714676	23.9	1.38337e-05	0.0461123	43	7.25931e-05	0.0207409	89	5.15146e-05	0.0171715
110	520181000579	0.84	4.86205e-07	0.000486205	0.319	5.38539e-07	0.00179513	16.7	9.66622e-06	0.0322207	27	4.55817e-05	0.0130233	88.9	5.14567e-05	0.0171522
111	520181000851	0.45	2.60467e-07	0.000260467	0.223	3.76471e-07	0.0012549	11.7	6.77214e-06	0.0225738	53	8.94752e-05	0.0255643	88.4	5.11673e-05	0.0170558
112	520181000735	0.42	2.43102e-07	0.000243102	0.148	2.49855e-07	0.000832851	24.8	1.43546e-05	0.0478487	33	5.5711e-05	0.0159174	88.2	5.10515e-05	0.0170172
113	520181000878	0.45	2.60467e-07	0.000260467	0.203	3.42707e-07	0.00114236	31.4	1.81748e-05	0.0605827	50	8.44106e-05	0.0241173	86.8	5.02412e-05	0.0167471
114	520181000758	0.41	2.37314e-07	0.000237314	0.169	2.85308e-07	0.000951026	29	1.67856e-05	0.0559522	48	8.10342e-05	0.0231526	86.8	5.02412e-05	0.0167471
115	520181000726	0.39	2.25738e-07	0.000225738	0.164	2.76867e-07	0.000922889	20.8	1.20394e-05	0.0401312	39	6.58402e-05	0.0188115	86.8	5.02412e-05	0.0167471
116	520000000133	0.159	9.20316e-08	9.20316e-05	0.154	2.59985e-07	0.000866615	23.7	1.37179e-05	0.0457264	26.95	4.54973e-05	0.0129992	86.8	5.02412e-05	0.0167471
117	520181000890	0.38	2.1995e-07	0.00021995	0.116	1.95833e-07	0.000652775	20.7	1.19815e-05	0.0399383	32	5.40228e-05	0.0154351	85.9	4.97202e-05	0.0165734
118	520181000780	0.31	1.79433e-07	0.000179433	0.12	2.02585e-07	0.000675285	23.4	1.35443e-05	0.0451476	31	5.23346e-05	0.0149527	85.7	4.96045e-05	0.0165348
119	520000000163	0.36	2.08374e-07	0.000208374	0.211	3.56213e-07	0.00118738	8.23	4.76365e-06	0.0158788	35	5.90874e-05	0.0168821	85.4	4.94308e-05	0.0164769
120	520181000744	0.6	3.47289e-07	0.000347289	0.168	2.8362e-07	0.000945398	18.3	1.05923e-05	0.0353077	46	7.76577e-05	0.0221879	85	4.91993e-05	0.0163998
121	520000000141	0.48	2.77831e-07	0.000277831	0.287	4.84517e-07	0.00161506	18.8	1.08817e-05	0.0362724	37	6.24638e-05	0.0178468	84.6	4.89678e-05	0.0163226
122	520181000889	0.3	1.73645e-07	0.000173645	0.16	2.70114e-07	0.000900379	11.9	6.8879e-06	0.0229597	35	5.90874e-05	0.0168821	84.5	4.89099e-05	0.0163033
123	520000000175	0.354	2.04901e-07	0.000204901	0.144	2.43102e-07	0.000810342	16	9.26105e-06	0.0308702	33	5.5711e-05	0.0159174	84.5	4.89099e-05	0.0163033
124	520000000129	0.31	1.79433e-07	0.000179433	0.333	5.62174e-07	0.00187391	66.5	3.84912e-05	0.128304	37	6.24638e-05	0.0178468	83.4	4.82732e-05	0.0160911
125	520000000035	0.54	3.1256e-07	0.00031256	0.188	3.17384e-07	0.00105795	25.1	1.45283e-05	0.0484276	69	0.000116487	0.0332819	82.5	4.77523e-05	0.0159174
126	520000000192	0.304	1.7596e-07	0.00017596	0.075	1.26616e-07	0.000422053	6.79	3.93016e-06	0.0131005	24.6	4.153e-05	0.0118657	82.1	4.75207e-05	0.0158402
127	520000000029	0.17	9.83986e-08	9.83986e-05	0.29	4.89581e-07	0.00163194	33.5	1.93903e-05	0.0646344	26	4.38935e-05	0.012541	81.4	4.71156e-05	0.0157052
128	520000000146	0.23	1.33128e-07	0.000133128	0.18	3.03878e-07	0.00101293	12.4	7.17731e-06	0.0239244	32	5.40228e-05	0.0154351	81.1	4.69419e-05	0.0156473
129	520000000187	0.552	3.19506e-07	0.000319506	0.17	2.86996e-07	0.000956653	18.8	1.08817e-05	0.0362724	29.6	4.99711e-05	0.0142774	80.7	4.67104e-05	0.0155701
130	520181000816	0.19	1.09975e-07	0.000109975	0.166	2.80243e-07	0.000934144	16.3	9.43469e-06	0.031449	33	5.5711e-05	0.0159174	79.4	4.59579e-05	0.0153193
131	520000000135	0.455	2.63361e-07	0.000263361	0.2625	4.43156e-07	0.00147719	13.15	7.61142e-06	0.0253714	41	6.92167e-05	0.0197762	79.35	4.5929e-05	0.0153097
132	520000000162	0.52	3.00984e-07	0.000300984	0.221	3.73095e-07	0.00124365	12.5	7.23519e-06	0.0241173	34	5.73992e-05	0.0163998	79	4.57264e-05	0.0152421
133	520181000832	0.39	2.25738e-07	0.000225738	0.165	2.78555e-07	0.000928516	27.5	1.59174e-05	0.0530581	45	7.59695e-05	0.0217056	78.9	4.56685e-05	0.0152228
134	520000000110	0.367	2.12425e-07	0.000212425	0.16	2.70114e-07	0.000900379	2.16	1.25024e-06	0.00416747	18	3.03878e-05	0.00868223	78.7	4.55528e-05	0.0151843
135	520000000128	0.3	1.73645e-07	0.000173645	0.226	3.81536e-07	0.00127179	17.1	9.89774e-06	0.0329925	32	5.40228e-05	0.0154351	78.5	4.5437e-05	0.0151457
136	520181000853	0.27	1.5628e-07	0.00015628	0.169	2.85308e-07	0.000951026	12.3	7.11943e-06	0.0237314	29	4.89581e-05	0.013988	77.8	4.50318e-05	0.0150106
137	520181000885	0.59	3.41501e-07	0.000341501	0.257	4.3387e-07	0.00144623	30.8	1.78275e-05	0.059425	62	0.000104669	0.0299055	77.6	4.49161e-05	0.014972
138	520000000176	0.58	3.35713e-07	0.000335713	0.13	2.19467e-07	0.000731558	12.9	7.46672e-06	0.0248891	36	6.07756e-05	0.0173645	77.2	4.46845e-05	0.0148948
139	520000000139	0.225	1.30233e-07	0.000130233	0.2365	3.99262e-07	0.00133087	9.64	5.57978e-06	0.0185993	23.5	3.9673e-05	0.0113351	76.1	4.40478e-05	0.0146826
140	520181000789	0.3	1.73645e-07	0.000173645	0.144	2.43102e-07	0.000810342	18.8	1.08817e-05	0.0362724	37	6.24638e-05	0.0178468	75.9	4.39321e-05	0.014644
141	520181000736	0.725	4.19641e-07	0.000419641	0.263	4.44e-07	0.00148	40	2.31526e-05	0.0771754	39.5	6.66844e-05	0.0190527	75.85	4.39031e-05	0.0146344
142	520181000897	0.26	1.50492e-07	0.000150492	0.11	1.85703e-07	0.000619011	16.9	9.78198e-06	0.0326066	39	6.58402e-05	0.0188115	75.7	4.38163e-05	0.0146054
143	520181000783	0.35	2.02585e-07	0.000202585	0.125	2.11026e-07	0.000703421	22.7	1.31391e-05	0.043797	32	5.40228e-05	0.0154351	75.5	4.37006e-05	0.0145669
144	520181000660	0.15	8.68223e-08	8.68223e-05	0.123	2.0765e-07	0.000692167	20.7	1.19815e-05	0.0399383	31	5.23346e-05	0.0149527	75.2	4.35269e-05	0.014509
145	520000000179	1.03	5.9618e-07	0.00059618	0.165	2.78555e-07	0.000928516	11.7	6.77214e-06	0.0225738	43.8	7.39437e-05	0.0211268	74.9	4.33533e-05	0.0144511
146	520000000134	0.518	2.99826e-07	0.000299826	0.16	2.70114e-07	0.000900379	14.2	8.21918e-06	0.0273973	26.5	4.47376e-05	0.0127822	74.5	4.31217e-05	0.0143739
147	520181000845	0.36	2.08374e-07	0.000208374	0.158	2.66737e-07	0.000889125	15.1	8.74011e-06	0.0291337	37	6.24638e-05	0.0178468	74.4	4.30639e-05	0.0143546
148	520181000826	0.31	1.79433e-07	0.000179433	0.125	2.11026e-07	0.000703421	16.4	9.49257e-06	0.0316419	33	5.5711e-05	0.0159174	74	4.28323e-05	0.0142774
149	520000000028	0.25	1.44704e-07	0.000144704	0.398	6.71908e-07	0.00223969	43.1	2.49469e-05	0.0831565	32	5.40228e-05	0.0154351	73.7	4.26587e-05	0.0142196
150	520000000147	0.556	3.21821e-07	0.000321821	0.16	2.70114e-07	0.000900379	15.7	9.0874e-06	0.0302913	28.6	4.82828e-05	0.0137951	73.1	4.23114e-05	0.0141038
151	520181000867	0.32	1.85221e-07	0.000185221	0.274	4.6257e-07	0.0015419	20.6	1.19236e-05	0.0397453	36	6.07756e-05	0.0173645	72.8	4.21378e-05	0.0140459
152	520181000854	0.14	8.10342e-08	8.10342e-05	0.083	1.40122e-07	0.000467072	14	8.10342e-06	0.0270114	30	5.06463e-05	0.0144704	71.8	4.15589e-05	0.013853
153	520000000078	0.27	1.5628e-07	0.00015628	0.195	3.29201e-07	0.00109734	9.81	5.67818e-06	0.0189273	30	5.06463e-05	0.0144704	71.7	4.15011e-05	0.0138337
154	520000000136	0.22	1.27339e-07	0.000127339	0.188	3.17384e-07	0.00105795	13.5	7.81401e-06	0.0260467	29	4.89581e-05	0.013988	71.6	4.14432e-05	0.0138144
155	520181000876	0.55	3.18348e-07	0.000318348	0.128	2.16091e-07	0.000720304	10.9	6.30909e-06	0.0210303	30	5.06463e-05	0.0144704	71.4	4.13274e-05	0.0137758
156	520181000887	0.34	1.96797e-07	0.000196797	0.14	2.3635e-07	0.000787832	21.2	1.22709e-05	0.040903	40	6.75285e-05	0.0192938	70.9	4.1038e-05	0.0136793
157	520181000880	0.41	2.37314e-07	0.000237314	0.188	3.17384e-07	0.00105795	16.9	9.78198e-06	0.0326066	40	6.75285e-05	0.0192938	70.5	4.08065e-05	0.0136022
158	520181000840	0.56	3.24137e-07	0.000324137	0.086	1.45186e-07	0.000483954	23.6	1.366e-05	0.0455335	38	6.4152e-05	0.0183292	70.2	4.06328e-05	0.0135443
159	520000000149	0.24	1.38916e-07	0.000138916	0.144	2.43102e-07	0.000810342	9.83	5.68975e-06	0.0189658	30	5.06463e-05	0.0144704	69.9	4.04592e-05	0.0134864
160	520181000571	1.25	7.23519e-07	0.000723519	0.331	5.58798e-07	0.00186266	15.2	8.79799e-06	0.0293266	32	5.40228e-05	0.0154351	69.1	3.99961e-05	0.013332
161	520000000002	0.26	1.50492e-07	0.000150492	0.106	1.7895e-07	0.000596501	14.5	8.39282e-06	0.0279761	34	5.73992e-05	0.0163998	69	3.99383e-05	0.0133128
162	520000000001	0.22	1.27339e-07	0.000127339	0.114	1.92456e-07	0.00064152	24	1.38916e-05	0.0463052	30	5.06463e-05	0.0144704	69	3.99383e-05	0.0133128
163	520000000022	0.41	2.37314e-07	0.000237314	0.17	2.86996e-07	0.000956653	36.3	2.1011e-05	0.0700367	47	7.93459e-05	0.0226703	68.9	3.98804e-05	0.0132935
164	520181000850	0.5	2.89408e-07	0.000289408	0.179	3.0219e-07	0.0010073	10.3	5.9618e-06	0.0198727	36	6.07756e-05	0.0173645	67.6	3.91279e-05	0.0130426
165	520000000152	0.484	2.80147e-07	0.000280147	0.139	2.34661e-07	0.000782205	14.7	8.50859e-06	0.028362	23.8	4.01794e-05	0.0114798	66.9	3.87227e-05	0.0129076
166	520000000184	0.294	1.70172e-07	0.000170172	0.128	2.16091e-07	0.000720304	6.07	3.51341e-06	0.0117114	26.7	4.50752e-05	0.0128786	66.8	3.86649e-05	0.0128883
167	520181000855	0.33	1.91009e-07	0.000191009	0.312	5.26722e-07	0.00175574	14.7	8.50859e-06	0.028362	35	5.90874e-05	0.0168821	65.1	3.76809e-05	0.0125603
168	520000000154	0.33	1.91009e-07	0.000191009	0.129	2.17779e-07	0.000725931	8.97	5.19197e-06	0.0173066	28	4.72699e-05	0.0135057	65.1	3.76809e-05	0.0125603
169	520181000870	0.27	1.5628e-07	0.00015628	0.211	3.56213e-07	0.00118738	33.6	1.94482e-05	0.0648273	36	6.07756e-05	0.0173645	64.7	3.74494e-05	0.0124831
170	520181000767	0.43	2.48891e-07	0.000248891	0.092	1.55315e-07	0.000517718	23	1.33128e-05	0.0443758	45	7.59695e-05	0.0217056	63.8	3.69284e-05	0.0123095
171	520181000856	0.2	1.15763e-07	0.000115763	0.106	1.7895e-07	0.000596501	7.81	4.52055e-06	0.0150685	27	4.55817e-05	0.0130233	62.7	3.62917e-05	0.0120972
172	520000000084	0.1195	6.91684e-08	6.91684e-05	0.1615	2.72646e-07	0.000908821	13.5	7.81401e-06	0.0260467	13.5	2.27909e-05	0.00651167	62.25	3.60313e-05	0.0120104
173	520000000186	0.967	5.59714e-07	0.000559714	0.096	1.62068e-07	0.000540228	6.71	3.88385e-06	0.0129462	23.4	3.95041e-05	0.0112869	62	3.58866e-05	0.0119622
174	520000000020	0.5	2.89408e-07	0.000289408	0.109	1.84015e-07	0.000613383	25.6	1.48177e-05	0.0493922	36	6.07756e-05	0.0173645	61.7	3.57129e-05	0.0119043
175	520181000891	0.21	1.21551e-07	0.000121551	0.1	1.68821e-07	0.000562737	11.5	6.65638e-06	0.0221879	28	4.72699e-05	0.0135057	60.3	3.49026e-05	0.0116342
176	520000000150	0.447	2.5873e-07	0.00025873	0.144	2.43102e-07	0.000810342	4.24	2.45418e-06	0.00818059	24.5	4.13612e-05	0.0118175	59.4	3.43816e-05	0.0114605
177	520181000874	0.28	1.62068e-07	0.000162068	0.172	2.90372e-07	0.000967908	6.35	3.67548e-06	0.0122516	29	4.89581e-05	0.013988	58.3	3.37449e-05	0.0112483
178	520181000846	0.22	1.27339e-07	0.000127339	0.099	1.67133e-07	0.00055711	11.4	6.5985e-06	0.021995	29	4.89581e-05	0.013988	58.1	3.36292e-05	0.0112097
179	520181000883	0.3	1.73645e-07	0.000173645	0.195	3.29201e-07	0.00109734	14.1	8.1613e-06	0.0272043	32	5.40228e-05	0.0154351	57.9	3.35134e-05	0.0111711
180	520000000142	0.706	4.08644e-07	0.000408644	0.075	1.26616e-07	0.000422053	11	6.36697e-06	0.0212232	19.6	3.30889e-05	0.00945398	56.8	3.28767e-05	0.0109589
181	520000000172	0.758	4.38742e-07	0.000438742	0.075	1.26616e-07	0.000422053	10.9	6.30909e-06	0.0210303	17.3	2.92061e-05	0.00834459	56.7	3.28188e-05	0.0109396
182	520181000892	0.24	1.38916e-07	0.000138916	0.126	2.12715e-07	0.000709049	8.65	5.00675e-06	0.0166892	27	4.55817e-05	0.0130233	54.6	3.16033e-05	0.0105344
183	520000000074	0.434	2.51206e-07	0.000251206	0.094	1.58692e-07	0.000528973	4.35	2.51785e-06	0.00839282	20.2	3.41019e-05	0.00974339	52.4	3.03299e-05	0.01011
184	520181000884	0.37	2.14162e-07	0.000214162	0.143	2.41414e-07	0.000804714	13.2	7.64036e-06	0.0254679	51	8.60988e-05	0.0245997	50.9	2.94617e-05	0.00982057
185	520000000181	0.176	1.01872e-07	0.000101872	0.091	1.53627e-07	0.000512091	5.38	3.11403e-06	0.0103801	15.2	2.56608e-05	0.00733166	45	2.60467e-05	0.00868223
186	520000000167	0.181	1.04766e-07	0.000104766	0.08	1.35057e-07	0.00045019	4.72	2.73201e-06	0.00910669	17.9	3.0219e-05	0.008634	44.3	2.56415e-05	0.00854717
187	520181000875	0.18	1.04187e-07	0.000104187	0.119	2.00897e-07	0.000669657	5.46	3.16033e-06	0.0105344	26	4.38935e-05	0.012541	44	2.54679e-05	0.00848929
188	520000000161	0.27	1.5628e-07	0.00015628	0.149	2.51544e-07	0.000838478	6.02	3.48447e-06	0.0116149	29.8	5.03087e-05	0.0143739	43.2	2.50048e-05	0.00833494
189	520181000628	0.3	1.73645e-07	0.000173645	0.101	1.70509e-07	0.000568365	22.3	1.29076e-05	0.0430253	37	6.24638e-05	0.0178468	41.8	2.41945e-05	0.00806483
190	520000000180	0.102	5.90392e-08	5.90392e-05	0.048	8.10342e-08	0.000270114	3.04	1.7596e-06	0.00586533	13.2	2.22844e-05	0.00636697	24.2	1.40073e-05	0.00466911

## Sheet: carcinogenic ingestion risk
													RfD and SF values of heavy metals under different exposure pathways
			carcinogenic ingestion risk										Elements	cd	hg	as	pb	cr
			Cd			As			Cr				(Ingest by mouth)ＲfDing /mg·( kg·d)⁻¹	0.001	0.0003	0.0003	0.0035	0.003
			1.55555e-06			2.27146e-05			2.73663e-05				（Inhalation）ＲfDinh /mg·( kg·d)⁻¹	0.001	0.0003	0.0003	0.0035	2.9e-05
OBJECTID	Cd	ADI	(Cd)ADI*SF	As	ADI	(As)ADI*SF	Cr	ADI	（Cr）ADI*SF				（Dermal contact）ＲfDderm /mg·( kg·d) ⁻¹	1e-05	2.1e-05	0.0012	0.00052	6e-05
1	0.23	1.33128e-07	8.12078e-07	54.9	3.1777e-05	4.76654e-05	199	0.000115184	5.75921e-05				(Ingest by mouth)SF /( kg·d)·mg⁻¹	6.1		1.5	0.0085	0.5
2	0.27	1.5628e-07	9.53309e-07	13.5	7.81401e-06	1.1721e-05	180	0.000104187	5.20934e-05				（Inhalation）SF /( kg·d)·mg ⁻¹	6.3		15.1	₋	42
3	0.21	1.21551e-07	7.41462e-07	64.5	3.73336e-05	5.60004e-05	170	9.83986e-05	4.91993e-05				（Dermal contactSF /( kg·d)·mg ⁻¹	6.1		3.66	₋	20
4	1.41	8.1613e-07	4.97839e-06	11.4	6.5985e-06	9.89774e-06	159	9.20316e-05	4.60158e-05
5	0.4	2.31526e-07	1.41231e-06	24	1.38916e-05	2.08374e-05	156	9.02952e-05	4.51476e-05
6	0.27	1.5628e-07	9.53309e-07	64.7	3.74494e-05	5.6174e-05	153	8.85587e-05	4.42794e-05
7	0.83	4.80417e-07	2.93054e-06	20	1.15763e-05	1.73645e-05	151	8.74011e-05	4.37006e-05
8	0.2	1.15763e-07	7.06155e-07	55.4	3.20664e-05	4.80996e-05	148	8.56647e-05	4.28323e-05
9	1.35	7.81401e-07	4.76654e-06	29.7	1.71908e-05	2.57862e-05	146	8.4507e-05	4.22535e-05
10	0.31	1.79433e-07	1.09454e-06	59.3	3.43238e-05	5.14856e-05	143	8.27706e-05	4.13853e-05
11	0.17	9.83986e-08	6.00232e-07	35	2.02585e-05	3.03878e-05	140	8.10342e-05	4.05171e-05
12	0.36	2.08374e-07	1.27108e-06	9.5	5.49875e-06	8.24812e-06	140	8.10342e-05	4.05171e-05
13	0.27	1.5628e-07	9.53309e-07	55.9	3.23558e-05	4.85337e-05	138	7.98765e-05	3.99383e-05
14	0.13	7.5246e-08	4.59001e-07	60.3	3.49026e-05	5.23538e-05	134	7.75613e-05	3.87806e-05
15	0.69	3.99383e-07	2.43623e-06	33.4	1.93324e-05	2.89986e-05	133	7.69824e-05	3.84912e-05
16	0.24	1.38916e-07	8.47386e-07	48.9	2.83041e-05	4.24561e-05	133	7.69824e-05	3.84912e-05
17	0.34	1.96797e-07	1.20046e-06	50.6	2.92881e-05	4.39321e-05	131	7.58248e-05	3.79124e-05
18	0.82	4.74629e-07	2.89523e-06	25.9	1.49913e-05	2.2487e-05	131	7.58248e-05	3.79124e-05
19	0.38	2.1995e-07	1.34169e-06	24	1.38916e-05	2.08374e-05	129	7.46672e-05	3.73336e-05
20	1.1	6.36697e-07	3.88385e-06	13.5	7.81401e-06	1.1721e-05	129	7.46672e-05	3.73336e-05
21	0.235	1.36022e-07	8.29732e-07	54.9	3.1777e-05	4.76654e-05	127	7.35096e-05	3.67548e-05
22	0.24	1.38916e-07	8.47386e-07	22.7	1.31391e-05	1.97087e-05	127	7.35096e-05	3.67548e-05
23	0.35	2.02585e-07	1.23577e-06	21	1.21551e-05	1.82327e-05	127	7.35096e-05	3.67548e-05
24	0.72	4.16747e-07	2.54216e-06	48.3	2.79568e-05	4.19352e-05	126	7.29307e-05	3.64654e-05
25	0.18	1.04187e-07	6.35539e-07	66.6	3.85491e-05	5.78237e-05	125	7.23519e-05	3.6176e-05
26	1.41	8.1613e-07	4.97839e-06	19.4	1.1229e-05	1.68435e-05	125	7.23519e-05	3.6176e-05
27	0.26	1.50492e-07	9.18001e-07	46.2	2.67413e-05	4.01119e-05	124	7.17731e-05	3.58866e-05
28	0.19	1.09975e-07	6.70847e-07	48.7	2.81883e-05	4.22825e-05	124	7.17731e-05	3.58866e-05
29	0.78	4.51476e-07	2.754e-06	31.6	1.82906e-05	2.74358e-05	123	7.11943e-05	3.55971e-05
30	0.57	3.29925e-07	2.01254e-06	17.6	1.01872e-05	1.52807e-05	123	7.11943e-05	3.55971e-05
31	0.24	1.38916e-07	8.47386e-07	50.1	2.89986e-05	4.3498e-05	122	7.06155e-05	3.53077e-05
32	0.18	1.04187e-07	6.35539e-07	41.2	2.38472e-05	3.57708e-05	120	6.94578e-05	3.47289e-05
33	0.52	3.00984e-07	1.836e-06	35.8	2.07216e-05	3.10824e-05	120	6.94578e-05	3.47289e-05
34	0.37	2.14162e-07	1.30639e-06	45.5	2.63361e-05	3.95041e-05	120	6.94578e-05	3.47289e-05
35	0.53	3.06772e-07	1.87131e-06	31.5	1.82327e-05	2.7349e-05	119	6.8879e-05	3.44395e-05
36	1.26	7.29307e-07	4.44877e-06	18.6	1.0766e-05	1.61489e-05	119	6.8879e-05	3.44395e-05
37	0.4295	2.48601e-07	1.51647e-06	22.35	1.29365e-05	1.94048e-05	119	6.8879e-05	3.44395e-05
38	0.43	2.48891e-07	1.51823e-06	26	1.50492e-05	2.25738e-05	117	6.77214e-05	3.38607e-05
39	0.64	3.70442e-07	2.2597e-06	71.4	4.13274e-05	6.19911e-05	116	6.71426e-05	3.35713e-05
40	1.06	6.13544e-07	3.74262e-06	30.2	1.74802e-05	2.62203e-05	115	6.65638e-05	3.32819e-05
41	0.22	1.27339e-07	7.7677e-07	58.6	3.39186e-05	5.08779e-05	115	6.65638e-05	3.32819e-05
42	0.19	1.09975e-07	6.70847e-07	40.4	2.33841e-05	3.50762e-05	113	6.54061e-05	3.27031e-05
43	0.23	1.33128e-07	8.12078e-07	40.5	2.3442e-05	3.5163e-05	113	6.54061e-05	3.27031e-05
44	0.41	2.37314e-07	1.44762e-06	27.1	1.56859e-05	2.35288e-05	112	6.48273e-05	3.24137e-05
45	0.2	1.15763e-07	7.06155e-07	60.3	3.49026e-05	5.23538e-05	112	6.48273e-05	3.24137e-05
46	0.25	1.44704e-07	8.82693e-07	52.5	3.03878e-05	4.55817e-05	112	6.48273e-05	3.24137e-05
47	0.45	2.60467e-07	1.58885e-06	30.8	1.78275e-05	2.67413e-05	111	6.42485e-05	3.21243e-05
48	0.115	6.65638e-08	4.06039e-07	36.15	2.09242e-05	3.13863e-05	111	6.42485e-05	3.21243e-05
49	0.45	2.60467e-07	1.58885e-06	16.1	9.31893e-06	1.39784e-05	111	6.42485e-05	3.21243e-05
50	0.95	5.49875e-07	3.35423e-06	32.2	1.86379e-05	2.79568e-05	109	6.30909e-05	3.15454e-05
51	0.58	3.35713e-07	2.04785e-06	21.9	1.26761e-05	1.90141e-05	109	6.30909e-05	3.15454e-05
52	0.38	2.1995e-07	1.34169e-06	27.7	1.60332e-05	2.40498e-05	109	6.30909e-05	3.15454e-05
53	0.52	3.00984e-07	1.836e-06	30.3	1.75381e-05	2.63072e-05	107	6.19332e-05	3.09666e-05
54	0.49	2.8362e-07	1.73008e-06	25.3	1.4644e-05	2.1966e-05	107	6.19332e-05	3.09666e-05
55	0.74	4.28323e-07	2.61277e-06	27.4	1.58595e-05	2.37893e-05	107	6.19332e-05	3.09666e-05
56	0.88	5.09358e-07	3.10708e-06	6.34	3.66969e-06	5.50453e-06	106	6.13544e-05	3.06772e-05
57	0.37	2.14162e-07	1.30639e-06	35.6	2.06058e-05	3.09087e-05	105	6.07756e-05	3.03878e-05
58	0.24	1.38916e-07	8.47386e-07	25	1.44704e-05	2.17056e-05	105	6.07756e-05	3.03878e-05
59	0.26	1.50492e-07	9.18001e-07	79.4	4.59579e-05	6.89369e-05	104	6.01968e-05	3.00984e-05
60	0.5	2.89408e-07	1.76539e-06	68.4	3.9591e-05	5.93865e-05	104	6.01968e-05	3.00984e-05
61	0.15	8.68223e-08	5.29616e-07	38.3	2.21686e-05	3.32529e-05	104	6.01968e-05	3.00984e-05
62	0.43	2.48891e-07	1.51823e-06	31.1	1.80012e-05	2.70017e-05	102	5.90392e-05	2.95196e-05
63	0.912	5.2788e-07	3.22007e-06	24.2	1.40073e-05	2.1011e-05	102	5.90392e-05	2.95196e-05
64	1.09	6.30909e-07	3.84854e-06	15.5	8.97164e-06	1.34575e-05	102	5.90392e-05	2.95196e-05
65	0.52	3.00984e-07	1.836e-06	32.5	1.88115e-05	2.82172e-05	102	5.90392e-05	2.95196e-05
66	0.266	1.53965e-07	9.39186e-07	16.1	9.31893e-06	1.39784e-05	102	5.90392e-05	2.95196e-05
67	1.46	8.4507e-07	5.15493e-06	14.7	8.50859e-06	1.27629e-05	101	5.84604e-05	2.92302e-05
68	0.42	2.43102e-07	1.48292e-06	18.5	1.07081e-05	1.60621e-05	100	5.78815e-05	2.89408e-05
69	0.4	2.31526e-07	1.41231e-06	71.5	4.13853e-05	6.20779e-05	99.8	5.77658e-05	2.88829e-05
70	0.32	1.85221e-07	1.12985e-06	66.5	3.84912e-05	5.77368e-05	99.3	5.74764e-05	2.87382e-05
71	0.27	1.5628e-07	9.53309e-07	25.2	1.45861e-05	2.18792e-05	99.1	5.73606e-05	2.86803e-05
72	0.676	3.91279e-07	2.3868e-06	24.6	1.42389e-05	2.13583e-05	98.7	5.71291e-05	2.85645e-05
73	1.08	6.25121e-07	3.81324e-06	37	2.14162e-05	3.21243e-05	98.3	5.68975e-05	2.84488e-05
74	0.13	7.5246e-08	4.59001e-07	41	2.37314e-05	3.55971e-05	98.3	5.68975e-05	2.84488e-05
75	0.36	2.08374e-07	1.27108e-06	23	1.33128e-05	1.99691e-05	98.1	5.67818e-05	2.83909e-05
76	0.5	2.89408e-07	1.76539e-06	30.3	1.75381e-05	2.63072e-05	98	5.67239e-05	2.8362e-05
77	0.31	1.79433e-07	1.09454e-06	17	9.83986e-06	1.47598e-05	97.9	5.6666e-05	2.8333e-05
78	0.21	1.21551e-07	7.41462e-07	55.9	3.23558e-05	4.85337e-05	97.8	5.66081e-05	2.83041e-05
79	0.41	2.37314e-07	1.44762e-06	18.9	1.09396e-05	1.64094e-05	97.6	5.64924e-05	2.82462e-05
80	0.3	1.73645e-07	1.05923e-06	32.1	1.858e-05	2.787e-05	97.1	5.6203e-05	2.81015e-05
81	0.6	3.47289e-07	2.11846e-06	16.8	9.7241e-06	1.45861e-05	96.3	5.57399e-05	2.787e-05
82	0.707	4.09222e-07	2.49626e-06	8.02	4.6421e-06	6.96315e-06	96	5.55663e-05	2.77831e-05
83	0.53	3.06772e-07	1.87131e-06	30.2	1.74802e-05	2.62203e-05	95.7	5.53926e-05	2.76963e-05
84	0.2	1.15763e-07	7.06155e-07	7.64	4.42215e-06	6.63322e-06	95.7	5.53926e-05	2.76963e-05
85	0.383	2.21686e-07	1.35229e-06	10.8	6.25121e-06	9.37681e-06	94.4	5.46402e-05	2.73201e-05
86	0.5	2.89408e-07	1.76539e-06	38.7	2.24002e-05	3.36002e-05	94.2	5.45244e-05	2.72622e-05
87	0.35	2.02585e-07	1.23577e-06	21.9	1.26761e-05	1.90141e-05	93.9	5.43508e-05	2.71754e-05
88	0.26	1.50492e-07	9.18001e-07	36.8	2.13004e-05	3.19506e-05	93.8	5.42929e-05	2.71464e-05
89	0.48	2.77831e-07	1.69477e-06	39.9	2.30947e-05	3.46421e-05	93.5	5.41192e-05	2.70596e-05
90	0.42	2.43102e-07	1.48292e-06	18.2	1.05344e-05	1.58017e-05	93	5.38298e-05	2.69149e-05
91	0.38	2.1995e-07	1.34169e-06	20.2	1.16921e-05	1.75381e-05	92.9	5.37719e-05	2.6886e-05
92	0.36	2.08374e-07	1.27108e-06	18.8	1.08817e-05	1.63226e-05	92.9	5.37719e-05	2.6886e-05
93	0.36	2.08374e-07	1.27108e-06	15.2	8.79799e-06	1.3197e-05	92.4	5.34825e-05	2.67413e-05
94	0.44	2.54679e-07	1.55354e-06	37.2	2.15319e-05	3.22979e-05	92	5.3251e-05	2.66255e-05
95	0.4	2.31526e-07	1.41231e-06	12.9	7.46672e-06	1.12001e-05	91.4	5.29037e-05	2.64519e-05
96	0.75	4.34112e-07	2.64808e-06	10.5	6.07756e-06	9.11634e-06	91.3	5.28458e-05	2.64229e-05
97	0.902	5.22091e-07	3.18476e-06	5.14	2.97511e-06	4.46267e-06	90.9	5.26143e-05	2.63072e-05
98	0.28	1.62068e-07	9.88617e-07	69.8	4.04013e-05	6.0602e-05	90.8	5.25564e-05	2.62782e-05
99	0.449	2.59888e-07	1.58532e-06	25.8	1.49334e-05	2.24002e-05	90.8	5.25564e-05	2.62782e-05
100	0.58	3.35713e-07	2.04785e-06	24.5	1.4181e-05	2.12715e-05	90.7	5.24986e-05	2.62493e-05
101	0.28	1.62068e-07	9.88617e-07	17.9	1.03608e-05	1.55412e-05	90.6	5.24407e-05	2.62203e-05
102	0.57	3.29925e-07	2.01254e-06	22.3	1.29076e-05	1.93614e-05	90.3	5.2267e-05	2.61335e-05
103	0.4	2.31526e-07	1.41231e-06	75.7	4.38163e-05	6.57245e-05	90.2	5.22091e-05	2.61046e-05
104	0.42	2.43102e-07	1.48292e-06	16.5	9.55045e-06	1.43257e-05	90	5.20934e-05	2.60467e-05
105	0.37	2.14162e-07	1.30639e-06	12.7	7.35096e-06	1.10264e-05	89.6	5.18619e-05	2.59309e-05
106	0.34	1.96797e-07	1.20046e-06	31.5	1.82327e-05	2.7349e-05	89.6	5.18619e-05	2.59309e-05
107	0.34	1.96797e-07	1.20046e-06	16.4	9.49257e-06	1.42389e-05	89.2	5.16303e-05	2.58152e-05
108	0.52	3.00984e-07	1.836e-06	38.9	2.25159e-05	3.37739e-05	89.1	5.15724e-05	2.57862e-05
109	0.43	2.48891e-07	1.51823e-06	23.9	1.38337e-05	2.07505e-05	89	5.15146e-05	2.57573e-05
110	0.84	4.86205e-07	2.96585e-06	16.7	9.66622e-06	1.44993e-05	88.9	5.14567e-05	2.57283e-05
111	0.45	2.60467e-07	1.58885e-06	11.7	6.77214e-06	1.01582e-05	88.4	5.11673e-05	2.55836e-05
112	0.42	2.43102e-07	1.48292e-06	24.8	1.43546e-05	2.15319e-05	88.2	5.10515e-05	2.55258e-05
113	0.45	2.60467e-07	1.58885e-06	31.4	1.81748e-05	2.72622e-05	86.8	5.02412e-05	2.51206e-05
114	0.41	2.37314e-07	1.44762e-06	29	1.67856e-05	2.51785e-05	86.8	5.02412e-05	2.51206e-05
115	0.39	2.25738e-07	1.377e-06	20.8	1.20394e-05	1.8059e-05	86.8	5.02412e-05	2.51206e-05
116	0.159	9.20316e-08	5.61393e-07	23.7	1.37179e-05	2.05769e-05	86.8	5.02412e-05	2.51206e-05
117	0.38	2.1995e-07	1.34169e-06	20.7	1.19815e-05	1.79722e-05	85.9	4.97202e-05	2.48601e-05
118	0.31	1.79433e-07	1.09454e-06	23.4	1.35443e-05	2.03164e-05	85.7	4.96045e-05	2.48022e-05
119	0.36	2.08374e-07	1.27108e-06	8.23	4.76365e-06	7.14548e-06	85.4	4.94308e-05	2.47154e-05
120	0.6	3.47289e-07	2.11846e-06	18.3	1.05923e-05	1.58885e-05	85	4.91993e-05	2.45997e-05
121	0.48	2.77831e-07	1.69477e-06	18.8	1.08817e-05	1.63226e-05	84.6	4.89678e-05	2.44839e-05
122	0.3	1.73645e-07	1.05923e-06	11.9	6.8879e-06	1.03319e-05	84.5	4.89099e-05	2.44549e-05
123	0.354	2.04901e-07	1.24989e-06	16	9.26105e-06	1.38916e-05	84.5	4.89099e-05	2.44549e-05
124	0.31	1.79433e-07	1.09454e-06	66.5	3.84912e-05	5.77368e-05	83.4	4.82732e-05	2.41366e-05
125	0.54	3.1256e-07	1.90662e-06	25.1	1.45283e-05	2.17924e-05	82.5	4.77523e-05	2.38761e-05
126	0.304	1.7596e-07	1.07336e-06	6.79	3.93016e-06	5.89523e-06	82.1	4.75207e-05	2.37604e-05
127	0.17	9.83986e-08	6.00232e-07	33.5	1.93903e-05	2.90855e-05	81.4	4.71156e-05	2.35578e-05
128	0.23	1.33128e-07	8.12078e-07	12.4	7.17731e-06	1.0766e-05	81.1	4.69419e-05	2.3471e-05
129	0.552	3.19506e-07	1.94899e-06	18.8	1.08817e-05	1.63226e-05	80.7	4.67104e-05	2.33552e-05
130	0.19	1.09975e-07	6.70847e-07	16.3	9.43469e-06	1.4152e-05	79.4	4.59579e-05	2.2979e-05
131	0.455	2.63361e-07	1.6065e-06	13.15	7.61142e-06	1.14171e-05	79.35	4.5929e-05	2.29645e-05
132	0.52	3.00984e-07	1.836e-06	12.5	7.23519e-06	1.08528e-05	79	4.57264e-05	2.28632e-05
133	0.39	2.25738e-07	1.377e-06	27.5	1.59174e-05	2.38761e-05	78.9	4.56685e-05	2.28343e-05
134	0.367	2.12425e-07	1.29579e-06	2.16	1.25024e-06	1.87536e-06	78.7	4.55528e-05	2.27764e-05
135	0.3	1.73645e-07	1.05923e-06	17.1	9.89774e-06	1.48466e-05	78.5	4.5437e-05	2.27185e-05
136	0.27	1.5628e-07	9.53309e-07	12.3	7.11943e-06	1.06791e-05	77.8	4.50318e-05	2.25159e-05
137	0.59	3.41501e-07	2.08316e-06	30.8	1.78275e-05	2.67413e-05	77.6	4.49161e-05	2.2458e-05
138	0.58	3.35713e-07	2.04785e-06	12.9	7.46672e-06	1.12001e-05	77.2	4.46845e-05	2.23423e-05
139	0.225	1.30233e-07	7.94424e-07	9.64	5.57978e-06	8.36967e-06	76.1	4.40478e-05	2.20239e-05
140	0.3	1.73645e-07	1.05923e-06	18.8	1.08817e-05	1.63226e-05	75.9	4.39321e-05	2.1966e-05
141	0.725	4.19641e-07	2.55981e-06	40	2.31526e-05	3.47289e-05	75.85	4.39031e-05	2.19516e-05
142	0.26	1.50492e-07	9.18001e-07	16.9	9.78198e-06	1.4673e-05	75.7	4.38163e-05	2.19082e-05
143	0.35	2.02585e-07	1.23577e-06	22.7	1.31391e-05	1.97087e-05	75.5	4.37006e-05	2.18503e-05
144	0.15	8.68223e-08	5.29616e-07	20.7	1.19815e-05	1.79722e-05	75.2	4.35269e-05	2.17635e-05
145	1.03	5.9618e-07	3.6367e-06	11.7	6.77214e-06	1.01582e-05	74.9	4.33533e-05	2.16766e-05
146	0.518	2.99826e-07	1.82894e-06	14.2	8.21918e-06	1.23288e-05	74.5	4.31217e-05	2.15609e-05
147	0.36	2.08374e-07	1.27108e-06	15.1	8.74011e-06	1.31102e-05	74.4	4.30639e-05	2.15319e-05
148	0.31	1.79433e-07	1.09454e-06	16.4	9.49257e-06	1.42389e-05	74	4.28323e-05	2.14162e-05
149	0.25	1.44704e-07	8.82693e-07	43.1	2.49469e-05	3.74204e-05	73.7	4.26587e-05	2.13293e-05
150	0.556	3.21821e-07	1.96311e-06	15.7	9.0874e-06	1.36311e-05	73.1	4.23114e-05	2.11557e-05
151	0.32	1.85221e-07	1.12985e-06	20.6	1.19236e-05	1.78854e-05	72.8	4.21378e-05	2.10689e-05
152	0.14	8.10342e-08	4.94308e-07	14	8.10342e-06	1.21551e-05	71.8	4.15589e-05	2.07795e-05
153	0.27	1.5628e-07	9.53309e-07	9.81	5.67818e-06	8.51727e-06	71.7	4.15011e-05	2.07505e-05
154	0.22	1.27339e-07	7.7677e-07	13.5	7.81401e-06	1.1721e-05	71.6	4.14432e-05	2.07216e-05
155	0.55	3.18348e-07	1.94193e-06	10.9	6.30909e-06	9.46363e-06	71.4	4.13274e-05	2.06637e-05
156	0.34	1.96797e-07	1.20046e-06	21.2	1.22709e-05	1.84063e-05	70.9	4.1038e-05	2.0519e-05
157	0.41	2.37314e-07	1.44762e-06	16.9	9.78198e-06	1.4673e-05	70.5	4.08065e-05	2.04032e-05
158	0.56	3.24137e-07	1.97723e-06	23.6	1.366e-05	2.04901e-05	70.2	4.06328e-05	2.03164e-05
159	0.24	1.38916e-07	8.47386e-07	9.83	5.68975e-06	8.53463e-06	69.9	4.04592e-05	2.02296e-05
160	1.25	7.23519e-07	4.41347e-06	15.2	8.79799e-06	1.3197e-05	69.1	3.99961e-05	1.99981e-05
161	0.26	1.50492e-07	9.18001e-07	14.5	8.39282e-06	1.25892e-05	69	3.99383e-05	1.99691e-05
162	0.22	1.27339e-07	7.7677e-07	24	1.38916e-05	2.08374e-05	69	3.99383e-05	1.99691e-05
163	0.41	2.37314e-07	1.44762e-06	36.3	2.1011e-05	3.15165e-05	68.9	3.98804e-05	1.99402e-05
164	0.5	2.89408e-07	1.76539e-06	10.3	5.9618e-06	8.9427e-06	67.6	3.91279e-05	1.9564e-05
165	0.484	2.80147e-07	1.70889e-06	14.7	8.50859e-06	1.27629e-05	66.9	3.87227e-05	1.93614e-05
166	0.294	1.70172e-07	1.03805e-06	6.07	3.51341e-06	5.27011e-06	66.8	3.86649e-05	1.93324e-05
167	0.33	1.91009e-07	1.16516e-06	14.7	8.50859e-06	1.27629e-05	65.1	3.76809e-05	1.88404e-05
168	0.33	1.91009e-07	1.16516e-06	8.97	5.19197e-06	7.78796e-06	65.1	3.76809e-05	1.88404e-05
169	0.27	1.5628e-07	9.53309e-07	33.6	1.94482e-05	2.91723e-05	64.7	3.74494e-05	1.87247e-05
170	0.43	2.48891e-07	1.51823e-06	23	1.33128e-05	1.99691e-05	63.8	3.69284e-05	1.84642e-05
171	0.2	1.15763e-07	7.06155e-07	7.81	4.52055e-06	6.78082e-06	62.7	3.62917e-05	1.81459e-05
172	0.1195	6.91684e-08	4.21927e-07	13.5	7.81401e-06	1.1721e-05	62.25	3.60313e-05	1.80156e-05
173	0.967	5.59714e-07	3.41426e-06	6.71	3.88385e-06	5.82578e-06	62	3.58866e-05	1.79433e-05
174	0.5	2.89408e-07	1.76539e-06	25.6	1.48177e-05	2.22265e-05	61.7	3.57129e-05	1.78565e-05
175	0.21	1.21551e-07	7.41462e-07	11.5	6.65638e-06	9.98456e-06	60.3	3.49026e-05	1.74513e-05
176	0.447	2.5873e-07	1.57826e-06	4.24	2.45418e-06	3.68127e-06	59.4	3.43816e-05	1.71908e-05
177	0.28	1.62068e-07	9.88617e-07	6.35	3.67548e-06	5.51322e-06	58.3	3.37449e-05	1.68725e-05
178	0.22	1.27339e-07	7.7677e-07	11.4	6.5985e-06	9.89774e-06	58.1	3.36292e-05	1.68146e-05
179	0.3	1.73645e-07	1.05923e-06	14.1	8.1613e-06	1.22419e-05	57.9	3.35134e-05	1.67567e-05
180	0.706	4.08644e-07	2.49273e-06	11	6.36697e-06	9.55045e-06	56.8	3.28767e-05	1.64384e-05
181	0.758	4.38742e-07	2.67633e-06	10.9	6.30909e-06	9.46363e-06	56.7	3.28188e-05	1.64094e-05
182	0.24	1.38916e-07	8.47386e-07	8.65	5.00675e-06	7.51013e-06	54.6	3.16033e-05	1.58017e-05
183	0.434	2.51206e-07	1.53236e-06	4.35	2.51785e-06	3.77677e-06	52.4	3.03299e-05	1.5165e-05
184	0.37	2.14162e-07	1.30639e-06	13.2	7.64036e-06	1.14605e-05	50.9	2.94617e-05	1.47309e-05
185	0.176	1.01872e-07	6.21416e-07	5.38	3.11403e-06	4.67104e-06	45	2.60467e-05	1.30233e-05
186	0.181	1.04766e-07	6.3907e-07	4.72	2.73201e-06	4.09801e-06	44.3	2.56415e-05	1.28208e-05
187	0.18	1.04187e-07	6.35539e-07	5.46	3.16033e-06	4.7405e-06	44	2.54679e-05	1.27339e-05
188	0.27	1.5628e-07	9.53309e-07	6.02	3.48447e-06	5.2267e-06	43.2	2.50048e-05	1.25024e-05
189	0.3	1.73645e-07	1.05923e-06	22.3	1.29076e-05	1.93614e-05	41.8	2.41945e-05	1.20972e-05
190	0.102	5.90392e-08	3.60139e-07	3.04	1.7596e-06	2.6394e-06	24.2	1.40073e-05	7.00367e-06

## Sheet: 3.ADD（Inhalation）
												Ingest by mouth： 〖ADD〗_ing=(Ci × IngR × CF × EF × ED)/(BW × AT)
												Inhalation： 〖ADD〗_inh=(Ci× InhR × EF × ED)/(PEF × BW × AT)
	IInhR × EF × ED	BW × AT（Carcinogenic heavy metals）	BW × AT（Non-carcinogenic heavy metals）	Carcinogenic heavy metals：Cd、As、Cr								Dermal contact： 〖ADD〗_derm=(Ci× SA × CF × AF × ABS × EF × ED)/( BW × AT)
	123480	1973686400000000	676692480000000
OBJECTID	Cd	ADD（Inhalation）	Hg	ADD（Inhalation）	As_	ADD（Inhalation）	Pb	ADD（Inhalation）	Cr	ADD（Inhalation）
1	0.23	1.43895e-11	0.38	6.93408e-11	54.9	3.43472e-09	62	1.13135e-08	199	1.24501e-08						Parameters	Meaning of the parameters	unit	reference
2	0.27	1.6892e-11	0.251	4.58014e-11	13.5	8.44602e-10	24	4.37942e-09	180	1.12614e-08									adult	child
3	0.21	1.31383e-11	0.546	9.96318e-11	64.5	4.03532e-09	48	8.75884e-09	170	1.06357e-08					common parameters	ED	exposure years	a	24	6
4	1.41	8.8214e-11	0.444	8.10193e-11	11.4	7.1322e-10	32	5.83923e-09	159	9.94754e-09						EF	exposure fre-quency	d/a	350	350
5	0.4	2.50253e-11	0.229	4.1787e-11	24	1.50152e-09	28	5.10932e-09	156	9.75985e-09						BW	average weight	kg	56.8	15.9
6	0.27	1.6892e-11	0.571	1.04194e-10	64.7	4.04783e-09	65	1.18609e-08	153	9.57216e-09						CF	conversion factor	kg/mg⁻¹	1x10-6	1x10-6	1e-06
7	0.83	5.19274e-11	0.172	3.13858e-11	20	1.25126e-09	30	5.47427e-09	151	9.44703e-09						AT（non-carcinogenic）	average action time	d	365×24	365×6	8760	2190
8	0.2	1.25126e-11	0.579	1.05653e-10	55.4	3.466e-09	46	8.39389e-09	148	9.25934e-09						AT（carcinogenesis）		d	365×70	365×70	25550	25550
9	1.35	8.44602e-11	0.433	7.9012e-11	29.7	1.85812e-09	43	7.84646e-09	146	9.13422e-09					Ingest by mouth：	IngＲ	soil intake frequency	mg/d	100	200
10	0.31	1.93946e-11	0.337	6.14943e-11	59.3	3.70999e-09	50	9.12379e-09	143	8.94653e-09
11	0.17	1.06357e-11	0.341	6.22242e-11	35	2.18971e-09	34	6.20418e-09	140	8.75884e-09					Dermal contact：	SA	exposed skin surface area	cm²	5075	2448
12	0.36	2.25227e-11	0.199	3.63127e-11	9.5	5.9435e-10	24	4.37942e-09	140	8.75884e-09						AF	soil adsorption coefficient to skint	mg·cm⁻²	0.2	0.07
13	0.27	1.6892e-11	0.398	7.26254e-11	55.9	3.49728e-09	61	1.1131e-08	138	8.63371e-09						ABS	dermal absorption factor	dimensionless	0.001	0.001
14	0.13	8.13321e-12	0.551	1.00544e-10	60.3	3.77256e-09	37	6.7516e-09	134	8.38346e-09					Inhalation：	InhＲ	respiratory rate	m³/d	14.7	7.63
15	0.69	4.31686e-11	0.217	3.95972e-11	33.4	2.08961e-09	73	1.33207e-08	133	8.3209e-09						PEF	surface dust emission factor	m³/kg	1. 36 × 10⁹	1. 36 × 10⁹	1360000000	1360000000
16	0.24	1.50152e-11	0.419	7.64574e-11	48.9	3.05934e-09	62	1.13135e-08	133	8.3209e-09
17	0.34	2.12715e-11	0.37	6.7516e-11	50.6	3.16569e-09	42	7.66398e-09	131	8.19577e-09
18	0.82	5.13018e-11	0.285	5.20056e-11	25.9	1.62039e-09	34	6.20418e-09	131	8.19577e-09
19	0.38	2.3774e-11	0.154	2.81013e-11	24	1.50152e-09	65	1.18609e-08	129	8.07064e-09
20	1.1	6.88194e-11	0.438	7.99244e-11	13.5	8.44602e-10	35	6.38665e-09	129	8.07064e-09
21	0.235	1.47023e-11	0.4715	8.60373e-11	54.9	3.43472e-09	40	7.29903e-09	127	7.94552e-09
22	0.24	1.50152e-11	0.239	4.36117e-11	22.7	1.42018e-09	37	6.7516e-09	127	7.94552e-09
23	0.35	2.18971e-11	0.638	1.1642e-10	21	1.31383e-09	31	5.65675e-09	127	7.94552e-09
24	0.72	4.50455e-11	0.252	4.59839e-11	48.3	3.0218e-09	65	1.18609e-08	126	7.88295e-09
25	0.18	1.12614e-11	0.35	6.38665e-11	66.6	4.1667e-09	45	8.21141e-09	125	7.82039e-09
26	1.41	8.8214e-11	0.332	6.0582e-11	19.4	1.21372e-09	32	5.83923e-09	125	7.82039e-09
27	0.26	1.62664e-11	0.273	4.98159e-11	46.2	2.89042e-09	50	9.12379e-09	124	7.75783e-09
28	0.19	1.1887e-11	0.255	4.65313e-11	48.7	3.04682e-09	37	6.7516e-09	124	7.75783e-09
29	0.78	4.87992e-11	0.296	5.40128e-11	31.6	1.97699e-09	41	7.48151e-09	123	7.69527e-09
30	0.57	3.5661e-11	0.19	3.46704e-11	17.6	1.10111e-09	31	5.65675e-09	123	7.69527e-09
31	0.24	1.50152e-11	0.311	5.675e-11	50.1	3.13441e-09	61	1.1131e-08	122	7.6327e-09
32	0.18	1.12614e-11	0.318	5.80273e-11	41.2	2.5776e-09	41	7.48151e-09	120	7.50758e-09
33	0.52	3.25328e-11	0.257	4.68963e-11	35.8	2.23976e-09	38	6.93408e-09	120	7.50758e-09
34	0.37	2.31484e-11	0.243	4.43416e-11	45.5	2.84662e-09	25	4.56189e-09	120	7.50758e-09
35	0.53	3.31585e-11	0.483	8.81358e-11	31.5	1.97074e-09	54	9.85369e-09	119	7.44501e-09
36	1.26	7.88295e-11	0.555	1.01274e-10	18.6	1.16367e-09	47	8.57636e-09	119	7.44501e-09
37	0.4295	2.68709e-11	0.1595	2.91049e-11	22.35	1.39829e-09	39.4	7.18955e-09	119	7.44501e-09
38	0.43	2.69021e-11	0.317	5.78448e-11	26	1.62664e-09	58	1.05836e-08	117	7.31989e-09
39	0.64	4.00404e-11	0.678	1.23719e-10	71.4	4.46701e-09	57	1.04011e-08	116	7.25732e-09
40	1.06	6.63169e-11	0.304	5.54726e-11	30.2	1.88941e-09	61	1.1131e-08	115	7.19476e-09
41	0.22	1.37639e-11	0.37	6.7516e-11	58.6	3.6662e-09	48	8.75884e-09	115	7.19476e-09
42	0.19	1.1887e-11	0.213	3.88673e-11	40.4	2.52755e-09	54	9.85369e-09	113	7.06963e-09
43	0.23	1.43895e-11	0.209	3.81374e-11	40.5	2.53381e-09	37	6.7516e-09	113	7.06963e-09
44	0.41	2.56509e-11	0.316	5.76624e-11	27.1	1.69546e-09	50.6	9.23328e-09	112	7.00707e-09
45	0.2	1.25126e-11	0.51	9.30627e-11	60.3	3.77256e-09	47	8.57636e-09	112	7.00707e-09
46	0.25	1.56408e-11	0.348	6.35016e-11	52.5	3.28456e-09	41	7.48151e-09	112	7.00707e-09
47	0.45	2.81534e-11	0.154	2.81013e-11	30.8	1.92694e-09	50	9.12379e-09	111	6.94451e-09
48	0.115	7.19476e-12	0.341	6.22242e-11	36.15	2.26166e-09	27.5	5.01808e-09	111	6.94451e-09
49	0.45	2.81534e-11	0.304	5.54726e-11	16.1	1.00727e-09	22	4.01447e-09	111	6.94451e-09
50	0.95	5.9435e-11	0.298	5.43778e-11	32.2	2.01453e-09	74	1.35032e-08	109	6.81938e-09
51	0.58	3.62866e-11	0.208	3.7955e-11	21.9	1.37013e-09	41	7.48151e-09	109	6.81938e-09
52	0.38	2.3774e-11	0.345	6.29542e-11	27.7	1.733e-09	41	7.48151e-09	109	6.81938e-09
53	0.52	3.25328e-11	0.161	2.93786e-11	30.3	1.89566e-09	62	1.13135e-08	107	6.69425e-09
54	0.49	3.06559e-11	0.565	1.03099e-10	25.3	1.58285e-09	62	1.13135e-08	107	6.69425e-09
55	0.74	4.62967e-11	0.36	6.56913e-11	27.4	1.71423e-09	46	8.39389e-09	107	6.69425e-09
56	0.88	5.50556e-11	0.155	2.82837e-11	6.34	3.9665e-10	25.8	4.70788e-09	106	6.63169e-09
57	0.37	2.31484e-11	0.235	4.28818e-11	35.6	2.22725e-09	49	8.94131e-09	105	6.56913e-09
58	0.24	1.50152e-11	0.171	3.12034e-11	25	1.56408e-09	36	6.56913e-09	105	6.56913e-09
59	0.26	1.62664e-11	0.281	5.12757e-11	79.4	4.96751e-09	72	1.31383e-08	104	6.50657e-09
60	0.5	3.12816e-11	0.378	6.89759e-11	68.4	4.27932e-09	56	1.02186e-08	104	6.50657e-09
61	0.15	9.38447e-12	0.147	2.68239e-11	38.3	2.39617e-09	37	6.7516e-09	104	6.50657e-09
62	0.43	2.69021e-11	0.498	9.08729e-11	31.1	1.94571e-09	46	8.39389e-09	102	6.38144e-09
63	0.912	5.70576e-11	0.197	3.59477e-11	24.2	1.51403e-09	45.8	8.35739e-09	102	6.38144e-09
64	1.09	6.81938e-11	0.203	3.70426e-11	15.5	9.69729e-10	43.6	7.95594e-09	102	6.38144e-09
65	0.52	3.25328e-11	0.211	3.85024e-11	32.5	2.0333e-09	38	6.93408e-09	102	6.38144e-09
66	0.266	1.66418e-11	0.181	3.30281e-11	16.1	1.00727e-09	37.5	6.84284e-09	102	6.38144e-09
67	1.46	9.13422e-11	0.567	1.03464e-10	14.7	9.19678e-10	58	1.05836e-08	101	6.31888e-09
68	0.42	2.62765e-11	0.232	4.23344e-11	18.5	1.15742e-09	47	8.57636e-09	100	6.25631e-09
69	0.4	2.50253e-11	0.566	1.03281e-10	71.5	4.47326e-09	49	8.94131e-09	99.8	6.2438e-09
70	0.32	2.00202e-11	0.199	3.63127e-11	66.5	4.16045e-09	46	8.39389e-09	99.3	6.21252e-09
71	0.27	1.6892e-11	0.168	3.06559e-11	25.2	1.57659e-09	38	6.93408e-09	99.1	6.20001e-09
72	0.676	4.22927e-11	0.123	2.24445e-11	24.6	1.53905e-09	42.2	7.70048e-09	98.7	6.17498e-09
73	1.08	6.75682e-11	0.169	3.08384e-11	37	2.31484e-09	46	8.39389e-09	98.3	6.14996e-09
74	0.13	8.13321e-12	0.313	5.71149e-11	41	2.56509e-09	30	5.47427e-09	98.3	6.14996e-09
75	0.36	2.25227e-11	0.42	7.66398e-11	23	1.43895e-09	43	7.84646e-09	98.1	6.13744e-09
76	0.5	3.12816e-11	0.133	2.42693e-11	30.3	1.89566e-09	46	8.39389e-09	98	6.13119e-09
77	0.31	1.93946e-11	0.149	2.71889e-11	17	1.06357e-09	38	6.93408e-09	97.9	6.12493e-09
78	0.21	1.31383e-11	0.444	8.10193e-11	55.9	3.49728e-09	40	7.29903e-09	97.8	6.11867e-09
79	0.41	2.56509e-11	0.155	2.82837e-11	18.9	1.18244e-09	45	8.21141e-09	97.6	6.10616e-09
80	0.3	1.87689e-11	0.192	3.50354e-11	32.1	2.00828e-09	40.5	7.39027e-09	97.1	6.07488e-09
81	0.6	3.75379e-11	0.162	2.95611e-11	16.8	1.05106e-09	50	9.12379e-09	96.3	6.02483e-09
82	0.707	4.42321e-11	0.117	2.13497e-11	8.02	5.01756e-10	20.8	3.7955e-09	96	6.00606e-09
83	0.53	3.31585e-11	0.158	2.88312e-11	30.2	1.88941e-09	54	9.85369e-09	95.7	5.98729e-09
84	0.2	1.25126e-11	0.109	1.98899e-11	7.64	4.77982e-10	28	5.10932e-09	95.7	5.98729e-09
85	0.383	2.39617e-11	0.139	2.53641e-11	10.8	6.75682e-10	35.4	6.45964e-09	94.4	5.90596e-09
86	0.5	3.12816e-11	0.183	3.33931e-11	38.7	2.42119e-09	46	8.39389e-09	94.2	5.89345e-09
87	0.35	2.18971e-11	0.141	2.57291e-11	21.9	1.37013e-09	42	7.66398e-09	93.9	5.87468e-09
88	0.26	1.62664e-11	0.157	2.86487e-11	36.8	2.30232e-09	34	6.20418e-09	93.8	5.86842e-09
89	0.48	3.00303e-11	0.225	4.10571e-11	39.9	2.49627e-09	57	1.04011e-08	93.5	5.84965e-09
90	0.42	2.62765e-11	0.171	3.12034e-11	18.2	1.13865e-09	43	7.84646e-09	93	5.81837e-09
91	0.38	2.3774e-11	0.175	3.19333e-11	20.2	1.26378e-09	45	8.21141e-09	92.9	5.81211e-09
92	0.36	2.25227e-11	0.128	2.33569e-11	18.8	1.17619e-09	43	7.84646e-09	92.9	5.81211e-09
93	0.36	2.25227e-11	0.274	4.99984e-11	15.2	9.5096e-10	49	8.94131e-09	92.4	5.78083e-09
94	0.44	2.75278e-11	0.235	4.28818e-11	37.2	2.32735e-09	43	7.84646e-09	92	5.75581e-09
95	0.4	2.50253e-11	0.134	2.44518e-11	12.9	8.07064e-10	50	9.12379e-09	91.4	5.71827e-09
96	0.75	4.69223e-11	0.157	2.86487e-11	10.5	6.56913e-10	26	4.74437e-09	91.3	5.71201e-09
97	0.902	5.64319e-11	0.144	2.62765e-11	5.14	3.21574e-10	27.9	5.09107e-09	90.9	5.68699e-09
98	0.28	1.75177e-11	0.379	6.91583e-11	69.8	4.36691e-09	58	1.05836e-08	90.8	5.68073e-09
99	0.449	2.80908e-11	0.149	2.71889e-11	25.8	1.61413e-09	33.3	6.07644e-09	90.8	5.68073e-09
100	0.58	3.62866e-11	0.262	4.78087e-11	24.5	1.5328e-09	37	6.7516e-09	90.7	5.67448e-09
101	0.28	1.75177e-11	0.299	5.45603e-11	17.9	1.11988e-09	32	5.83923e-09	90.6	5.66822e-09
102	0.57	3.5661e-11	0.246	4.4889e-11	22.3	1.39516e-09	35	6.38665e-09	90.3	5.64945e-09
103	0.4	2.50253e-11	0.367	6.69686e-11	75.7	4.73603e-09	37	6.7516e-09	90.2	5.64319e-09
104	0.42	2.62765e-11	0.103	1.8795e-11	16.5	1.03229e-09	48	8.75884e-09	90	5.63068e-09
105	0.37	2.31484e-11	0.376	6.86109e-11	12.7	7.94552e-10	36	6.56913e-09	89.6	5.60566e-09
106	0.34	2.12715e-11	0.642	1.17149e-10	31.5	1.97074e-09	31	5.65675e-09	89.6	5.60566e-09
107	0.34	2.12715e-11	0.275	5.01808e-11	16.4	1.02604e-09	50	9.12379e-09	89.2	5.58063e-09
108	0.52	3.25328e-11	0.115	2.09847e-11	38.9	2.43371e-09	52	9.48874e-09	89.1	5.57437e-09
109	0.43	2.69021e-11	0.127	2.31744e-11	23.9	1.49526e-09	43	7.84646e-09	89	5.56812e-09
110	0.84	5.2553e-11	0.319	5.82098e-11	16.7	1.0448e-09	27	4.92685e-09	88.9	5.56186e-09
111	0.45	2.81534e-11	0.223	4.06921e-11	11.7	7.31989e-10	53	9.67122e-09	88.4	5.53058e-09
112	0.42	2.62765e-11	0.148	2.70064e-11	24.8	1.55157e-09	33	6.0217e-09	88.2	5.51807e-09
113	0.45	2.81534e-11	0.203	3.70426e-11	31.4	1.96448e-09	50	9.12379e-09	86.8	5.43048e-09
114	0.41	2.56509e-11	0.169	3.08384e-11	29	1.81433e-09	48	8.75884e-09	86.8	5.43048e-09
115	0.39	2.43996e-11	0.164	2.9926e-11	20.8	1.30131e-09	39	7.11656e-09	86.8	5.43048e-09
116	0.159	9.94754e-12	0.154	2.81013e-11	23.7	1.48275e-09	26.95	4.91772e-09	86.8	5.43048e-09
117	0.38	2.3774e-11	0.116	2.11672e-11	20.7	1.29506e-09	32	5.83923e-09	85.9	5.37417e-09
118	0.31	1.93946e-11	0.12	2.18971e-11	23.4	1.46398e-09	31	5.65675e-09	85.7	5.36166e-09
119	0.36	2.25227e-11	0.211	3.85024e-11	8.23	5.14895e-10	35	6.38665e-09	85.4	5.34289e-09
120	0.6	3.75379e-11	0.168	3.06559e-11	18.3	1.14491e-09	46	8.39389e-09	85	5.31787e-09
121	0.48	3.00303e-11	0.287	5.23706e-11	18.8	1.17619e-09	37	6.7516e-09	84.6	5.29284e-09
122	0.3	1.87689e-11	0.16	2.91961e-11	11.9	7.44501e-10	35	6.38665e-09	84.5	5.28658e-09
123	0.354	2.21473e-11	0.144	2.62765e-11	16	1.00101e-09	33	6.0217e-09	84.5	5.28658e-09
124	0.31	1.93946e-11	0.333	6.07644e-11	66.5	4.16045e-09	37	6.7516e-09	83.4	5.21777e-09
125	0.54	3.37841e-11	0.188	3.43054e-11	25.1	1.57033e-09	69	1.25908e-08	82.5	5.16146e-09
126	0.304	1.90192e-11	0.075	1.36857e-11	6.79	4.24804e-10	24.6	4.4889e-09	82.1	5.13643e-09
127	0.17	1.06357e-11	0.29	5.2918e-11	33.5	2.09586e-09	26	4.74437e-09	81.4	5.09264e-09
128	0.23	1.43895e-11	0.18	3.28456e-11	12.4	7.75783e-10	32	5.83923e-09	81.1	5.07387e-09
129	0.552	3.45348e-11	0.17	3.10209e-11	18.8	1.17619e-09	29.6	5.40128e-09	80.7	5.04884e-09
130	0.19	1.1887e-11	0.166	3.0291e-11	16.3	1.01978e-09	33	6.0217e-09	79.4	4.96751e-09
131	0.455	2.84662e-11	0.2625	4.78999e-11	13.15	8.22705e-10	41	7.48151e-09	79.35	4.96438e-09
132	0.52	3.25328e-11	0.221	4.03272e-11	12.5	7.82039e-10	34	6.20418e-09	79	4.94249e-09
133	0.39	2.43996e-11	0.165	3.01085e-11	27.5	1.72049e-09	45	8.21141e-09	78.9	4.93623e-09
134	0.367	2.29607e-11	0.16	2.91961e-11	2.16	1.35136e-10	18	3.28456e-09	78.7	4.92372e-09
135	0.3	1.87689e-11	0.226	4.12395e-11	17.1	1.06983e-09	32	5.83923e-09	78.5	4.91121e-09
136	0.27	1.6892e-11	0.169	3.08384e-11	12.3	7.69527e-10	29	5.2918e-09	77.8	4.86741e-09
137	0.59	3.69122e-11	0.257	4.68963e-11	30.8	1.92694e-09	62	1.13135e-08	77.6	4.8549e-09
138	0.58	3.62866e-11	0.13	2.37219e-11	12.9	8.07064e-10	36	6.56913e-09	77.2	4.82987e-09
139	0.225	1.40767e-11	0.2365	4.31555e-11	9.64	6.03109e-10	23.5	4.28818e-09	76.1	4.76105e-09
140	0.3	1.87689e-11	0.144	2.62765e-11	18.8	1.17619e-09	37	6.7516e-09	75.9	4.74854e-09
141	0.725	4.53583e-11	0.263	4.79911e-11	40	2.50253e-09	39.5	7.20779e-09	75.85	4.74541e-09
142	0.26	1.62664e-11	0.11	2.00723e-11	16.9	1.05732e-09	39	7.11656e-09	75.7	4.73603e-09
143	0.35	2.18971e-11	0.125	2.28095e-11	22.7	1.42018e-09	32	5.83923e-09	75.5	4.72352e-09
144	0.15	9.38447e-12	0.123	2.24445e-11	20.7	1.29506e-09	31	5.65675e-09	75.2	4.70475e-09
145	1.03	6.444e-11	0.165	3.01085e-11	11.7	7.31989e-10	43.8	7.99244e-09	74.9	4.68598e-09
146	0.518	3.24077e-11	0.16	2.91961e-11	14.2	8.88396e-10	26.5	4.83561e-09	74.5	4.66095e-09
147	0.36	2.25227e-11	0.158	2.88312e-11	15.1	9.44703e-10	37	6.7516e-09	74.4	4.6547e-09
148	0.31	1.93946e-11	0.125	2.28095e-11	16.4	1.02604e-09	33	6.0217e-09	74	4.62967e-09
149	0.25	1.56408e-11	0.398	7.26254e-11	43.1	2.69647e-09	32	5.83923e-09	73.7	4.6109e-09
150	0.556	3.47851e-11	0.16	2.91961e-11	15.7	9.82241e-10	28.6	5.21881e-09	73.1	4.57336e-09
151	0.32	2.00202e-11	0.274	4.99984e-11	20.6	1.2888e-09	36	6.56913e-09	72.8	4.5546e-09
152	0.14	8.75884e-12	0.083	1.51455e-11	14	8.75884e-10	30	5.47427e-09	71.8	4.49203e-09
153	0.27	1.6892e-11	0.195	3.55828e-11	9.81	6.13744e-10	30	5.47427e-09	71.7	4.48578e-09
154	0.22	1.37639e-11	0.188	3.43054e-11	13.5	8.44602e-10	29	5.2918e-09	71.6	4.47952e-09
155	0.55	3.44097e-11	0.128	2.33569e-11	10.9	6.81938e-10	30	5.47427e-09	71.4	4.46701e-09
156	0.34	2.12715e-11	0.14	2.55466e-11	21.2	1.32634e-09	40	7.29903e-09	70.9	4.43573e-09
157	0.41	2.56509e-11	0.188	3.43054e-11	16.9	1.05732e-09	40	7.29903e-09	70.5	4.4107e-09
158	0.56	3.50354e-11	0.086	1.56929e-11	23.6	1.47649e-09	38	6.93408e-09	70.2	4.39193e-09
159	0.24	1.50152e-11	0.144	2.62765e-11	9.83	6.14996e-10	30	5.47427e-09	69.9	4.37316e-09
160	1.25	7.82039e-11	0.331	6.03995e-11	15.2	9.5096e-10	32	5.83923e-09	69.1	4.32311e-09
161	0.26	1.62664e-11	0.106	1.93424e-11	14.5	9.07165e-10	34	6.20418e-09	69	4.31686e-09
162	0.22	1.37639e-11	0.114	2.08022e-11	24	1.50152e-09	30	5.47427e-09	69	4.31686e-09
163	0.41	2.56509e-11	0.17	3.10209e-11	36.3	2.27104e-09	47	8.57636e-09	68.9	4.3106e-09
164	0.5	3.12816e-11	0.179	3.26632e-11	10.3	6.444e-10	36	6.56913e-09	67.6	4.22927e-09
165	0.484	3.02806e-11	0.139	2.53641e-11	14.7	9.19678e-10	23.8	4.34292e-09	66.9	4.18547e-09
166	0.294	1.83936e-11	0.128	2.33569e-11	6.07	3.79758e-10	26.7	4.8721e-09	66.8	4.17922e-09
167	0.33	2.06458e-11	0.312	5.69324e-11	14.7	9.19678e-10	35	6.38665e-09	65.1	4.07286e-09
168	0.33	2.06458e-11	0.129	2.35394e-11	8.97	5.61191e-10	28	5.10932e-09	65.1	4.07286e-09
169	0.27	1.6892e-11	0.211	3.85024e-11	33.6	2.10212e-09	36	6.56913e-09	64.7	4.04783e-09
170	0.43	2.69021e-11	0.092	1.67878e-11	23	1.43895e-09	45	8.21141e-09	63.8	3.99153e-09
171	0.2	1.25126e-11	0.106	1.93424e-11	7.81	4.88618e-10	27	4.92685e-09	62.7	3.92271e-09
172	0.1195	7.47629e-12	0.1615	2.94698e-11	13.5	8.44602e-10	13.5	2.46342e-09	62.25	3.89455e-09
173	0.967	6.04985e-11	0.096	1.75177e-11	6.71	4.19799e-10	23.4	4.26993e-09	62	3.87891e-09
174	0.5	3.12816e-11	0.109	1.98899e-11	25.6	1.60162e-09	36	6.56913e-09	61.7	3.86015e-09
175	0.21	1.31383e-11	0.1	1.82476e-11	11.5	7.19476e-10	28	5.10932e-09	60.3	3.77256e-09
176	0.447	2.79657e-11	0.144	2.62765e-11	4.24	2.65268e-10	24.5	4.47066e-09	59.4	3.71625e-09
177	0.28	1.75177e-11	0.172	3.13858e-11	6.35	3.97276e-10	29	5.2918e-09	58.3	3.64743e-09
178	0.22	1.37639e-11	0.099	1.80651e-11	11.4	7.1322e-10	29	5.2918e-09	58.1	3.63492e-09
179	0.3	1.87689e-11	0.195	3.55828e-11	14.1	8.8214e-10	32	5.83923e-09	57.9	3.62241e-09
180	0.706	4.41696e-11	0.075	1.36857e-11	11	6.88194e-10	19.6	3.57653e-09	56.8	3.55359e-09
181	0.758	4.74229e-11	0.075	1.36857e-11	10.9	6.81938e-10	17.3	3.15683e-09	56.7	3.54733e-09
182	0.24	1.50152e-11	0.126	2.2992e-11	8.65	5.41171e-10	27	4.92685e-09	54.6	3.41595e-09
183	0.434	2.71524e-11	0.094	1.71527e-11	4.35	2.7215e-10	20.2	3.68601e-09	52.4	3.27831e-09
184	0.37	2.31484e-11	0.143	2.6094e-11	13.2	8.25833e-10	51	9.30627e-09	50.9	3.18446e-09
185	0.176	1.10111e-11	0.091	1.66053e-11	5.38	3.3659e-10	15.2	2.77363e-09	45	2.81534e-09
186	0.181	1.13239e-11	0.08	1.45981e-11	4.72	2.95298e-10	17.9	3.26632e-09	44.3	2.77155e-09
187	0.18	1.12614e-11	0.119	2.17146e-11	5.46	3.41595e-10	26	4.74437e-09	44	2.75278e-09
188	0.27	1.6892e-11	0.149	2.71889e-11	6.02	3.7663e-10	29.8	5.43778e-09	43.2	2.70273e-09
189	0.3	1.87689e-11	0.101	1.84301e-11	22.3	1.39516e-09	37	6.7516e-09	41.8	2.61514e-09
190	0.102	6.38144e-12	0.048	8.75884e-12	3.04	1.90192e-10	13.2	2.40868e-09	24.2	1.51403e-09

## Sheet: non-carcinogenic inhalation
			non-carcinogenic inhalation risk
			Cd			Hg			As			Pb			Cr
			2.75633e-08			1.43869e-07			5.45597e-06			2.04166e-06			0.000203998
OBJECTID	Cd	ADD	(Cd)ADD/RFD	Hg	ADD	(Hg)ADD/RFD	As	ADD	(As)ADD/RFD	Pb	ADD	(Pb)ADD/RFD	Cr	ADD	(Cr)ADD/RFD		RfD and SF values of heavy metals under different exposure pathways
1	0.23	1.43895e-11	1.43895e-08	0.38	6.93408e-11	2.31136e-07	54.9	3.43472e-09	1.14491e-05	62	1.13135e-08	3.23243e-06	199	1.24501e-08	0.000429313		Elements	cd	hg	as	pb	cr
2	0.27	1.6892e-11	1.6892e-08	0.251	4.58014e-11	1.52671e-07	13.5	8.44602e-10	2.81534e-06	24	4.37942e-09	1.25126e-06	180	1.12614e-08	0.000388323		(Ingest by mouth)ＲfDing /mg·( kg·d)⁻¹	0.001	0.0003	0.0003	0.0035	0.003
3	0.21	1.31383e-11	1.31383e-08	0.546	9.96318e-11	3.32106e-07	64.5	4.03532e-09	1.34511e-05	48	8.75884e-09	2.50253e-06	170	1.06357e-08	0.000366749		（Inhalation）ＲfDinh /mg·( kg·d)⁻¹	0.001	0.0003	0.0003	0.0035	2.9e-05
4	1.41	8.8214e-11	8.8214e-08	0.444	8.10193e-11	2.70064e-07	11.4	7.1322e-10	2.3774e-06	32	5.83923e-09	1.66835e-06	159	9.94754e-09	0.000343019		（Dermal contact）ＲfDderm /mg·( kg·d) ⁻¹	1e-05	2.1e-05	0.0012	0.00052	6e-05
5	0.4	2.50253e-11	2.50253e-08	0.229	4.1787e-11	1.3929e-07	24	1.50152e-09	5.00505e-06	28	5.10932e-09	1.45981e-06	156	9.75985e-09	0.000336546		(Ingest by mouth)SF /( kg·d)·mg⁻¹	6.1		1.5	0.0085	0.5
6	0.27	1.6892e-11	1.6892e-08	0.571	1.04194e-10	3.47312e-07	64.7	4.04783e-09	1.34928e-05	65	1.18609e-08	3.38884e-06	153	9.57216e-09	0.000330074		（Inhalation）SF /( kg·d)·mg ⁻¹	6.3		15.1	₋	42	典型金属冶炼城市降尘中重金属污染特征及风险评价
7	0.83	5.19274e-11	5.19274e-08	0.172	3.13858e-11	1.04619e-07	20	1.25126e-09	4.17088e-06	30	5.47427e-09	1.56408e-06	151	9.44703e-09	0.00032576		（Dermal contactSF /( kg·d)·mg ⁻¹	6.1		3.66	₋	20
8	0.2	1.25126e-11	1.25126e-08	0.579	1.05653e-10	3.52178e-07	55.4	3.466e-09	1.15533e-05	46	8.39389e-09	2.39825e-06	148	9.25934e-09	0.000319288
9	1.35	8.44602e-11	8.44602e-08	0.433	7.9012e-11	2.63373e-07	29.7	1.85812e-09	6.19375e-06	43	7.84646e-09	2.24185e-06	146	9.13422e-09	0.000314973
10	0.31	1.93946e-11	1.93946e-08	0.337	6.14943e-11	2.04981e-07	59.3	3.70999e-09	1.23666e-05	50	9.12379e-09	2.6068e-06	143	8.94653e-09	0.000308501
11	0.17	1.06357e-11	1.06357e-08	0.341	6.22242e-11	2.07414e-07	35	2.18971e-09	7.29903e-06	34	6.20418e-09	1.77262e-06	140	8.75884e-09	0.000302029
12	0.36	2.25227e-11	2.25227e-08	0.199	3.63127e-11	1.21042e-07	9.5	5.9435e-10	1.98117e-06	24	4.37942e-09	1.25126e-06	140	8.75884e-09	0.000302029
13	0.27	1.6892e-11	1.6892e-08	0.398	7.26254e-11	2.42085e-07	55.9	3.49728e-09	1.16576e-05	61	1.1131e-08	3.18029e-06	138	8.63371e-09	0.000297714
14	0.13	8.13321e-12	8.13321e-09	0.551	1.00544e-10	3.35147e-07	60.3	3.77256e-09	1.25752e-05	37	6.7516e-09	1.92903e-06	134	8.38346e-09	0.000289085
15	0.69	4.31686e-11	4.31686e-08	0.217	3.95972e-11	1.31991e-07	33.4	2.08961e-09	6.96536e-06	73	1.33207e-08	3.80592e-06	133	8.3209e-09	0.000286927
16	0.24	1.50152e-11	1.50152e-08	0.419	7.64574e-11	2.54858e-07	48.9	3.05934e-09	1.01978e-05	62	1.13135e-08	3.23243e-06	133	8.3209e-09	0.000286927
17	0.34	2.12715e-11	2.12715e-08	0.37	6.7516e-11	2.25053e-07	50.6	3.16569e-09	1.05523e-05	42	7.66398e-09	2.18971e-06	131	8.19577e-09	0.000282613
18	0.82	5.13018e-11	5.13018e-08	0.285	5.20056e-11	1.73352e-07	25.9	1.62039e-09	5.40128e-06	34	6.20418e-09	1.77262e-06	131	8.19577e-09	0.000282613
19	0.38	2.3774e-11	2.3774e-08	0.154	2.81013e-11	9.36709e-08	24	1.50152e-09	5.00505e-06	65	1.18609e-08	3.38884e-06	129	8.07064e-09	0.000278298
20	1.1	6.88194e-11	6.88194e-08	0.438	7.99244e-11	2.66415e-07	13.5	8.44602e-10	2.81534e-06	35	6.38665e-09	1.82476e-06	129	8.07064e-09	0.000278298
21	0.235	1.47023e-11	1.47023e-08	0.4715	8.60373e-11	2.86791e-07	54.9	3.43472e-09	1.14491e-05	40	7.29903e-09	2.08544e-06	127	7.94552e-09	0.000273983
22	0.24	1.50152e-11	1.50152e-08	0.239	4.36117e-11	1.45372e-07	22.7	1.42018e-09	4.73394e-06	37	6.7516e-09	1.92903e-06	127	7.94552e-09	0.000273983
23	0.35	2.18971e-11	2.18971e-08	0.638	1.1642e-10	3.88065e-07	21	1.31383e-09	4.37942e-06	31	5.65675e-09	1.61621e-06	127	7.94552e-09	0.000273983
24	0.72	4.50455e-11	4.50455e-08	0.252	4.59839e-11	1.5328e-07	48.3	3.0218e-09	1.00727e-05	65	1.18609e-08	3.38884e-06	126	7.88295e-09	0.000271826
25	0.18	1.12614e-11	1.12614e-08	0.35	6.38665e-11	2.12888e-07	66.6	4.1667e-09	1.3889e-05	45	8.21141e-09	2.34612e-06	125	7.82039e-09	0.000269669
26	1.41	8.8214e-11	8.8214e-08	0.332	6.0582e-11	2.0194e-07	19.4	1.21372e-09	4.04575e-06	32	5.83923e-09	1.66835e-06	125	7.82039e-09	0.000269669
27	0.26	1.62664e-11	1.62664e-08	0.273	4.98159e-11	1.66053e-07	46.2	2.89042e-09	9.63472e-06	50	9.12379e-09	2.6068e-06	124	7.75783e-09	0.000267511
28	0.19	1.1887e-11	1.1887e-08	0.255	4.65313e-11	1.55104e-07	48.7	3.04682e-09	1.01561e-05	37	6.7516e-09	1.92903e-06	124	7.75783e-09	0.000267511
29	0.78	4.87992e-11	4.87992e-08	0.296	5.40128e-11	1.80043e-07	31.6	1.97699e-09	6.58998e-06	41	7.48151e-09	2.13757e-06	123	7.69527e-09	0.000265354
30	0.57	3.5661e-11	3.5661e-08	0.19	3.46704e-11	1.15568e-07	17.6	1.10111e-09	3.67037e-06	31	5.65675e-09	1.61621e-06	123	7.69527e-09	0.000265354
31	0.24	1.50152e-11	1.50152e-08	0.311	5.675e-11	1.89167e-07	50.1	3.13441e-09	1.0448e-05	61	1.1131e-08	3.18029e-06	122	7.6327e-09	0.000263197
32	0.18	1.12614e-11	1.12614e-08	0.318	5.80273e-11	1.93424e-07	41.2	2.5776e-09	8.592e-06	41	7.48151e-09	2.13757e-06	120	7.50758e-09	0.000258882
33	0.52	3.25328e-11	3.25328e-08	0.257	4.68963e-11	1.56321e-07	35.8	2.23976e-09	7.46587e-06	38	6.93408e-09	1.98117e-06	120	7.50758e-09	0.000258882
34	0.37	2.31484e-11	2.31484e-08	0.243	4.43416e-11	1.47805e-07	45.5	2.84662e-09	9.48874e-06	25	4.56189e-09	1.3034e-06	120	7.50758e-09	0.000258882
35	0.53	3.31585e-11	3.31585e-08	0.483	8.81358e-11	2.93786e-07	31.5	1.97074e-09	6.56913e-06	54	9.85369e-09	2.81534e-06	119	7.44501e-09	0.000256725
36	1.26	7.88295e-11	7.88295e-08	0.555	1.01274e-10	3.3758e-07	18.6	1.16367e-09	3.87891e-06	47	8.57636e-09	2.45039e-06	119	7.44501e-09	0.000256725
37	0.4295	2.68709e-11	2.68709e-08	0.1595	2.91049e-11	9.70163e-08	22.35	1.39829e-09	4.66095e-06	39.4	7.18955e-09	2.05416e-06	119	7.44501e-09	0.000256725
38	0.43	2.69021e-11	2.69021e-08	0.317	5.78448e-11	1.92816e-07	26	1.62664e-09	5.42214e-06	58	1.05836e-08	3.02388e-06	117	7.31989e-09	0.00025241
39	0.64	4.00404e-11	4.00404e-08	0.678	1.23719e-10	4.12395e-07	71.4	4.46701e-09	1.489e-05	57	1.04011e-08	2.97175e-06	116	7.25732e-09	0.000250253
40	1.06	6.63169e-11	6.63169e-08	0.304	5.54726e-11	1.84909e-07	30.2	1.88941e-09	6.29802e-06	61	1.1131e-08	3.18029e-06	115	7.19476e-09	0.000248095
41	0.22	1.37639e-11	1.37639e-08	0.37	6.7516e-11	2.25053e-07	58.6	3.6662e-09	1.22207e-05	48	8.75884e-09	2.50253e-06	115	7.19476e-09	0.000248095
42	0.19	1.1887e-11	1.1887e-08	0.213	3.88673e-11	1.29558e-07	40.4	2.52755e-09	8.42517e-06	54	9.85369e-09	2.81534e-06	113	7.06963e-09	0.00024378
43	0.23	1.43895e-11	1.43895e-08	0.209	3.81374e-11	1.27125e-07	40.5	2.53381e-09	8.44602e-06	37	6.7516e-09	1.92903e-06	113	7.06963e-09	0.00024378
44	0.41	2.56509e-11	2.56509e-08	0.316	5.76624e-11	1.92208e-07	27.1	1.69546e-09	5.65154e-06	50.6	9.23328e-09	2.63808e-06	112	7.00707e-09	0.000241623
45	0.2	1.25126e-11	1.25126e-08	0.51	9.30627e-11	3.10209e-07	60.3	3.77256e-09	1.25752e-05	47	8.57636e-09	2.45039e-06	112	7.00707e-09	0.000241623
46	0.25	1.56408e-11	1.56408e-08	0.348	6.35016e-11	2.11672e-07	52.5	3.28456e-09	1.09485e-05	41	7.48151e-09	2.13757e-06	112	7.00707e-09	0.000241623
47	0.45	2.81534e-11	2.81534e-08	0.154	2.81013e-11	9.36709e-08	30.8	1.92694e-09	6.42315e-06	50	9.12379e-09	2.6068e-06	111	6.94451e-09	0.000239466
48	0.115	7.19476e-12	7.19476e-09	0.341	6.22242e-11	2.07414e-07	36.15	2.26166e-09	7.53886e-06	27.5	5.01808e-09	1.43374e-06	111	6.94451e-09	0.000239466
49	0.45	2.81534e-11	2.81534e-08	0.304	5.54726e-11	1.84909e-07	16.1	1.00727e-09	3.35755e-06	22	4.01447e-09	1.14699e-06	111	6.94451e-09	0.000239466
50	0.95	5.9435e-11	5.9435e-08	0.298	5.43778e-11	1.81259e-07	32.2	2.01453e-09	6.71511e-06	74	1.35032e-08	3.85806e-06	109	6.81938e-09	0.000235151
51	0.58	3.62866e-11	3.62866e-08	0.208	3.7955e-11	1.26517e-07	21.9	1.37013e-09	4.56711e-06	41	7.48151e-09	2.13757e-06	109	6.81938e-09	0.000235151
52	0.38	2.3774e-11	2.3774e-08	0.345	6.29542e-11	2.09847e-07	27.7	1.733e-09	5.77666e-06	41	7.48151e-09	2.13757e-06	109	6.81938e-09	0.000235151
53	0.52	3.25328e-11	3.25328e-08	0.161	2.93786e-11	9.79287e-08	30.3	1.89566e-09	6.31888e-06	62	1.13135e-08	3.23243e-06	107	6.69425e-09	0.000230836
54	0.49	3.06559e-11	3.06559e-08	0.565	1.03099e-10	3.43663e-07	25.3	1.58285e-09	5.27616e-06	62	1.13135e-08	3.23243e-06	107	6.69425e-09	0.000230836
55	0.74	4.62967e-11	4.62967e-08	0.36	6.56913e-11	2.18971e-07	27.4	1.71423e-09	5.7141e-06	46	8.39389e-09	2.39825e-06	107	6.69425e-09	0.000230836
56	0.88	5.50556e-11	5.50556e-08	0.155	2.82837e-11	9.42792e-08	6.34	3.9665e-10	1.32217e-06	25.8	4.70788e-09	1.34511e-06	106	6.63169e-09	0.000228679
57	0.37	2.31484e-11	2.31484e-08	0.235	4.28818e-11	1.42939e-07	35.6	2.22725e-09	7.42416e-06	49	8.94131e-09	2.55466e-06	105	6.56913e-09	0.000226522
58	0.24	1.50152e-11	1.50152e-08	0.171	3.12034e-11	1.04011e-07	25	1.56408e-09	5.21359e-06	36	6.56913e-09	1.87689e-06	105	6.56913e-09	0.000226522
59	0.26	1.62664e-11	1.62664e-08	0.281	5.12757e-11	1.70919e-07	79.4	4.96751e-09	1.65584e-05	72	1.31383e-08	3.75379e-06	104	6.50657e-09	0.000224364
60	0.5	3.12816e-11	3.12816e-08	0.378	6.89759e-11	2.2992e-07	68.4	4.27932e-09	1.42644e-05	56	1.02186e-08	2.91961e-06	104	6.50657e-09	0.000224364
61	0.15	9.38447e-12	9.38447e-09	0.147	2.68239e-11	8.94131e-08	38.3	2.39617e-09	7.98723e-06	37	6.7516e-09	1.92903e-06	104	6.50657e-09	0.000224364
62	0.43	2.69021e-11	2.69021e-08	0.498	9.08729e-11	3.0291e-07	31.1	1.94571e-09	6.48571e-06	46	8.39389e-09	2.39825e-06	102	6.38144e-09	0.00022005
63	0.912	5.70576e-11	5.70576e-08	0.197	3.59477e-11	1.19826e-07	24.2	1.51403e-09	5.04676e-06	45.8	8.35739e-09	2.38783e-06	102	6.38144e-09	0.00022005
64	1.09	6.81938e-11	6.81938e-08	0.203	3.70426e-11	1.23475e-07	15.5	9.69729e-10	3.23243e-06	43.6	7.95594e-09	2.27313e-06	102	6.38144e-09	0.00022005
65	0.52	3.25328e-11	3.25328e-08	0.211	3.85024e-11	1.28341e-07	32.5	2.0333e-09	6.77767e-06	38	6.93408e-09	1.98117e-06	102	6.38144e-09	0.00022005
66	0.266	1.66418e-11	1.66418e-08	0.181	3.30281e-11	1.10094e-07	16.1	1.00727e-09	3.35755e-06	37.5	6.84284e-09	1.9551e-06	102	6.38144e-09	0.00022005
67	1.46	9.13422e-11	9.13422e-08	0.567	1.03464e-10	3.44879e-07	14.7	9.19678e-10	3.06559e-06	58	1.05836e-08	3.02388e-06	101	6.31888e-09	0.000217892
68	0.42	2.62765e-11	2.62765e-08	0.232	4.23344e-11	1.41115e-07	18.5	1.15742e-09	3.85806e-06	47	8.57636e-09	2.45039e-06	100	6.25631e-09	0.000215735
69	0.4	2.50253e-11	2.50253e-08	0.566	1.03281e-10	3.44271e-07	71.5	4.47326e-09	1.49109e-05	49	8.94131e-09	2.55466e-06	99.8	6.2438e-09	0.000215303
70	0.32	2.00202e-11	2.00202e-08	0.199	3.63127e-11	1.21042e-07	66.5	4.16045e-09	1.38682e-05	46	8.39389e-09	2.39825e-06	99.3	6.21252e-09	0.000214225
71	0.27	1.6892e-11	1.6892e-08	0.168	3.06559e-11	1.02186e-07	25.2	1.57659e-09	5.2553e-06	38	6.93408e-09	1.98117e-06	99.1	6.20001e-09	0.000213793
72	0.676	4.22927e-11	4.22927e-08	0.123	2.24445e-11	7.48151e-08	24.6	1.53905e-09	5.13018e-06	42.2	7.70048e-09	2.20014e-06	98.7	6.17498e-09	0.00021293
73	1.08	6.75682e-11	6.75682e-08	0.169	3.08384e-11	1.02795e-07	37	2.31484e-09	7.71612e-06	46	8.39389e-09	2.39825e-06	98.3	6.14996e-09	0.000212067
74	0.13	8.13321e-12	8.13321e-09	0.313	5.71149e-11	1.90383e-07	41	2.56509e-09	8.55029e-06	30	5.47427e-09	1.56408e-06	98.3	6.14996e-09	0.000212067
75	0.36	2.25227e-11	2.25227e-08	0.42	7.66398e-11	2.55466e-07	23	1.43895e-09	4.79651e-06	43	7.84646e-09	2.24185e-06	98.1	6.13744e-09	0.000211636
76	0.5	3.12816e-11	3.12816e-08	0.133	2.42693e-11	8.08976e-08	30.3	1.89566e-09	6.31888e-06	46	8.39389e-09	2.39825e-06	98	6.13119e-09	0.00021142
77	0.31	1.93946e-11	1.93946e-08	0.149	2.71889e-11	9.06296e-08	17	1.06357e-09	3.54524e-06	38	6.93408e-09	1.98117e-06	97.9	6.12493e-09	0.000211204
78	0.21	1.31383e-11	1.31383e-08	0.444	8.10193e-11	2.70064e-07	55.9	3.49728e-09	1.16576e-05	40	7.29903e-09	2.08544e-06	97.8	6.11867e-09	0.000210989
79	0.41	2.56509e-11	2.56509e-08	0.155	2.82837e-11	9.42792e-08	18.9	1.18244e-09	3.94148e-06	45	8.21141e-09	2.34612e-06	97.6	6.10616e-09	0.000210557
80	0.3	1.87689e-11	1.87689e-08	0.192	3.50354e-11	1.16785e-07	32.1	2.00828e-09	6.69425e-06	40.5	7.39027e-09	2.11151e-06	97.1	6.07488e-09	0.000209479
81	0.6	3.75379e-11	3.75379e-08	0.162	2.95611e-11	9.85369e-08	16.8	1.05106e-09	3.50354e-06	50	9.12379e-09	2.6068e-06	96.3	6.02483e-09	0.000207753
82	0.707	4.42321e-11	4.42321e-08	0.117	2.13497e-11	7.11656e-08	8.02	5.01756e-10	1.67252e-06	20.8	3.7955e-09	1.08443e-06	96	6.00606e-09	0.000207106
83	0.53	3.31585e-11	3.31585e-08	0.158	2.88312e-11	9.61039e-08	30.2	1.88941e-09	6.29802e-06	54	9.85369e-09	2.81534e-06	95.7	5.98729e-09	0.000206458
84	0.2	1.25126e-11	1.25126e-08	0.109	1.98899e-11	6.62995e-08	7.64	4.77982e-10	1.59327e-06	28	5.10932e-09	1.45981e-06	95.7	5.98729e-09	0.000206458
85	0.383	2.39617e-11	2.39617e-08	0.139	2.53641e-11	8.45471e-08	10.8	6.75682e-10	2.25227e-06	35.4	6.45964e-09	1.84561e-06	94.4	5.90596e-09	0.000203654
86	0.5	3.12816e-11	3.12816e-08	0.183	3.33931e-11	1.1131e-07	38.7	2.42119e-09	8.07064e-06	46	8.39389e-09	2.39825e-06	94.2	5.89345e-09	0.000203222
87	0.35	2.18971e-11	2.18971e-08	0.141	2.57291e-11	8.57636e-08	21.9	1.37013e-09	4.56711e-06	42	7.66398e-09	2.18971e-06	93.9	5.87468e-09	0.000202575
88	0.26	1.62664e-11	1.62664e-08	0.157	2.86487e-11	9.54957e-08	36.8	2.30232e-09	7.67441e-06	34	6.20418e-09	1.77262e-06	93.8	5.86842e-09	0.000202359
89	0.48	3.00303e-11	3.00303e-08	0.225	4.10571e-11	1.36857e-07	39.9	2.49627e-09	8.3209e-06	57	1.04011e-08	2.97175e-06	93.5	5.84965e-09	0.000201712
90	0.42	2.62765e-11	2.62765e-08	0.171	3.12034e-11	1.04011e-07	18.2	1.13865e-09	3.7955e-06	43	7.84646e-09	2.24185e-06	93	5.81837e-09	0.000200633
91	0.38	2.3774e-11	2.3774e-08	0.175	3.19333e-11	1.06444e-07	20.2	1.26378e-09	4.21258e-06	45	8.21141e-09	2.34612e-06	92.9	5.81211e-09	0.000200418
92	0.36	2.25227e-11	2.25227e-08	0.128	2.33569e-11	7.78563e-08	18.8	1.17619e-09	3.92062e-06	43	7.84646e-09	2.24185e-06	92.9	5.81211e-09	0.000200418
93	0.36	2.25227e-11	2.25227e-08	0.274	4.99984e-11	1.66661e-07	15.2	9.5096e-10	3.16987e-06	49	8.94131e-09	2.55466e-06	92.4	5.78083e-09	0.000199339
94	0.44	2.75278e-11	2.75278e-08	0.235	4.28818e-11	1.42939e-07	37.2	2.32735e-09	7.75783e-06	43	7.84646e-09	2.24185e-06	92	5.75581e-09	0.000198476
95	0.4	2.50253e-11	2.50253e-08	0.134	2.44518e-11	8.15059e-08	12.9	8.07064e-10	2.69021e-06	50	9.12379e-09	2.6068e-06	91.4	5.71827e-09	0.000197182
96	0.75	4.69223e-11	4.69223e-08	0.157	2.86487e-11	9.54957e-08	10.5	6.56913e-10	2.18971e-06	26	4.74437e-09	1.35553e-06	91.3	5.71201e-09	0.000196966
97	0.902	5.64319e-11	5.64319e-08	0.144	2.62765e-11	8.75884e-08	5.14	3.21574e-10	1.07191e-06	27.9	5.09107e-09	1.45459e-06	90.9	5.68699e-09	0.000196103
98	0.28	1.75177e-11	1.75177e-08	0.379	6.91583e-11	2.30528e-07	69.8	4.36691e-09	1.45564e-05	58	1.05836e-08	3.02388e-06	90.8	5.68073e-09	0.000195887
99	0.449	2.80908e-11	2.80908e-08	0.149	2.71889e-11	9.06296e-08	25.8	1.61413e-09	5.38043e-06	33.3	6.07644e-09	1.73613e-06	90.8	5.68073e-09	0.000195887
100	0.58	3.62866e-11	3.62866e-08	0.262	4.78087e-11	1.59362e-07	24.5	1.5328e-09	5.10932e-06	37	6.7516e-09	1.92903e-06	90.7	5.67448e-09	0.000195672
101	0.28	1.75177e-11	1.75177e-08	0.299	5.45603e-11	1.81868e-07	17.9	1.11988e-09	3.73293e-06	32	5.83923e-09	1.66835e-06	90.6	5.66822e-09	0.000195456
102	0.57	3.5661e-11	3.5661e-08	0.246	4.4889e-11	1.4963e-07	22.3	1.39516e-09	4.65053e-06	35	6.38665e-09	1.82476e-06	90.3	5.64945e-09	0.000194809
103	0.4	2.50253e-11	2.50253e-08	0.367	6.69686e-11	2.23229e-07	75.7	4.73603e-09	1.57868e-05	37	6.7516e-09	1.92903e-06	90.2	5.64319e-09	0.000194593
104	0.42	2.62765e-11	2.62765e-08	0.103	1.8795e-11	6.265e-08	16.5	1.03229e-09	3.44097e-06	48	8.75884e-09	2.50253e-06	90	5.63068e-09	0.000194161
105	0.37	2.31484e-11	2.31484e-08	0.376	6.86109e-11	2.28703e-07	12.7	7.94552e-10	2.64851e-06	36	6.56913e-09	1.87689e-06	89.6	5.60566e-09	0.000193299
106	0.34	2.12715e-11	2.12715e-08	0.642	1.17149e-10	3.90498e-07	31.5	1.97074e-09	6.56913e-06	31	5.65675e-09	1.61621e-06	89.6	5.60566e-09	0.000193299
107	0.34	2.12715e-11	2.12715e-08	0.275	5.01808e-11	1.67269e-07	16.4	1.02604e-09	3.42012e-06	50	9.12379e-09	2.6068e-06	89.2	5.58063e-09	0.000192436
108	0.52	3.25328e-11	3.25328e-08	0.115	2.09847e-11	6.99491e-08	38.9	2.43371e-09	8.11235e-06	52	9.48874e-09	2.71107e-06	89.1	5.57437e-09	0.00019222
109	0.43	2.69021e-11	2.69021e-08	0.127	2.31744e-11	7.72481e-08	23.9	1.49526e-09	4.9842e-06	43	7.84646e-09	2.24185e-06	89	5.56812e-09	0.000192004
110	0.84	5.2553e-11	5.2553e-08	0.319	5.82098e-11	1.94033e-07	16.7	1.0448e-09	3.48268e-06	27	4.92685e-09	1.40767e-06	88.9	5.56186e-09	0.000191788
111	0.45	2.81534e-11	2.81534e-08	0.223	4.06921e-11	1.3564e-07	11.7	7.31989e-10	2.43996e-06	53	9.67122e-09	2.7632e-06	88.4	5.53058e-09	0.00019071
112	0.42	2.62765e-11	2.62765e-08	0.148	2.70064e-11	9.00214e-08	24.8	1.55157e-09	5.17189e-06	33	6.0217e-09	1.72049e-06	88.2	5.51807e-09	0.000190278
113	0.45	2.81534e-11	2.81534e-08	0.203	3.70426e-11	1.23475e-07	31.4	1.96448e-09	6.54827e-06	50	9.12379e-09	2.6068e-06	86.8	5.43048e-09	0.000187258
114	0.41	2.56509e-11	2.56509e-08	0.169	3.08384e-11	1.02795e-07	29	1.81433e-09	6.04777e-06	48	8.75884e-09	2.50253e-06	86.8	5.43048e-09	0.000187258
115	0.39	2.43996e-11	2.43996e-08	0.164	2.9926e-11	9.97534e-08	20.8	1.30131e-09	4.33771e-06	39	7.11656e-09	2.0333e-06	86.8	5.43048e-09	0.000187258
116	0.159	9.94754e-12	9.94754e-09	0.154	2.81013e-11	9.36709e-08	23.7	1.48275e-09	4.94249e-06	26.95	4.91772e-09	1.40506e-06	86.8	5.43048e-09	0.000187258
117	0.38	2.3774e-11	2.3774e-08	0.116	2.11672e-11	7.05573e-08	20.7	1.29506e-09	4.31686e-06	32	5.83923e-09	1.66835e-06	85.9	5.37417e-09	0.000185316
118	0.31	1.93946e-11	1.93946e-08	0.12	2.18971e-11	7.29903e-08	23.4	1.46398e-09	4.87992e-06	31	5.65675e-09	1.61621e-06	85.7	5.36166e-09	0.000184885
119	0.36	2.25227e-11	2.25227e-08	0.211	3.85024e-11	1.28341e-07	8.23	5.14895e-10	1.71632e-06	35	6.38665e-09	1.82476e-06	85.4	5.34289e-09	0.000184238
120	0.6	3.75379e-11	3.75379e-08	0.168	3.06559e-11	1.02186e-07	18.3	1.14491e-09	3.81635e-06	46	8.39389e-09	2.39825e-06	85	5.31787e-09	0.000183375
121	0.48	3.00303e-11	3.00303e-08	0.287	5.23706e-11	1.74569e-07	18.8	1.17619e-09	3.92062e-06	37	6.7516e-09	1.92903e-06	84.6	5.29284e-09	0.000182512
122	0.3	1.87689e-11	1.87689e-08	0.16	2.91961e-11	9.73204e-08	11.9	7.44501e-10	2.48167e-06	35	6.38665e-09	1.82476e-06	84.5	5.28658e-09	0.000182296
123	0.354	2.21473e-11	2.21473e-08	0.144	2.62765e-11	8.75884e-08	16	1.00101e-09	3.3367e-06	33	6.0217e-09	1.72049e-06	84.5	5.28658e-09	0.000182296
124	0.31	1.93946e-11	1.93946e-08	0.333	6.07644e-11	2.02548e-07	66.5	4.16045e-09	1.38682e-05	37	6.7516e-09	1.92903e-06	83.4	5.21777e-09	0.000179923
125	0.54	3.37841e-11	3.37841e-08	0.188	3.43054e-11	1.14351e-07	25.1	1.57033e-09	5.23445e-06	69	1.25908e-08	3.59738e-06	82.5	5.16146e-09	0.000177981
126	0.304	1.90192e-11	1.90192e-08	0.075	1.36857e-11	4.56189e-08	6.79	4.24804e-10	1.41601e-06	24.6	4.4889e-09	1.28254e-06	82.1	5.13643e-09	0.000177118
127	0.17	1.06357e-11	1.06357e-08	0.29	5.2918e-11	1.76393e-07	33.5	2.09586e-09	6.98622e-06	26	4.74437e-09	1.35553e-06	81.4	5.09264e-09	0.000175608
128	0.23	1.43895e-11	1.43895e-08	0.18	3.28456e-11	1.09485e-07	12.4	7.75783e-10	2.58594e-06	32	5.83923e-09	1.66835e-06	81.1	5.07387e-09	0.000174961
129	0.552	3.45348e-11	3.45348e-08	0.17	3.10209e-11	1.03403e-07	18.8	1.17619e-09	3.92062e-06	29.6	5.40128e-09	1.54322e-06	80.7	5.04884e-09	0.000174098
130	0.19	1.1887e-11	1.1887e-08	0.166	3.0291e-11	1.0097e-07	16.3	1.01978e-09	3.39926e-06	33	6.0217e-09	1.72049e-06	79.4	4.96751e-09	0.000171294
131	0.455	2.84662e-11	2.84662e-08	0.2625	4.78999e-11	1.59666e-07	13.15	8.22705e-10	2.74235e-06	41	7.48151e-09	2.13757e-06	79.35	4.96438e-09	0.000171186
132	0.52	3.25328e-11	3.25328e-08	0.221	4.03272e-11	1.34424e-07	12.5	7.82039e-10	2.6068e-06	34	6.20418e-09	1.77262e-06	79	4.94249e-09	0.000170431
133	0.39	2.43996e-11	2.43996e-08	0.165	3.01085e-11	1.00362e-07	27.5	1.72049e-09	5.73495e-06	45	8.21141e-09	2.34612e-06	78.9	4.93623e-09	0.000170215
134	0.367	2.29607e-11	2.29607e-08	0.16	2.91961e-11	9.73204e-08	2.16	1.35136e-10	4.50455e-07	18	3.28456e-09	9.38447e-07	78.7	4.92372e-09	0.000169783
135	0.3	1.87689e-11	1.87689e-08	0.226	4.12395e-11	1.37465e-07	17.1	1.06983e-09	3.5661e-06	32	5.83923e-09	1.66835e-06	78.5	4.91121e-09	0.000169352
136	0.27	1.6892e-11	1.6892e-08	0.169	3.08384e-11	1.02795e-07	12.3	7.69527e-10	2.56509e-06	29	5.2918e-09	1.51194e-06	77.8	4.86741e-09	0.000167842
137	0.59	3.69122e-11	3.69122e-08	0.257	4.68963e-11	1.56321e-07	30.8	1.92694e-09	6.42315e-06	62	1.13135e-08	3.23243e-06	77.6	4.8549e-09	0.00016741
138	0.58	3.62866e-11	3.62866e-08	0.13	2.37219e-11	7.90728e-08	12.9	8.07064e-10	2.69021e-06	36	6.56913e-09	1.87689e-06	77.2	4.82987e-09	0.000166547
139	0.225	1.40767e-11	1.40767e-08	0.2365	4.31555e-11	1.43852e-07	9.64	6.03109e-10	2.01036e-06	23.5	4.28818e-09	1.22519e-06	76.1	4.76105e-09	0.000164174
140	0.3	1.87689e-11	1.87689e-08	0.144	2.62765e-11	8.75884e-08	18.8	1.17619e-09	3.92062e-06	37	6.7516e-09	1.92903e-06	75.9	4.74854e-09	0.000163743
141	0.725	4.53583e-11	4.53583e-08	0.263	4.79911e-11	1.5997e-07	40	2.50253e-09	8.34175e-06	39.5	7.20779e-09	2.05937e-06	75.85	4.74541e-09	0.000163635
142	0.26	1.62664e-11	1.62664e-08	0.11	2.00723e-11	6.69078e-08	16.9	1.05732e-09	3.52439e-06	39	7.11656e-09	2.0333e-06	75.7	4.73603e-09	0.000163311
143	0.35	2.18971e-11	2.18971e-08	0.125	2.28095e-11	7.60316e-08	22.7	1.42018e-09	4.73394e-06	32	5.83923e-09	1.66835e-06	75.5	4.72352e-09	0.00016288
144	0.15	9.38447e-12	9.38447e-09	0.123	2.24445e-11	7.48151e-08	20.7	1.29506e-09	4.31686e-06	31	5.65675e-09	1.61621e-06	75.2	4.70475e-09	0.000162233
145	1.03	6.444e-11	6.444e-08	0.165	3.01085e-11	1.00362e-07	11.7	7.31989e-10	2.43996e-06	43.8	7.99244e-09	2.28355e-06	74.9	4.68598e-09	0.000161585
146	0.518	3.24077e-11	3.24077e-08	0.16	2.91961e-11	9.73204e-08	14.2	8.88396e-10	2.96132e-06	26.5	4.83561e-09	1.3816e-06	74.5	4.66095e-09	0.000160723
147	0.36	2.25227e-11	2.25227e-08	0.158	2.88312e-11	9.61039e-08	15.1	9.44703e-10	3.14901e-06	37	6.7516e-09	1.92903e-06	74.4	4.6547e-09	0.000160507
148	0.31	1.93946e-11	1.93946e-08	0.125	2.28095e-11	7.60316e-08	16.4	1.02604e-09	3.42012e-06	33	6.0217e-09	1.72049e-06	74	4.62967e-09	0.000159644
149	0.25	1.56408e-11	1.56408e-08	0.398	7.26254e-11	2.42085e-07	43.1	2.69647e-09	8.98824e-06	32	5.83923e-09	1.66835e-06	73.7	4.6109e-09	0.000158997
150	0.556	3.47851e-11	3.47851e-08	0.16	2.91961e-11	9.73204e-08	15.7	9.82241e-10	3.27414e-06	28.6	5.21881e-09	1.49109e-06	73.1	4.57336e-09	0.000157702
151	0.32	2.00202e-11	2.00202e-08	0.274	4.99984e-11	1.66661e-07	20.6	1.2888e-09	4.296e-06	36	6.56913e-09	1.87689e-06	72.8	4.5546e-09	0.000157055
152	0.14	8.75884e-12	8.75884e-09	0.083	1.51455e-11	5.0485e-08	14	8.75884e-10	2.91961e-06	30	5.47427e-09	1.56408e-06	71.8	4.49203e-09	0.000154898
153	0.27	1.6892e-11	1.6892e-08	0.195	3.55828e-11	1.18609e-07	9.81	6.13744e-10	2.04581e-06	30	5.47427e-09	1.56408e-06	71.7	4.48578e-09	0.000154682
154	0.22	1.37639e-11	1.37639e-08	0.188	3.43054e-11	1.14351e-07	13.5	8.44602e-10	2.81534e-06	29	5.2918e-09	1.51194e-06	71.6	4.47952e-09	0.000154466
155	0.55	3.44097e-11	3.44097e-08	0.128	2.33569e-11	7.78563e-08	10.9	6.81938e-10	2.27313e-06	30	5.47427e-09	1.56408e-06	71.4	4.46701e-09	0.000154035
156	0.34	2.12715e-11	2.12715e-08	0.14	2.55466e-11	8.51554e-08	21.2	1.32634e-09	4.42113e-06	40	7.29903e-09	2.08544e-06	70.9	4.43573e-09	0.000152956
157	0.41	2.56509e-11	2.56509e-08	0.188	3.43054e-11	1.14351e-07	16.9	1.05732e-09	3.52439e-06	40	7.29903e-09	2.08544e-06	70.5	4.4107e-09	0.000152093
158	0.56	3.50354e-11	3.50354e-08	0.086	1.56929e-11	5.23097e-08	23.6	1.47649e-09	4.92163e-06	38	6.93408e-09	1.98117e-06	70.2	4.39193e-09	0.000151446
159	0.24	1.50152e-11	1.50152e-08	0.144	2.62765e-11	8.75884e-08	9.83	6.14996e-10	2.04999e-06	30	5.47427e-09	1.56408e-06	69.9	4.37316e-09	0.000150799
160	1.25	7.82039e-11	7.82039e-08	0.331	6.03995e-11	2.01332e-07	15.2	9.5096e-10	3.16987e-06	32	5.83923e-09	1.66835e-06	69.1	4.32311e-09	0.000149073
161	0.26	1.62664e-11	1.62664e-08	0.106	1.93424e-11	6.44748e-08	14.5	9.07165e-10	3.02388e-06	34	6.20418e-09	1.77262e-06	69	4.31686e-09	0.000148857
162	0.22	1.37639e-11	1.37639e-08	0.114	2.08022e-11	6.93408e-08	24	1.50152e-09	5.00505e-06	30	5.47427e-09	1.56408e-06	69	4.31686e-09	0.000148857
163	0.41	2.56509e-11	2.56509e-08	0.17	3.10209e-11	1.03403e-07	36.3	2.27104e-09	7.57014e-06	47	8.57636e-09	2.45039e-06	68.9	4.3106e-09	0.000148641
164	0.5	3.12816e-11	3.12816e-08	0.179	3.26632e-11	1.08877e-07	10.3	6.444e-10	2.148e-06	36	6.56913e-09	1.87689e-06	67.6	4.22927e-09	0.000145837
165	0.484	3.02806e-11	3.02806e-08	0.139	2.53641e-11	8.45471e-08	14.7	9.19678e-10	3.06559e-06	23.8	4.34292e-09	1.24084e-06	66.9	4.18547e-09	0.000144327
166	0.294	1.83936e-11	1.83936e-08	0.128	2.33569e-11	7.78563e-08	6.07	3.79758e-10	1.26586e-06	26.7	4.8721e-09	1.39203e-06	66.8	4.17922e-09	0.000144111
167	0.33	2.06458e-11	2.06458e-08	0.312	5.69324e-11	1.89775e-07	14.7	9.19678e-10	3.06559e-06	35	6.38665e-09	1.82476e-06	65.1	4.07286e-09	0.000140443
168	0.33	2.06458e-11	2.06458e-08	0.129	2.35394e-11	7.84646e-08	8.97	5.61191e-10	1.87064e-06	28	5.10932e-09	1.45981e-06	65.1	4.07286e-09	0.000140443
169	0.27	1.6892e-11	1.6892e-08	0.211	3.85024e-11	1.28341e-07	33.6	2.10212e-09	7.00707e-06	36	6.56913e-09	1.87689e-06	64.7	4.04783e-09	0.000139581
170	0.43	2.69021e-11	2.69021e-08	0.092	1.67878e-11	5.59592e-08	23	1.43895e-09	4.79651e-06	45	8.21141e-09	2.34612e-06	63.8	3.99153e-09	0.000137639
171	0.2	1.25126e-11	1.25126e-08	0.106	1.93424e-11	6.44748e-08	7.81	4.88618e-10	1.62873e-06	27	4.92685e-09	1.40767e-06	62.7	3.92271e-09	0.000135266
172	0.1195	7.47629e-12	7.47629e-09	0.1615	2.94698e-11	9.82328e-08	13.5	8.44602e-10	2.81534e-06	13.5	2.46342e-09	7.03835e-07	62.25	3.89455e-09	0.000134295
173	0.967	6.04985e-11	6.04985e-08	0.096	1.75177e-11	5.83923e-08	6.71	4.19799e-10	1.39933e-06	23.4	4.26993e-09	1.21998e-06	62	3.87891e-09	0.000133756
174	0.5	3.12816e-11	3.12816e-08	0.109	1.98899e-11	6.62995e-08	25.6	1.60162e-09	5.33872e-06	36	6.56913e-09	1.87689e-06	61.7	3.86015e-09	0.000133108
175	0.21	1.31383e-11	1.31383e-08	0.1	1.82476e-11	6.08253e-08	11.5	7.19476e-10	2.39825e-06	28	5.10932e-09	1.45981e-06	60.3	3.77256e-09	0.000130088
176	0.447	2.79657e-11	2.79657e-08	0.144	2.62765e-11	8.75884e-08	4.24	2.65268e-10	8.84226e-07	24.5	4.47066e-09	1.27733e-06	59.4	3.71625e-09	0.000128147
177	0.28	1.75177e-11	1.75177e-08	0.172	3.13858e-11	1.04619e-07	6.35	3.97276e-10	1.32425e-06	29	5.2918e-09	1.51194e-06	58.3	3.64743e-09	0.000125773
178	0.22	1.37639e-11	1.37639e-08	0.099	1.80651e-11	6.0217e-08	11.4	7.1322e-10	2.3774e-06	29	5.2918e-09	1.51194e-06	58.1	3.63492e-09	0.000125342
179	0.3	1.87689e-11	1.87689e-08	0.195	3.55828e-11	1.18609e-07	14.1	8.8214e-10	2.94047e-06	32	5.83923e-09	1.66835e-06	57.9	3.62241e-09	0.000124911
180	0.706	4.41696e-11	4.41696e-08	0.075	1.36857e-11	4.56189e-08	11	6.88194e-10	2.29398e-06	19.6	3.57653e-09	1.02186e-06	56.8	3.55359e-09	0.000122537
181	0.758	4.74229e-11	4.74229e-08	0.075	1.36857e-11	4.56189e-08	10.9	6.81938e-10	2.27313e-06	17.3	3.15683e-09	9.01952e-07	56.7	3.54733e-09	0.000122322
182	0.24	1.50152e-11	1.50152e-08	0.126	2.2992e-11	7.66398e-08	8.65	5.41171e-10	1.8039e-06	27	4.92685e-09	1.40767e-06	54.6	3.41595e-09	0.000117791
183	0.434	2.71524e-11	2.71524e-08	0.094	1.71527e-11	5.71757e-08	4.35	2.7215e-10	9.07165e-07	20.2	3.68601e-09	1.05315e-06	52.4	3.27831e-09	0.000113045
184	0.37	2.31484e-11	2.31484e-08	0.143	2.6094e-11	8.69801e-08	13.2	8.25833e-10	2.75278e-06	51	9.30627e-09	2.65893e-06	50.9	3.18446e-09	0.000109809
185	0.176	1.10111e-11	1.10111e-08	0.091	1.66053e-11	5.5351e-08	5.38	3.3659e-10	1.12197e-06	15.2	2.77363e-09	7.92466e-07	45	2.81534e-09	9.70807e-05
186	0.181	1.13239e-11	1.13239e-08	0.08	1.45981e-11	4.86602e-08	4.72	2.95298e-10	9.84327e-07	17.9	3.26632e-09	9.33233e-07	44.3	2.77155e-09	9.55706e-05
187	0.18	1.12614e-11	1.12614e-08	0.119	2.17146e-11	7.23821e-08	5.46	3.41595e-10	1.13865e-06	26	4.74437e-09	1.35553e-06	44	2.75278e-09	9.49234e-05
188	0.27	1.6892e-11	1.6892e-08	0.149	2.71889e-11	9.06296e-08	6.02	3.7663e-10	1.25543e-06	29.8	5.43778e-09	1.55365e-06	43.2	2.70273e-09	9.31975e-05
189	0.3	1.87689e-11	1.87689e-08	0.101	1.84301e-11	6.14335e-08	22.3	1.39516e-09	4.65053e-06	37	6.7516e-09	1.92903e-06	41.8	2.61514e-09	9.01772e-05
190	0.102	6.38144e-12	6.38144e-09	0.048	8.75884e-12	2.91961e-08	3.04	1.90192e-10	6.33973e-07	13.2	2.40868e-09	6.88194e-07	24.2	1.51403e-09	5.22079e-05

## Sheet: carcinogenic inhalation risk
			carcinogenic inhalation risk
			Cd			As			Cr
			1.73649e-10			2.47155e-08			2.4847e-07
OBJECTID	Cd	ADI	(Cd)ADI*SF	As	ADI	(As)ADI*SF	Cr	ADI	（Cr）ADI*SF
1	0.23	1.43895e-11	9.0654e-11	54.9	3.43472e-09	5.18642e-08	199	1.24501e-08	5.22903e-07		RfD and SF values of heavy metals under different exposure pathways
2	0.27	1.6892e-11	1.0642e-10	13.5	8.44602e-10	1.27535e-08	180	1.12614e-08	4.72977e-07		Elements	cd	hg	as	pb	cr
3	0.21	1.31383e-11	8.2771e-11	64.5	4.03532e-09	6.09334e-08	170	1.06357e-08	4.46701e-07		(Ingest by mouth)ＲfDing /mg·( kg·d)⁻¹	0.001	0.0003	0.0003	0.0035	0.003
4	1.41	8.8214e-11	5.55748e-10	11.4	7.1322e-10	1.07696e-08	159	9.94754e-09	4.17797e-07		（Inhalation）ＲfDinh /mg·( kg·d)⁻¹	0.001	0.0003	0.0003	0.0035	2.9e-05
5	0.4	2.50253e-11	1.57659e-10	24	1.50152e-09	2.26729e-08	156	9.75985e-09	4.09914e-07		（Dermal contact）ＲfDderm /mg·( kg·d) ⁻¹	1e-05	2.1e-05	0.0012	0.00052	6e-05
6	0.27	1.6892e-11	1.0642e-10	64.7	4.04783e-09	6.11223e-08	153	9.57216e-09	4.02031e-07		(Ingest by mouth)SF /( kg·d)·mg⁻¹	6.1		1.5	0.0085	0.5
7	0.83	5.19274e-11	3.27143e-10	20	1.25126e-09	1.88941e-08	151	9.44703e-09	3.96775e-07		（Inhalation）SF /( kg·d)·mg ⁻¹	6.3		15.1	₋	42
8	0.2	1.25126e-11	7.88295e-11	55.4	3.466e-09	5.23366e-08	148	9.25934e-09	3.88892e-07		（Dermal contactSF /( kg·d)·mg ⁻¹	6.1		3.66	₋	20
9	1.35	8.44602e-11	5.32099e-10	29.7	1.85812e-09	2.80577e-08	146	9.13422e-09	3.83637e-07
10	0.31	1.93946e-11	1.22186e-10	59.3	3.70999e-09	5.60209e-08	143	8.94653e-09	3.75754e-07
11	0.17	1.06357e-11	6.70051e-11	35	2.18971e-09	3.30646e-08	140	8.75884e-09	3.67871e-07
12	0.36	2.25227e-11	1.41893e-10	9.5	5.9435e-10	8.97468e-09	140	8.75884e-09	3.67871e-07
13	0.27	1.6892e-11	1.0642e-10	55.9	3.49728e-09	5.28089e-08	138	8.63371e-09	3.62616e-07
14	0.13	8.13321e-12	5.12392e-11	60.3	3.77256e-09	5.69656e-08	134	8.38346e-09	3.52105e-07
15	0.69	4.31686e-11	2.71962e-10	33.4	2.08961e-09	3.15531e-08	133	8.3209e-09	3.49478e-07
16	0.24	1.50152e-11	9.45955e-11	48.9	3.05934e-09	4.6196e-08	133	8.3209e-09	3.49478e-07
17	0.34	2.12715e-11	1.3401e-10	50.6	3.16569e-09	4.7802e-08	131	8.19577e-09	3.44222e-07
18	0.82	5.13018e-11	3.23201e-10	25.9	1.62039e-09	2.44678e-08	131	8.19577e-09	3.44222e-07
19	0.38	2.3774e-11	1.49776e-10	24	1.50152e-09	2.26729e-08	129	8.07064e-09	3.38967e-07
20	1.1	6.88194e-11	4.33562e-10	13.5	8.44602e-10	1.27535e-08	129	8.07064e-09	3.38967e-07
21	0.235	1.47023e-11	9.26247e-11	54.9	3.43472e-09	5.18642e-08	127	7.94552e-09	3.33712e-07
22	0.24	1.50152e-11	9.45955e-11	22.7	1.42018e-09	2.14448e-08	127	7.94552e-09	3.33712e-07
23	0.35	2.18971e-11	1.37952e-10	21	1.31383e-09	1.98388e-08	127	7.94552e-09	3.33712e-07
24	0.72	4.50455e-11	2.83786e-10	48.3	3.0218e-09	4.56292e-08	126	7.88295e-09	3.31084e-07
25	0.18	1.12614e-11	7.09466e-11	66.6	4.1667e-09	6.29172e-08	125	7.82039e-09	3.28456e-07
26	1.41	8.8214e-11	5.55748e-10	19.4	1.21372e-09	1.83272e-08	125	7.82039e-09	3.28456e-07
27	0.26	1.62664e-11	1.02478e-10	46.2	2.89042e-09	4.36453e-08	124	7.75783e-09	3.25829e-07
28	0.19	1.1887e-11	7.48881e-11	48.7	3.04682e-09	4.6007e-08	124	7.75783e-09	3.25829e-07
29	0.78	4.87992e-11	3.07435e-10	31.6	1.97699e-09	2.98526e-08	123	7.69527e-09	3.23201e-07
30	0.57	3.5661e-11	2.24664e-10	17.6	1.10111e-09	1.66268e-08	123	7.69527e-09	3.23201e-07
31	0.24	1.50152e-11	9.45955e-11	50.1	3.13441e-09	4.73296e-08	122	7.6327e-09	3.20573e-07
32	0.18	1.12614e-11	7.09466e-11	41.2	2.5776e-09	3.89218e-08	120	7.50758e-09	3.15318e-07
33	0.52	3.25328e-11	2.04957e-10	35.8	2.23976e-09	3.38204e-08	120	7.50758e-09	3.15318e-07
34	0.37	2.31484e-11	1.45835e-10	45.5	2.84662e-09	4.2984e-08	120	7.50758e-09	3.15318e-07
35	0.53	3.31585e-11	2.08898e-10	31.5	1.97074e-09	2.97582e-08	119	7.44501e-09	3.12691e-07
36	1.26	7.88295e-11	4.96626e-10	18.6	1.16367e-09	1.75715e-08	119	7.44501e-09	3.12691e-07
37	0.4295	2.68709e-11	1.69286e-10	22.35	1.39829e-09	2.11141e-08	119	7.44501e-09	3.12691e-07
38	0.43	2.69021e-11	1.69484e-10	26	1.62664e-09	2.45623e-08	117	7.31989e-09	3.07435e-07
39	0.64	4.00404e-11	2.52255e-10	71.4	4.46701e-09	6.74518e-08	116	7.25732e-09	3.04808e-07
40	1.06	6.63169e-11	4.17797e-10	30.2	1.88941e-09	2.853e-08	115	7.19476e-09	3.0218e-07
41	0.22	1.37639e-11	8.67125e-11	58.6	3.6662e-09	5.53596e-08	115	7.19476e-09	3.0218e-07
42	0.19	1.1887e-11	7.48881e-11	40.4	2.52755e-09	3.8166e-08	113	7.06963e-09	2.96925e-07
43	0.23	1.43895e-11	9.0654e-11	40.5	2.53381e-09	3.82605e-08	113	7.06963e-09	2.96925e-07
44	0.41	2.56509e-11	1.61601e-10	27.1	1.69546e-09	2.56015e-08	112	7.00707e-09	2.94297e-07
45	0.2	1.25126e-11	7.88295e-11	60.3	3.77256e-09	5.69656e-08	112	7.00707e-09	2.94297e-07
46	0.25	1.56408e-11	9.85369e-11	52.5	3.28456e-09	4.95969e-08	112	7.00707e-09	2.94297e-07
47	0.45	2.81534e-11	1.77366e-10	30.8	1.92694e-09	2.90969e-08	111	6.94451e-09	2.91669e-07
48	0.115	7.19476e-12	4.5327e-11	36.15	2.26166e-09	3.4151e-08	111	6.94451e-09	2.91669e-07
49	0.45	2.81534e-11	1.77366e-10	16.1	1.00727e-09	1.52097e-08	111	6.94451e-09	2.91669e-07
50	0.95	5.9435e-11	3.7444e-10	32.2	2.01453e-09	3.04194e-08	109	6.81938e-09	2.86414e-07
51	0.58	3.62866e-11	2.28606e-10	21.9	1.37013e-09	2.0689e-08	109	6.81938e-09	2.86414e-07
52	0.38	2.3774e-11	1.49776e-10	27.7	1.733e-09	2.61683e-08	109	6.81938e-09	2.86414e-07
53	0.52	3.25328e-11	2.04957e-10	30.3	1.89566e-09	2.86245e-08	107	6.69425e-09	2.81159e-07
54	0.49	3.06559e-11	1.93132e-10	25.3	1.58285e-09	2.3901e-08	107	6.69425e-09	2.81159e-07
55	0.74	4.62967e-11	2.91669e-10	27.4	1.71423e-09	2.58849e-08	107	6.69425e-09	2.81159e-07
56	0.88	5.50556e-11	3.4685e-10	6.34	3.9665e-10	5.98942e-09	106	6.63169e-09	2.78531e-07
57	0.37	2.31484e-11	1.45835e-10	35.6	2.22725e-09	3.36314e-08	105	6.56913e-09	2.75903e-07
58	0.24	1.50152e-11	9.45955e-11	25	1.56408e-09	2.36176e-08	105	6.56913e-09	2.75903e-07
59	0.26	1.62664e-11	1.02478e-10	79.4	4.96751e-09	7.50094e-08	104	6.50657e-09	2.73276e-07
60	0.5	3.12816e-11	1.97074e-10	68.4	4.27932e-09	6.46177e-08	104	6.50657e-09	2.73276e-07
61	0.15	9.38447e-12	5.91222e-11	38.3	2.39617e-09	3.61821e-08	104	6.50657e-09	2.73276e-07
62	0.43	2.69021e-11	1.69484e-10	31.1	1.94571e-09	2.93803e-08	102	6.38144e-09	2.6802e-07
63	0.912	5.70576e-11	3.59463e-10	24.2	1.51403e-09	2.28618e-08	102	6.38144e-09	2.6802e-07
64	1.09	6.81938e-11	4.29621e-10	15.5	9.69729e-10	1.46429e-08	102	6.38144e-09	2.6802e-07
65	0.52	3.25328e-11	2.04957e-10	32.5	2.0333e-09	3.07029e-08	102	6.38144e-09	2.6802e-07
66	0.266	1.66418e-11	1.04843e-10	16.1	1.00727e-09	1.52097e-08	102	6.38144e-09	2.6802e-07
67	1.46	9.13422e-11	5.75456e-10	14.7	9.19678e-10	1.38871e-08	101	6.31888e-09	2.65393e-07
68	0.42	2.62765e-11	1.65542e-10	18.5	1.15742e-09	1.7477e-08	100	6.25631e-09	2.62765e-07
69	0.4	2.50253e-11	1.57659e-10	71.5	4.47326e-09	6.75463e-08	99.8	6.2438e-09	2.6224e-07
70	0.32	2.00202e-11	1.26127e-10	66.5	4.16045e-09	6.28228e-08	99.3	6.21252e-09	2.60926e-07
71	0.27	1.6892e-11	1.0642e-10	25.2	1.57659e-09	2.38065e-08	99.1	6.20001e-09	2.604e-07
72	0.676	4.22927e-11	2.66444e-10	24.6	1.53905e-09	2.32397e-08	98.7	6.17498e-09	2.59349e-07
73	1.08	6.75682e-11	4.2568e-10	37	2.31484e-09	3.4954e-08	98.3	6.14996e-09	2.58298e-07
74	0.13	8.13321e-12	5.12392e-11	41	2.56509e-09	3.87328e-08	98.3	6.14996e-09	2.58298e-07
75	0.36	2.25227e-11	1.41893e-10	23	1.43895e-09	2.17282e-08	98.1	6.13744e-09	2.57773e-07
76	0.5	3.12816e-11	1.97074e-10	30.3	1.89566e-09	2.86245e-08	98	6.13119e-09	2.5751e-07
77	0.31	1.93946e-11	1.22186e-10	17	1.06357e-09	1.606e-08	97.9	6.12493e-09	2.57247e-07
78	0.21	1.31383e-11	8.2771e-11	55.9	3.49728e-09	5.28089e-08	97.8	6.11867e-09	2.56984e-07
79	0.41	2.56509e-11	1.61601e-10	18.9	1.18244e-09	1.78549e-08	97.6	6.10616e-09	2.56459e-07
80	0.3	1.87689e-11	1.18244e-10	32.1	2.00828e-09	3.0325e-08	97.1	6.07488e-09	2.55145e-07
81	0.6	3.75379e-11	2.36489e-10	16.8	1.05106e-09	1.5871e-08	96.3	6.02483e-09	2.53043e-07
82	0.707	4.42321e-11	2.78662e-10	8.02	5.01756e-10	7.57652e-09	96	6.00606e-09	2.52255e-07
83	0.53	3.31585e-11	2.08898e-10	30.2	1.88941e-09	2.853e-08	95.7	5.98729e-09	2.51466e-07
84	0.2	1.25126e-11	7.88295e-11	7.64	4.77982e-10	7.21753e-09	95.7	5.98729e-09	2.51466e-07
85	0.383	2.39617e-11	1.50959e-10	10.8	6.75682e-10	1.02028e-08	94.4	5.90596e-09	2.4805e-07
86	0.5	3.12816e-11	1.97074e-10	38.7	2.42119e-09	3.656e-08	94.2	5.89345e-09	2.47525e-07
87	0.35	2.18971e-11	1.37952e-10	21.9	1.37013e-09	2.0689e-08	93.9	5.87468e-09	2.46736e-07
88	0.26	1.62664e-11	1.02478e-10	36.8	2.30232e-09	3.47651e-08	93.8	5.86842e-09	2.46474e-07
89	0.48	3.00303e-11	1.89191e-10	39.9	2.49627e-09	3.76937e-08	93.5	5.84965e-09	2.45685e-07
90	0.42	2.62765e-11	1.65542e-10	18.2	1.13865e-09	1.71936e-08	93	5.81837e-09	2.44372e-07
91	0.38	2.3774e-11	1.49776e-10	20.2	1.26378e-09	1.9083e-08	92.9	5.81211e-09	2.44109e-07
92	0.36	2.25227e-11	1.41893e-10	18.8	1.17619e-09	1.77604e-08	92.9	5.81211e-09	2.44109e-07
93	0.36	2.25227e-11	1.41893e-10	15.2	9.5096e-10	1.43595e-08	92.4	5.78083e-09	2.42795e-07
94	0.44	2.75278e-11	1.73425e-10	37.2	2.32735e-09	3.5143e-08	92	5.75581e-09	2.41744e-07
95	0.4	2.50253e-11	1.57659e-10	12.9	8.07064e-10	1.21867e-08	91.4	5.71827e-09	2.40167e-07
96	0.75	4.69223e-11	2.95611e-10	10.5	6.56913e-10	9.91938e-09	91.3	5.71201e-09	2.39905e-07
97	0.902	5.64319e-11	3.55521e-10	5.14	3.21574e-10	4.85577e-09	90.9	5.68699e-09	2.38854e-07
98	0.28	1.75177e-11	1.10361e-10	69.8	4.36691e-09	6.59403e-08	90.8	5.68073e-09	2.38591e-07
99	0.449	2.80908e-11	1.76972e-10	25.8	1.61413e-09	2.43733e-08	90.8	5.68073e-09	2.38591e-07
100	0.58	3.62866e-11	2.28606e-10	24.5	1.5328e-09	2.31452e-08	90.7	5.67448e-09	2.38328e-07
101	0.28	1.75177e-11	1.10361e-10	17.9	1.11988e-09	1.69102e-08	90.6	5.66822e-09	2.38065e-07
102	0.57	3.5661e-11	2.24664e-10	22.3	1.39516e-09	2.10669e-08	90.3	5.64945e-09	2.37277e-07
103	0.4	2.50253e-11	1.57659e-10	75.7	4.73603e-09	7.1514e-08	90.2	5.64319e-09	2.37014e-07
104	0.42	2.62765e-11	1.65542e-10	16.5	1.03229e-09	1.55876e-08	90	5.63068e-09	2.36489e-07
105	0.37	2.31484e-11	1.45835e-10	12.7	7.94552e-10	1.19977e-08	89.6	5.60566e-09	2.35438e-07
106	0.34	2.12715e-11	1.3401e-10	31.5	1.97074e-09	2.97582e-08	89.6	5.60566e-09	2.35438e-07
107	0.34	2.12715e-11	1.3401e-10	16.4	1.02604e-09	1.54931e-08	89.2	5.58063e-09	2.34387e-07
108	0.52	3.25328e-11	2.04957e-10	38.9	2.43371e-09	3.6749e-08	89.1	5.57437e-09	2.34124e-07
109	0.43	2.69021e-11	1.69484e-10	23.9	1.49526e-09	2.25784e-08	89	5.56812e-09	2.33861e-07
110	0.84	5.2553e-11	3.31084e-10	16.7	1.0448e-09	1.57765e-08	88.9	5.56186e-09	2.33598e-07
111	0.45	2.81534e-11	1.77366e-10	11.7	7.31989e-10	1.1053e-08	88.4	5.53058e-09	2.32284e-07
112	0.42	2.62765e-11	1.65542e-10	24.8	1.55157e-09	2.34286e-08	88.2	5.51807e-09	2.31759e-07
113	0.45	2.81534e-11	1.77366e-10	31.4	1.96448e-09	2.96637e-08	86.8	5.43048e-09	2.2808e-07
114	0.41	2.56509e-11	1.61601e-10	29	1.81433e-09	2.73964e-08	86.8	5.43048e-09	2.2808e-07
115	0.39	2.43996e-11	1.53718e-10	20.8	1.30131e-09	1.96498e-08	86.8	5.43048e-09	2.2808e-07
116	0.159	9.94754e-12	6.26695e-11	23.7	1.48275e-09	2.23895e-08	86.8	5.43048e-09	2.2808e-07
117	0.38	2.3774e-11	1.49776e-10	20.7	1.29506e-09	1.95554e-08	85.9	5.37417e-09	2.25715e-07
118	0.31	1.93946e-11	1.22186e-10	23.4	1.46398e-09	2.21061e-08	85.7	5.36166e-09	2.2519e-07
119	0.36	2.25227e-11	1.41893e-10	8.23	5.14895e-10	7.77491e-09	85.4	5.34289e-09	2.24401e-07
120	0.6	3.75379e-11	2.36489e-10	18.3	1.14491e-09	1.72881e-08	85	5.31787e-09	2.2335e-07
121	0.48	3.00303e-11	1.89191e-10	18.8	1.17619e-09	1.77604e-08	84.6	5.29284e-09	2.22299e-07
122	0.3	1.87689e-11	1.18244e-10	11.9	7.44501e-10	1.1242e-08	84.5	5.28658e-09	2.22037e-07
123	0.354	2.21473e-11	1.39528e-10	16	1.00101e-09	1.51153e-08	84.5	5.28658e-09	2.22037e-07
124	0.31	1.93946e-11	1.22186e-10	66.5	4.16045e-09	6.28228e-08	83.4	5.21777e-09	2.19146e-07
125	0.54	3.37841e-11	2.1284e-10	25.1	1.57033e-09	2.37121e-08	82.5	5.16146e-09	2.16781e-07
126	0.304	1.90192e-11	1.19821e-10	6.79	4.24804e-10	6.41454e-09	82.1	5.13643e-09	2.1573e-07
127	0.17	1.06357e-11	6.70051e-11	33.5	2.09586e-09	3.16476e-08	81.4	5.09264e-09	2.13891e-07
128	0.23	1.43895e-11	9.0654e-11	12.4	7.75783e-10	1.17143e-08	81.1	5.07387e-09	2.13103e-07
129	0.552	3.45348e-11	2.1757e-10	18.8	1.17619e-09	1.77604e-08	80.7	5.04884e-09	2.12051e-07
130	0.19	1.1887e-11	7.48881e-11	16.3	1.01978e-09	1.53987e-08	79.4	4.96751e-09	2.08636e-07
131	0.455	2.84662e-11	1.79337e-10	13.15	8.22705e-10	1.24228e-08	79.35	4.96438e-09	2.08504e-07
132	0.52	3.25328e-11	2.04957e-10	12.5	7.82039e-10	1.18088e-08	79	4.94249e-09	2.07584e-07
133	0.39	2.43996e-11	1.53718e-10	27.5	1.72049e-09	2.59793e-08	78.9	4.93623e-09	2.07322e-07
134	0.367	2.29607e-11	1.44652e-10	2.16	1.35136e-10	2.04056e-09	78.7	4.92372e-09	2.06796e-07
135	0.3	1.87689e-11	1.18244e-10	17.1	1.06983e-09	1.61544e-08	78.5	4.91121e-09	2.06271e-07
136	0.27	1.6892e-11	1.0642e-10	12.3	7.69527e-10	1.16199e-08	77.8	4.86741e-09	2.04431e-07
137	0.59	3.69122e-11	2.32547e-10	30.8	1.92694e-09	2.90969e-08	77.6	4.8549e-09	2.03906e-07
138	0.58	3.62866e-11	2.28606e-10	12.9	8.07064e-10	1.21867e-08	77.2	4.82987e-09	2.02855e-07
139	0.225	1.40767e-11	8.86832e-11	9.64	6.03109e-10	9.10694e-09	76.1	4.76105e-09	1.99964e-07
140	0.3	1.87689e-11	1.18244e-10	18.8	1.17619e-09	1.77604e-08	75.9	4.74854e-09	1.99439e-07
141	0.725	4.53583e-11	2.85757e-10	40	2.50253e-09	3.77881e-08	75.85	4.74541e-09	1.99307e-07
142	0.26	1.62664e-11	1.02478e-10	16.9	1.05732e-09	1.59655e-08	75.7	4.73603e-09	1.98913e-07
143	0.35	2.18971e-11	1.37952e-10	22.7	1.42018e-09	2.14448e-08	75.5	4.72352e-09	1.98388e-07
144	0.15	9.38447e-12	5.91222e-11	20.7	1.29506e-09	1.95554e-08	75.2	4.70475e-09	1.97599e-07
145	1.03	6.444e-11	4.05972e-10	11.7	7.31989e-10	1.1053e-08	74.9	4.68598e-09	1.96811e-07
146	0.518	3.24077e-11	2.04169e-10	14.2	8.88396e-10	1.34148e-08	74.5	4.66095e-09	1.9576e-07
147	0.36	2.25227e-11	1.41893e-10	15.1	9.44703e-10	1.4265e-08	74.4	4.6547e-09	1.95497e-07
148	0.31	1.93946e-11	1.22186e-10	16.4	1.02604e-09	1.54931e-08	74	4.62967e-09	1.94446e-07
149	0.25	1.56408e-11	9.85369e-11	43.1	2.69647e-09	4.07167e-08	73.7	4.6109e-09	1.93658e-07
150	0.556	3.47851e-11	2.19146e-10	15.7	9.82241e-10	1.48318e-08	73.1	4.57336e-09	1.92081e-07
151	0.32	2.00202e-11	1.26127e-10	20.6	1.2888e-09	1.94609e-08	72.8	4.5546e-09	1.91293e-07
152	0.14	8.75884e-12	5.51807e-11	14	8.75884e-10	1.32258e-08	71.8	4.49203e-09	1.88665e-07
153	0.27	1.6892e-11	1.0642e-10	9.81	6.13744e-10	9.26754e-09	71.7	4.48578e-09	1.88403e-07
154	0.22	1.37639e-11	8.67125e-11	13.5	8.44602e-10	1.27535e-08	71.6	4.47952e-09	1.8814e-07
155	0.55	3.44097e-11	2.16781e-10	10.9	6.81938e-10	1.02973e-08	71.4	4.46701e-09	1.87614e-07
156	0.34	2.12715e-11	1.3401e-10	21.2	1.32634e-09	2.00277e-08	70.9	4.43573e-09	1.863e-07
157	0.41	2.56509e-11	1.61601e-10	16.9	1.05732e-09	1.59655e-08	70.5	4.4107e-09	1.85249e-07
158	0.56	3.50354e-11	2.20723e-10	23.6	1.47649e-09	2.2295e-08	70.2	4.39193e-09	1.84461e-07
159	0.24	1.50152e-11	9.45955e-11	9.83	6.14996e-10	9.28643e-09	69.9	4.37316e-09	1.83673e-07
160	1.25	7.82039e-11	4.92685e-10	15.2	9.5096e-10	1.43595e-08	69.1	4.32311e-09	1.81571e-07
161	0.26	1.62664e-11	1.02478e-10	14.5	9.07165e-10	1.36982e-08	69	4.31686e-09	1.81308e-07
162	0.22	1.37639e-11	8.67125e-11	24	1.50152e-09	2.26729e-08	69	4.31686e-09	1.81308e-07
163	0.41	2.56509e-11	1.61601e-10	36.3	2.27104e-09	3.42927e-08	68.9	4.3106e-09	1.81045e-07
164	0.5	3.12816e-11	1.97074e-10	10.3	6.444e-10	9.73044e-09	67.6	4.22927e-09	1.77629e-07
165	0.484	3.02806e-11	1.90767e-10	14.7	9.19678e-10	1.38871e-08	66.9	4.18547e-09	1.7579e-07
166	0.294	1.83936e-11	1.15879e-10	6.07	3.79758e-10	5.73435e-09	66.8	4.17922e-09	1.75527e-07
167	0.33	2.06458e-11	1.30069e-10	14.7	9.19678e-10	1.38871e-08	65.1	4.07286e-09	1.7106e-07
168	0.33	2.06458e-11	1.30069e-10	8.97	5.61191e-10	8.47399e-09	65.1	4.07286e-09	1.7106e-07
169	0.27	1.6892e-11	1.0642e-10	33.6	2.10212e-09	3.1742e-08	64.7	4.04783e-09	1.70009e-07
170	0.43	2.69021e-11	1.69484e-10	23	1.43895e-09	2.17282e-08	63.8	3.99153e-09	1.67644e-07
171	0.2	1.25126e-11	7.88295e-11	7.81	4.88618e-10	7.37813e-09	62.7	3.92271e-09	1.64754e-07
172	0.1195	7.47629e-12	4.71007e-11	13.5	8.44602e-10	1.27535e-08	62.25	3.89455e-09	1.63571e-07
173	0.967	6.04985e-11	3.81141e-10	6.71	4.19799e-10	6.33896e-09	62	3.87891e-09	1.62914e-07
174	0.5	3.12816e-11	1.97074e-10	25.6	1.60162e-09	2.41844e-08	61.7	3.86015e-09	1.62126e-07
175	0.21	1.31383e-11	8.2771e-11	11.5	7.19476e-10	1.08641e-08	60.3	3.77256e-09	1.58447e-07
176	0.447	2.79657e-11	1.76184e-10	4.24	2.65268e-10	4.00554e-09	59.4	3.71625e-09	1.56082e-07
177	0.28	1.75177e-11	1.10361e-10	6.35	3.97276e-10	5.99887e-09	58.3	3.64743e-09	1.53192e-07
178	0.22	1.37639e-11	8.67125e-11	11.4	7.1322e-10	1.07696e-08	58.1	3.63492e-09	1.52667e-07
179	0.3	1.87689e-11	1.18244e-10	14.1	8.8214e-10	1.33203e-08	57.9	3.62241e-09	1.52141e-07
180	0.706	4.41696e-11	2.78268e-10	11	6.88194e-10	1.03917e-08	56.8	3.55359e-09	1.49251e-07
181	0.758	4.74229e-11	2.98764e-10	10.9	6.81938e-10	1.02973e-08	56.7	3.54733e-09	1.48988e-07
182	0.24	1.50152e-11	9.45955e-11	8.65	5.41171e-10	8.17168e-09	54.6	3.41595e-09	1.4347e-07
183	0.434	2.71524e-11	1.7106e-10	4.35	2.7215e-10	4.10946e-09	52.4	3.27831e-09	1.37689e-07
184	0.37	2.31484e-11	1.45835e-10	13.2	8.25833e-10	1.24701e-08	50.9	3.18446e-09	1.33747e-07
185	0.176	1.10111e-11	6.937e-11	5.38	3.3659e-10	5.0825e-09	45	2.81534e-09	1.18244e-07
186	0.181	1.13239e-11	7.13407e-11	4.72	2.95298e-10	4.459e-09	44.3	2.77155e-09	1.16405e-07
187	0.18	1.12614e-11	7.09466e-11	5.46	3.41595e-10	5.15808e-09	44	2.75278e-09	1.15617e-07
188	0.27	1.6892e-11	1.0642e-10	6.02	3.7663e-10	5.68711e-09	43.2	2.70273e-09	1.13515e-07
189	0.3	1.87689e-11	1.18244e-10	22.3	1.39516e-09	2.10669e-08	41.8	2.61514e-09	1.09836e-07
190	0.102	6.38144e-12	4.02031e-11	3.04	1.90192e-10	2.8719e-09	24.2	1.51403e-09	6.35892e-08

## Sheet: 4.ADD（Dermal contact）
													Ingest by mouth： 〖ADD〗_ing=(Ci × IngR × CF × EF × ED)/(BW × AT)
		SA × CF × AF × ABS × EF × ED	BW × AT（Carcinogenic heavy metals）	BW × AT（Non-carcinogenic heavy metals）	Carcinogenic heavy metals：Cd、As、Cr								Inhalation： 〖ADD〗_inh=(Ci× InhR × EF × ED)/(PEF × BW × AT)
		0.008526	1451240	497568									Dermal contact： 〖ADD〗_derm=(Ci× SA × CF × AF × ABS × EF × ED)/( BW × AT)
OBJECTID	BSM	Cd	ADD（Dermal contact）	Hg	ADD（Dermal contact）	As	ADD（Dermal contact）	Pb	ADD（Dermal contact）	Cr	ADD（Dermal contact）
1	520000000083	0.23	1.35124e-09	0.38	6.51143e-09	54.9	3.22536e-07	62	1.06239e-06	199	1.16912e-06						Parameters	Meaning of the parameters	unit	reference
2	520181000830	0.27	1.58624e-09	0.251	4.30097e-09	13.5	7.93122e-08	24	4.11248e-07	180	1.0575e-06									adult	child
3	520000000071	0.21	1.23374e-09	0.546	9.3559e-09	64.5	3.78936e-07	48	8.22497e-07	170	9.98746e-07					common parameters	ED	exposure years	a	24	6
4	520181000695	1.41	8.28372e-09	0.444	7.60809e-09	11.4	6.69747e-08	32	5.48331e-07	159	9.34121e-07						EF	exposure fre-quency	d/a	350	350
5	520181000795	0.4	2.34999e-09	0.229	3.92399e-09	24	1.40999e-07	28	4.7979e-07	156	9.16496e-07						BW	average weight	kg	56.8	15.9
6	520181000909	0.27	1.58624e-09	0.571	9.78428e-09	64.7	3.80111e-07	65	1.1138e-06	153	8.98871e-07						CF	conversion factor	kg/mg⁻¹	1x10-6	1x10-6	1e-06
7	520181000837	0.83	4.87623e-09	0.172	2.94728e-09	20	1.175e-07	30	5.1406e-07	151	8.87121e-07						AT（non-carcinogenic）	average action time	d	365×24	365×6	8760	2190
8	520000000041	0.2	1.175e-09	0.579	9.92137e-09	55.4	3.25474e-07	46	7.88226e-07	148	8.69496e-07						AT（carcinogenesis）		d	365×70	365×70	25550	25550
9	520181000596	1.35	7.93122e-09	0.433	7.4196e-09	29.7	1.74487e-07	43	7.3682e-07	146	8.57746e-07					Ingest by mouth：	IngＲ	soil intake frequency	mg/d	100	200
10	520181000908	0.31	1.82124e-09	0.337	5.77461e-09	59.3	3.48386e-07	50	8.56767e-07	143	8.40122e-07
11	520000000069	0.17	9.98746e-10	0.341	5.84315e-09	35	2.05624e-07	34	5.82602e-07	140	8.22497e-07					Dermal contact：	SA	exposed skin surface area	cm²	5075	2448
12	520181000877	0.36	2.11499e-09	0.199	3.40993e-09	9.5	5.58123e-08	24	4.11248e-07	140	8.22497e-07						AF	soil adsorption coefficient to skint	mg·cm⁻²	0.2	0.07
13	520181000847	0.27	1.58624e-09	0.398	6.81987e-09	55.9	3.28411e-07	61	1.04526e-06	138	8.10747e-07						ABS	dermal absorption factor	dimensionless	0.001	0.001
14	520000000052	0.13	7.63747e-10	0.551	9.44158e-09	60.3	3.54261e-07	37	6.34008e-07	134	7.87247e-07					Inhalation：	InhＲ	respiratory rate	m³/d	14.7	7.63
15	520000000051	0.69	4.05373e-09	0.217	3.71837e-09	33.4	1.96224e-07	73	1.25088e-06	133	7.81372e-07						PEF	surface dust emission factor	m³/kg	1. 36 × 10⁹	1. 36 × 10⁹
16	520000000096	0.24	1.40999e-09	0.419	7.17971e-09	48.9	2.87286e-07	62	1.06239e-06	133	7.81372e-07
17	520181000915	0.34	1.99749e-09	0.37	6.34008e-09	50.6	2.97274e-07	42	7.19685e-07	131	7.69622e-07
18	520181000702	0.82	4.81748e-09	0.285	4.88357e-09	25.9	1.52162e-07	34	5.82602e-07	131	7.69622e-07
19	520000000060	0.38	2.23249e-09	0.154	2.63884e-09	24	1.40999e-07	65	1.1138e-06	129	7.57872e-07
20	520181000681	1.1	6.46247e-09	0.438	7.50528e-09	13.5	7.93122e-08	35	5.99737e-07	129	7.57872e-07
21	520000000072	0.235	1.38062e-09	0.4715	8.07932e-09	54.9	3.22536e-07	40	6.85414e-07	127	7.46122e-07
22	520181000771	0.24	1.40999e-09	0.239	4.09535e-09	22.7	1.33362e-07	37	6.34008e-07	127	7.46122e-07
23	520181000750	0.35	2.05624e-09	0.638	1.09324e-08	21	1.23374e-07	31	5.31196e-07	127	7.46122e-07
24	520000000059	0.72	4.22998e-09	0.252	4.31811e-09	48.3	2.83761e-07	65	1.1138e-06	126	7.40247e-07
25	520000000064	0.18	1.0575e-09	0.35	5.99737e-09	66.6	3.91273e-07	45	7.71091e-07	125	7.34372e-07
26	520181000556	1.41	8.28372e-09	0.332	5.68893e-09	19.4	1.13975e-07	32	5.48331e-07	125	7.34372e-07
27	520181000902	0.26	1.52749e-09	0.273	4.67795e-09	46.2	2.71424e-07	50	8.56767e-07	124	7.28497e-07
28	520181000906	0.19	1.11625e-09	0.255	4.36951e-09	48.7	2.86111e-07	37	6.34008e-07	124	7.28497e-07
29	520000000061	0.78	4.58248e-09	0.296	5.07206e-09	31.6	1.85649e-07	41	7.02549e-07	123	7.22622e-07
30	520181000866	0.57	3.34874e-09	0.19	3.25572e-09	17.6	1.034e-07	31	5.31196e-07	123	7.22622e-07
31	520181000747	0.24	1.40999e-09	0.311	5.32909e-09	50.1	2.94336e-07	61	1.04526e-06	122	7.16747e-07
32	520000000101	0.18	1.0575e-09	0.318	5.44904e-09	41.2	2.42049e-07	41	7.02549e-07	120	7.04997e-07
33	520181000733	0.52	3.05499e-09	0.257	4.40378e-09	35.8	2.10324e-07	38	6.51143e-07	120	7.04997e-07
34	520181000754	0.37	2.17374e-09	0.243	4.16389e-09	45.5	2.67311e-07	25	4.28384e-07	120	7.04997e-07
35	520000000097	0.53	3.11374e-09	0.483	8.27637e-09	31.5	1.85062e-07	54	9.25309e-07	119	6.99122e-07
36	520181000569	1.26	7.40247e-09	0.555	9.51012e-09	18.6	1.09275e-07	47	8.05361e-07	119	6.99122e-07
37	520000000130	0.4295	2.5233e-09	0.1595	2.73309e-09	22.35	1.31306e-07	39.4	6.75133e-07	119	6.99122e-07
38	520000000067	0.43	2.52624e-09	0.317	5.4319e-09	26	1.52749e-07	58	9.9385e-07	117	6.87372e-07
39	520181000742	0.64	3.75998e-09	0.678	1.16178e-08	71.4	4.19473e-07	57	9.76715e-07	116	6.81497e-07
40	520000000153	1.06	6.22747e-09	0.304	5.20915e-09	30.2	1.77424e-07	61	1.04526e-06	115	6.75622e-07
41	520181000916	0.22	1.29249e-09	0.37	6.34008e-09	58.6	3.44274e-07	48	8.22497e-07	115	6.75622e-07
42	520181000775	0.19	1.11625e-09	0.213	3.64983e-09	40.4	2.37349e-07	54	9.25309e-07	113	6.63872e-07
43	520181000901	0.23	1.35124e-09	0.209	3.58129e-09	40.5	2.37937e-07	37	6.34008e-07	113	6.63872e-07
44	520000000085	0.41	2.40874e-09	0.316	5.41477e-09	27.1	1.59212e-07	50.6	8.67049e-07	112	6.57997e-07
45	520181000913	0.2	1.175e-09	0.51	8.73903e-09	60.3	3.54261e-07	47	8.05361e-07	112	6.57997e-07
46	520181000914	0.25	1.46874e-09	0.348	5.9631e-09	52.5	3.08436e-07	41	7.02549e-07	112	6.57997e-07
47	520181000833	0.45	2.64374e-09	0.154	2.63884e-09	30.8	1.80949e-07	50	8.56767e-07	111	6.52122e-07
48	520000000047	0.115	6.75622e-10	0.341	5.84315e-09	36.15	2.1238e-07	27.5	4.71222e-07	111	6.52122e-07
49	520181000896	0.45	2.64374e-09	0.304	5.20915e-09	16.1	9.45871e-08	22	3.76978e-07	111	6.52122e-07
50	520181000842	0.95	5.58123e-09	0.298	5.10633e-09	32.2	1.89174e-07	74	1.26802e-06	109	6.40372e-07
51	520181000760	0.58	3.40749e-09	0.208	3.56415e-09	21.9	1.28662e-07	41	7.02549e-07	109	6.40372e-07
52	520181000912	0.38	2.23249e-09	0.345	5.91169e-09	27.7	1.62737e-07	41	7.02549e-07	109	6.40372e-07
53	520000000077	0.52	3.05499e-09	0.161	2.75879e-09	30.3	1.78012e-07	62	1.06239e-06	107	6.28622e-07
54	520000000120	0.49	2.87874e-09	0.565	9.68147e-09	25.3	1.48637e-07	62	1.06239e-06	107	6.28622e-07
55	520000000079	0.74	4.34748e-09	0.36	6.16872e-09	27.4	1.60974e-07	46	7.88226e-07	107	6.28622e-07
56	520000000169	0.88	5.16998e-09	0.155	2.65598e-09	6.34	3.72473e-08	25.8	4.42092e-07	106	6.22747e-07
57	520181000911	0.37	2.17374e-09	0.235	4.02681e-09	35.6	2.09149e-07	49	8.39632e-07	105	6.16872e-07
58	520181000720	0.24	1.40999e-09	0.171	2.93014e-09	25	1.46874e-07	36	6.16872e-07	105	6.16872e-07
59	520181000852	0.26	1.52749e-09	0.281	4.81503e-09	79.4	4.66473e-07	72	1.23374e-06	104	6.10997e-07
60	520181000869	0.5	2.93749e-09	0.378	6.47716e-09	68.4	4.01848e-07	56	9.59579e-07	104	6.10997e-07
61	520181000905	0.15	8.81246e-10	0.147	2.5189e-09	38.3	2.25012e-07	37	6.34008e-07	104	6.10997e-07
62	520181000865	0.43	2.52624e-09	0.498	8.5334e-09	31.1	1.82712e-07	46	7.88226e-07	102	5.99248e-07
63	520000000160	0.912	5.35798e-09	0.197	3.37566e-09	24.2	1.42174e-07	45.8	7.84799e-07	102	5.99248e-07
64	520000000144	1.09	6.40372e-09	0.203	3.47848e-09	15.5	9.10621e-08	43.6	7.47101e-07	102	5.99248e-07
65	520181000895	0.52	3.05499e-09	0.211	3.61556e-09	32.5	1.90937e-07	38	6.51143e-07	102	5.99248e-07
66	520000000121	0.266	1.56274e-09	0.181	3.1015e-09	16.1	9.45871e-08	37.5	6.42575e-07	102	5.99248e-07
67	520000000157	1.46	8.57746e-09	0.567	9.71574e-09	14.7	8.63621e-08	58	9.9385e-07	101	5.93373e-07
68	520181000710	0.42	2.46749e-09	0.232	3.9754e-09	18.5	1.08687e-07	47	8.05361e-07	100	5.87498e-07
69	520181000857	0.4	2.34999e-09	0.566	9.69861e-09	71.5	4.20061e-07	49	8.39632e-07	99.8	5.86323e-07
70	520000000124	0.32	1.87999e-09	0.199	3.40993e-09	66.5	3.90686e-07	46	7.88226e-07	99.3	5.83385e-07
71	520181000776	0.27	1.58624e-09	0.168	2.87874e-09	25.2	1.48049e-07	38	6.51143e-07	99.1	5.8221e-07
72	520000000104	0.676	3.97148e-09	0.123	2.10765e-09	24.6	1.44524e-07	42.2	7.23112e-07	98.7	5.7986e-07
73	520000000075	1.08	6.34497e-09	0.169	2.89587e-09	37	2.17374e-07	46	7.88226e-07	98.3	5.7751e-07
74	520000000038	0.13	7.63747e-10	0.313	5.36336e-09	41	2.40874e-07	30	5.1406e-07	98.3	5.7751e-07
75	520181000749	0.36	2.11499e-09	0.42	7.19685e-09	23	1.35124e-07	43	7.3682e-07	98.1	5.76335e-07
76	520181000894	0.5	2.93749e-09	0.133	2.279e-09	30.3	1.78012e-07	46	7.88226e-07	98	5.75748e-07
77	520181000794	0.31	1.82124e-09	0.149	2.55317e-09	17	9.98746e-08	38	6.51143e-07	97.9	5.7516e-07
78	520181000864	0.21	1.23374e-09	0.444	7.60809e-09	55.9	3.28411e-07	40	6.85414e-07	97.8	5.74573e-07
79	520181000759	0.41	2.40874e-09	0.155	2.65598e-09	18.9	1.11037e-07	45	7.71091e-07	97.6	5.73398e-07
80	520000000098	0.3	1.76249e-09	0.192	3.28999e-09	32.1	1.88587e-07	40.5	6.93982e-07	97.1	5.7046e-07
81	520181000748	0.6	3.52499e-09	0.162	2.77593e-09	16.8	9.86996e-08	50	8.56767e-07	96.3	5.6576e-07
82	520000000032	0.707	4.15361e-09	0.117	2.00484e-09	8.02	4.71173e-08	20.8	3.56415e-07	96	5.63998e-07
83	520000000068	0.53	3.11374e-09	0.158	2.70738e-09	30.2	1.77424e-07	54	9.25309e-07	95.7	5.62235e-07
84	520000000193	0.2	1.175e-09	0.109	1.86775e-09	7.64	4.48848e-08	28	4.7979e-07	95.7	5.62235e-07
85	520000000164	0.383	2.25012e-09	0.139	2.38181e-09	10.8	6.34497e-08	35.4	6.06591e-07	94.4	5.54598e-07
86	520181000899	0.5	2.93749e-09	0.183	3.13577e-09	38.7	2.27362e-07	46	7.88226e-07	94.2	5.53423e-07
87	520181000788	0.35	2.05624e-09	0.141	2.41608e-09	21.9	1.28662e-07	42	7.19685e-07	93.9	5.5166e-07
88	520181000737	0.26	1.52749e-09	0.157	2.69025e-09	36.8	2.16199e-07	34	5.82602e-07	93.8	5.51073e-07
89	520181000907	0.48	2.81999e-09	0.225	3.85545e-09	39.9	2.34412e-07	57	9.76715e-07	93.5	5.4931e-07
90	520181000910	0.42	2.46749e-09	0.171	2.93014e-09	18.2	1.06925e-07	43	7.3682e-07	93	5.46373e-07
91	520181000836	0.38	2.23249e-09	0.175	2.99869e-09	20.2	1.18675e-07	45	7.71091e-07	92.9	5.45785e-07
92	520181000872	0.36	2.11499e-09	0.128	2.19332e-09	18.8	1.1045e-07	43	7.3682e-07	92.9	5.45785e-07
93	520000000131	0.36	2.11499e-09	0.274	4.69508e-09	15.2	8.92996e-08	49	8.39632e-07	92.4	5.42848e-07
94	520181000888	0.44	2.58499e-09	0.235	4.02681e-09	37.2	2.18549e-07	43	7.3682e-07	92	5.40498e-07
95	520181000879	0.4	2.34999e-09	0.134	2.29614e-09	12.9	7.57872e-08	50	8.56767e-07	91.4	5.36973e-07
96	520000000191	0.75	4.40623e-09	0.157	2.69025e-09	10.5	6.16872e-08	26	4.45519e-07	91.3	5.36385e-07
97	520000000188	0.902	5.29923e-09	0.144	2.46749e-09	5.14	3.01974e-08	27.9	4.78076e-07	90.9	5.34035e-07
98	520181000893	0.28	1.64499e-09	0.379	6.4943e-09	69.8	4.10073e-07	58	9.9385e-07	90.8	5.33448e-07
99	520000000132	0.449	2.63786e-09	0.149	2.55317e-09	25.8	1.51574e-07	33.3	5.70607e-07	90.8	5.33448e-07
100	520181000903	0.58	3.40749e-09	0.262	4.48946e-09	24.5	1.43937e-07	37	6.34008e-07	90.7	5.3286e-07
101	520000000092	0.28	1.64499e-09	0.299	5.12347e-09	17.9	1.05162e-07	32	5.48331e-07	90.6	5.32273e-07
102	520181000799	0.57	3.34874e-09	0.246	4.2153e-09	22.3	1.31012e-07	35	5.99737e-07	90.3	5.3051e-07
103	520181000752	0.4	2.34999e-09	0.367	6.28867e-09	75.7	4.44736e-07	37	6.34008e-07	90.2	5.29923e-07
104	520181000730	0.42	2.46749e-09	0.103	1.76494e-09	16.5	9.69371e-08	48	8.22497e-07	90	5.28748e-07
105	520000000116	0.37	2.17374e-09	0.376	6.44289e-09	12.7	7.46122e-08	36	6.16872e-07	89.6	5.26398e-07
106	520181000861	0.34	1.99749e-09	0.642	1.10009e-08	31.5	1.85062e-07	31	5.31196e-07	89.6	5.26398e-07
107	520181000882	0.34	1.99749e-09	0.275	4.71222e-09	16.4	9.63496e-08	50	8.56767e-07	89.2	5.24048e-07
108	520181000886	0.52	3.05499e-09	0.115	1.97056e-09	38.9	2.28537e-07	52	8.91038e-07	89.1	5.2346e-07
109	520181000898	0.43	2.52624e-09	0.127	2.17619e-09	23.9	1.40412e-07	43	7.3682e-07	89	5.22873e-07
110	520181000579	0.84	4.93498e-09	0.319	5.46618e-09	16.7	9.81121e-08	27	4.62654e-07	88.9	5.22285e-07
111	520181000851	0.45	2.64374e-09	0.223	3.82118e-09	11.7	6.87372e-08	53	9.08173e-07	88.4	5.19348e-07
112	520181000735	0.42	2.46749e-09	0.148	2.53603e-09	24.8	1.45699e-07	33	5.65466e-07	88.2	5.18173e-07
113	520181000878	0.45	2.64374e-09	0.203	3.47848e-09	31.4	1.84474e-07	50	8.56767e-07	86.8	5.09948e-07
114	520181000758	0.41	2.40874e-09	0.169	2.89587e-09	29	1.70374e-07	48	8.22497e-07	86.8	5.09948e-07
115	520181000726	0.39	2.29124e-09	0.164	2.8102e-09	20.8	1.22199e-07	39	6.68279e-07	86.8	5.09948e-07
116	520000000133	0.159	9.34121e-10	0.154	2.63884e-09	23.7	1.39237e-07	26.95	4.61798e-07	86.8	5.09948e-07
117	520181000890	0.38	2.23249e-09	0.116	1.9877e-09	20.7	1.21612e-07	32	5.48331e-07	85.9	5.0466e-07
118	520181000780	0.31	1.82124e-09	0.12	2.05624e-09	23.4	1.37474e-07	31	5.31196e-07	85.7	5.03485e-07
119	520000000163	0.36	2.11499e-09	0.211	3.61556e-09	8.23	4.83511e-08	35	5.99737e-07	85.4	5.01723e-07
120	520181000744	0.6	3.52499e-09	0.168	2.87874e-09	18.3	1.07512e-07	46	7.88226e-07	85	4.99373e-07
121	520000000141	0.48	2.81999e-09	0.287	4.91784e-09	18.8	1.1045e-07	37	6.34008e-07	84.6	4.97023e-07
122	520181000889	0.3	1.76249e-09	0.16	2.74166e-09	11.9	6.99122e-08	35	5.99737e-07	84.5	4.96435e-07
123	520000000175	0.354	2.07974e-09	0.144	2.46749e-09	16	9.39996e-08	33	5.65466e-07	84.5	4.96435e-07
124	520000000129	0.31	1.82124e-09	0.333	5.70607e-09	66.5	3.90686e-07	37	6.34008e-07	83.4	4.89973e-07
125	520000000035	0.54	3.17249e-09	0.188	3.22145e-09	25.1	1.47462e-07	69	1.18234e-06	82.5	4.84686e-07
126	520000000192	0.304	1.78599e-09	0.075	1.28515e-09	6.79	3.98911e-08	24.6	4.2153e-07	82.1	4.82336e-07
127	520000000029	0.17	9.98746e-10	0.29	4.96925e-09	33.5	1.96812e-07	26	4.45519e-07	81.4	4.78223e-07
128	520000000146	0.23	1.35124e-09	0.18	3.08436e-09	12.4	7.28497e-08	32	5.48331e-07	81.1	4.76461e-07
129	520000000187	0.552	3.24299e-09	0.17	2.91301e-09	18.8	1.1045e-07	29.6	5.07206e-07	80.7	4.74111e-07
130	520181000816	0.19	1.11625e-09	0.166	2.84447e-09	16.3	9.57621e-08	33	5.65466e-07	79.4	4.66473e-07
131	520000000135	0.455	2.67311e-09	0.2625	4.49803e-09	13.15	7.72559e-08	41	7.02549e-07	79.35	4.66179e-07
132	520000000162	0.52	3.05499e-09	0.221	3.78691e-09	12.5	7.34372e-08	34	5.82602e-07	79	4.64123e-07
133	520181000832	0.39	2.29124e-09	0.165	2.82733e-09	27.5	1.61562e-07	45	7.71091e-07	78.9	4.63536e-07
134	520000000110	0.367	2.15612e-09	0.16	2.74166e-09	2.16	1.26899e-08	18	3.08436e-07	78.7	4.62361e-07
135	520000000128	0.3	1.76249e-09	0.226	3.87259e-09	17.1	1.00462e-07	32	5.48331e-07	78.5	4.61186e-07
136	520181000853	0.27	1.58624e-09	0.169	2.89587e-09	12.3	7.22622e-08	29	4.96925e-07	77.8	4.57073e-07
137	520181000885	0.59	3.46624e-09	0.257	4.40378e-09	30.8	1.80949e-07	62	1.06239e-06	77.6	4.55898e-07
138	520000000176	0.58	3.40749e-09	0.13	2.2276e-09	12.9	7.57872e-08	36	6.16872e-07	77.2	4.53548e-07
139	520000000139	0.225	1.32187e-09	0.2365	4.05251e-09	9.64	5.66348e-08	23.5	4.02681e-07	76.1	4.47086e-07
140	520181000789	0.3	1.76249e-09	0.144	2.46749e-09	18.8	1.1045e-07	37	6.34008e-07	75.9	4.45911e-07
141	520181000736	0.725	4.25936e-09	0.263	4.5066e-09	40	2.34999e-07	39.5	6.76846e-07	75.85	4.45617e-07
142	520181000897	0.26	1.52749e-09	0.11	1.88489e-09	16.9	9.92871e-08	39	6.68279e-07	75.7	4.44736e-07
143	520181000783	0.35	2.05624e-09	0.125	2.14192e-09	22.7	1.33362e-07	32	5.48331e-07	75.5	4.43561e-07
144	520181000660	0.15	8.81246e-10	0.123	2.10765e-09	20.7	1.21612e-07	31	5.31196e-07	75.2	4.41798e-07
145	520000000179	1.03	6.05123e-09	0.165	2.82733e-09	11.7	6.87372e-08	43.8	7.50528e-07	74.9	4.40036e-07
146	520000000134	0.518	3.04324e-09	0.16	2.74166e-09	14.2	8.34247e-08	26.5	4.54087e-07	74.5	4.37686e-07
147	520181000845	0.36	2.11499e-09	0.158	2.70738e-09	15.1	8.87121e-08	37	6.34008e-07	74.4	4.37098e-07
148	520181000826	0.31	1.82124e-09	0.125	2.14192e-09	16.4	9.63496e-08	33	5.65466e-07	74	4.34748e-07
149	520000000028	0.25	1.46874e-09	0.398	6.81987e-09	43.1	2.53211e-07	32	5.48331e-07	73.7	4.32986e-07
150	520000000147	0.556	3.26649e-09	0.16	2.74166e-09	15.7	9.22371e-08	28.6	4.90071e-07	73.1	4.29461e-07
151	520181000867	0.32	1.87999e-09	0.274	4.69508e-09	20.6	1.21025e-07	36	6.16872e-07	72.8	4.27698e-07
152	520181000854	0.14	8.22497e-10	0.083	1.42223e-09	14	8.22497e-08	30	5.1406e-07	71.8	4.21823e-07
153	520000000078	0.27	1.58624e-09	0.195	3.34139e-09	9.81	5.76335e-08	30	5.1406e-07	71.7	4.21236e-07
154	520000000136	0.22	1.29249e-09	0.188	3.22145e-09	13.5	7.93122e-08	29	4.96925e-07	71.6	4.20648e-07
155	520181000876	0.55	3.23124e-09	0.128	2.19332e-09	10.9	6.40372e-08	30	5.1406e-07	71.4	4.19473e-07
156	520181000887	0.34	1.99749e-09	0.14	2.39895e-09	21.2	1.24549e-07	40	6.85414e-07	70.9	4.16536e-07
157	520181000880	0.41	2.40874e-09	0.188	3.22145e-09	16.9	9.92871e-08	40	6.85414e-07	70.5	4.14186e-07
158	520181000840	0.56	3.28999e-09	0.086	1.47364e-09	23.6	1.38649e-07	38	6.51143e-07	70.2	4.12423e-07
159	520000000149	0.24	1.40999e-09	0.144	2.46749e-09	9.83	5.7751e-08	30	5.1406e-07	69.9	4.10661e-07
160	520181000571	1.25	7.34372e-09	0.331	5.6718e-09	15.2	8.92996e-08	32	5.48331e-07	69.1	4.05961e-07
161	520000000002	0.26	1.52749e-09	0.106	1.81635e-09	14.5	8.51872e-08	34	5.82602e-07	69	4.05373e-07
162	520000000001	0.22	1.29249e-09	0.114	1.95343e-09	24	1.40999e-07	30	5.1406e-07	69	4.05373e-07
163	520000000022	0.41	2.40874e-09	0.17	2.91301e-09	36.3	2.13262e-07	47	8.05361e-07	68.9	4.04786e-07
164	520181000850	0.5	2.93749e-09	0.179	3.06723e-09	10.3	6.05123e-08	36	6.16872e-07	67.6	3.97148e-07
165	520000000152	0.484	2.84349e-09	0.139	2.38181e-09	14.7	8.63621e-08	23.8	4.07821e-07	66.9	3.93036e-07
166	520000000184	0.294	1.72724e-09	0.128	2.19332e-09	6.07	3.56611e-08	26.7	4.57514e-07	66.8	3.92448e-07
167	520181000855	0.33	1.93874e-09	0.312	5.34623e-09	14.7	8.63621e-08	35	5.99737e-07	65.1	3.82461e-07
168	520000000154	0.33	1.93874e-09	0.129	2.21046e-09	8.97	5.26985e-08	28	4.7979e-07	65.1	3.82461e-07
169	520181000870	0.27	1.58624e-09	0.211	3.61556e-09	33.6	1.97399e-07	36	6.16872e-07	64.7	3.80111e-07
170	520181000767	0.43	2.52624e-09	0.092	1.57645e-09	23	1.35124e-07	45	7.71091e-07	63.8	3.74823e-07
171	520181000856	0.2	1.175e-09	0.106	1.81635e-09	7.81	4.58836e-08	27	4.62654e-07	62.7	3.68361e-07
172	520000000084	0.1195	7.0206e-10	0.1615	2.76736e-09	13.5	7.93122e-08	13.5	2.31327e-07	62.25	3.65717e-07
173	520000000186	0.967	5.6811e-09	0.096	1.64499e-09	6.71	3.94211e-08	23.4	4.00967e-07	62	3.64249e-07
174	520000000020	0.5	2.93749e-09	0.109	1.86775e-09	25.6	1.50399e-07	36	6.16872e-07	61.7	3.62486e-07
175	520181000891	0.21	1.23374e-09	0.1	1.71353e-09	11.5	6.75622e-08	28	4.7979e-07	60.3	3.54261e-07
176	520000000150	0.447	2.62611e-09	0.144	2.46749e-09	4.24	2.49099e-08	24.5	4.19816e-07	59.4	3.48974e-07
177	520181000874	0.28	1.64499e-09	0.172	2.94728e-09	6.35	3.73061e-08	29	4.96925e-07	58.3	3.42511e-07
178	520181000846	0.22	1.29249e-09	0.099	1.6964e-09	11.4	6.69747e-08	29	4.96925e-07	58.1	3.41336e-07
179	520181000883	0.3	1.76249e-09	0.195	3.34139e-09	14.1	8.28372e-08	32	5.48331e-07	57.9	3.40161e-07
180	520000000142	0.706	4.14773e-09	0.075	1.28515e-09	11	6.46247e-08	19.6	3.35853e-07	56.8	3.33699e-07
181	520000000172	0.758	4.45323e-09	0.075	1.28515e-09	10.9	6.40372e-08	17.3	2.96441e-07	56.7	3.33111e-07
182	520181000892	0.24	1.40999e-09	0.126	2.15905e-09	8.65	5.08185e-08	27	4.62654e-07	54.6	3.20774e-07
183	520000000074	0.434	2.54974e-09	0.094	1.61072e-09	4.35	2.55561e-08	20.2	3.46134e-07	52.4	3.07849e-07
184	520181000884	0.37	2.17374e-09	0.143	2.45035e-09	13.2	7.75497e-08	51	8.73903e-07	50.9	2.99036e-07
185	520000000181	0.176	1.034e-09	0.091	1.55932e-09	5.38	3.16074e-08	15.2	2.60457e-07	45	2.64374e-07
186	520000000167	0.181	1.06337e-09	0.08	1.37083e-09	4.72	2.77299e-08	17.9	3.06723e-07	44.3	2.60261e-07
187	520181000875	0.18	1.0575e-09	0.119	2.03911e-09	5.46	3.20774e-08	26	4.45519e-07	44	2.58499e-07
188	520000000161	0.27	1.58624e-09	0.149	2.55317e-09	6.02	3.53674e-08	29.8	5.10633e-07	43.2	2.53799e-07
189	520181000628	0.3	1.76249e-09	0.101	1.73067e-09	22.3	1.31012e-07	37	6.34008e-07	41.8	2.45574e-07
190	520000000180	0.102	5.99248e-10	0.048	8.22497e-10	3.04	1.78599e-08	13.2	2.26187e-07	24.2	1.42174e-07

## Sheet: non-carcinogenic dermal
			non-carcinogenic dermal exposure risk
			Cd			Hg			As			Pb			Cr
			0.000258833			0.000193			0.000128085			0.00129043			0.00925894
OBJECTID	Cd	ADD	(Cd)ADD/RFD	Hg	ADD	(Hg)ADD/RFD	As	ADD	(As)ADD/RFD	Pb	ADD	(Pb)ADD/RFD	Cr	ADD	(Cr)ADD/RFD		RfD and SF values of heavy metals under different exposure pathways
1	0.23	1.35124e-09	0.000135124	0.38	6.51143e-09	0.000310068	54.9	3.22536e-07	0.00026878	62	1.06239e-06	0.00204306	199	1.16912e-06	0.0194853		Elements	cd	hg	as	pb	cr
2	0.27	1.58624e-09	0.000158624	0.251	4.30097e-09	0.000204808	13.5	7.93122e-08	6.60935e-05	24	4.11248e-07	0.000790862	180	1.0575e-06	0.0176249		(Ingest by mouth)ＲfDing /mg·( kg·d)⁻¹	0.001	0.0003	0.0003	0.0035	0.003
3	0.21	1.23374e-09	0.000123374	0.546	9.3559e-09	0.000445519	64.5	3.78936e-07	0.00031578	48	8.22497e-07	0.00158172	170	9.98746e-07	0.0166458		（Inhalation）ＲfDinh /mg·( kg·d)⁻¹	0.001	0.0003	0.0003	0.0035	2.9e-05
4	1.41	8.28372e-09	0.000828372	0.444	7.60809e-09	0.00036229	11.4	6.69747e-08	5.58123e-05	32	5.48331e-07	0.00105448	159	9.34121e-07	0.0155687		（Dermal contact）ＲfDderm /mg·( kg·d) ⁻¹	1e-05	2.1e-05	0.0012	0.00052	6e-05
5	0.4	2.34999e-09	0.000234999	0.229	3.92399e-09	0.000186857	24	1.40999e-07	0.0001175	28	4.7979e-07	0.000922672	156	9.16496e-07	0.0152749		(Ingest by mouth)SF /( kg·d)·mg⁻¹	6.1		1.5	0.0085	0.5
6	0.27	1.58624e-09	0.000158624	0.571	9.78428e-09	0.000465918	64.7	3.80111e-07	0.000316759	65	1.1138e-06	0.00214192	153	8.98871e-07	0.0149812		（Inhalation）SF /( kg·d)·mg ⁻¹	6.3		15.1	₋	42
7	0.83	4.87623e-09	0.000487623	0.172	2.94728e-09	0.000140347	20	1.175e-07	9.79163e-05	30	5.1406e-07	0.000988578	151	8.87121e-07	0.0147854		（Dermal contactSF /( kg·d)·mg ⁻¹	6.1		3.66	₋	20
8	0.2	1.175e-09	0.0001175	0.579	9.92137e-09	0.000472446	55.4	3.25474e-07	0.000271228	46	7.88226e-07	0.00151582	148	8.69496e-07	0.0144916
9	1.35	7.93122e-09	0.000793122	0.433	7.4196e-09	0.000353315	29.7	1.74487e-07	0.000145406	43	7.3682e-07	0.00141696	146	8.57746e-07	0.0142958
10	0.31	1.82124e-09	0.000182124	0.337	5.77461e-09	0.000274982	59.3	3.48386e-07	0.000290322	50	8.56767e-07	0.00164763	143	8.40122e-07	0.014002
11	0.17	9.98746e-10	9.98746e-05	0.341	5.84315e-09	0.000278245	35	2.05624e-07	0.000171353	34	5.82602e-07	0.00112039	140	8.22497e-07	0.0137083
12	0.36	2.11499e-09	0.000211499	0.199	3.40993e-09	0.000162378	9.5	5.58123e-08	4.65102e-05	24	4.11248e-07	0.000790862	140	8.22497e-07	0.0137083
13	0.27	1.58624e-09	0.000158624	0.398	6.81987e-09	0.000324756	55.9	3.28411e-07	0.000273676	61	1.04526e-06	0.00201011	138	8.10747e-07	0.0135124
14	0.13	7.63747e-10	7.63747e-05	0.551	9.44158e-09	0.000449599	60.3	3.54261e-07	0.000295218	37	6.34008e-07	0.00121925	134	7.87247e-07	0.0131208
15	0.69	4.05373e-09	0.000405373	0.217	3.71837e-09	0.000177065	33.4	1.96224e-07	0.00016352	73	1.25088e-06	0.00240554	133	7.81372e-07	0.0130229
16	0.24	1.40999e-09	0.000140999	0.419	7.17971e-09	0.000341891	48.9	2.87286e-07	0.000239405	62	1.06239e-06	0.00204306	133	7.81372e-07	0.0130229
17	0.34	1.99749e-09	0.000199749	0.37	6.34008e-09	0.000301908	50.6	2.97274e-07	0.000247728	42	7.19685e-07	0.00138401	131	7.69622e-07	0.012827
18	0.82	4.81748e-09	0.000481748	0.285	4.88357e-09	0.000232551	25.9	1.52162e-07	0.000126802	34	5.82602e-07	0.00112039	131	7.69622e-07	0.012827
19	0.38	2.23249e-09	0.000223249	0.154	2.63884e-09	0.000125659	24	1.40999e-07	0.0001175	65	1.1138e-06	0.00214192	129	7.57872e-07	0.0126312
20	1.1	6.46247e-09	0.000646247	0.438	7.50528e-09	0.000357394	13.5	7.93122e-08	6.60935e-05	35	5.99737e-07	0.00115334	129	7.57872e-07	0.0126312
21	0.235	1.38062e-09	0.000138062	0.4715	8.07932e-09	0.000384729	54.9	3.22536e-07	0.00026878	40	6.85414e-07	0.0013181	127	7.46122e-07	0.0124354
22	0.24	1.40999e-09	0.000140999	0.239	4.09535e-09	0.000195017	22.7	1.33362e-07	0.000111135	37	6.34008e-07	0.00121925	127	7.46122e-07	0.0124354
23	0.35	2.05624e-09	0.000205624	0.638	1.09324e-08	0.000520588	21	1.23374e-07	0.000102812	31	5.31196e-07	0.00102153	127	7.46122e-07	0.0124354
24	0.72	4.22998e-09	0.000422998	0.252	4.31811e-09	0.000205624	48.3	2.83761e-07	0.000236468	65	1.1138e-06	0.00214192	126	7.40247e-07	0.0123374
25	0.18	1.0575e-09	0.00010575	0.35	5.99737e-09	0.000285589	66.6	3.91273e-07	0.000326061	45	7.71091e-07	0.00148287	125	7.34372e-07	0.0122395
26	1.41	8.28372e-09	0.000828372	0.332	5.68893e-09	0.000270902	19.4	1.13975e-07	9.49788e-05	32	5.48331e-07	0.00105448	125	7.34372e-07	0.0122395
27	0.26	1.52749e-09	0.000152749	0.273	4.67795e-09	0.00022276	46.2	2.71424e-07	0.000226187	50	8.56767e-07	0.00164763	124	7.28497e-07	0.0121416
28	0.19	1.11625e-09	0.000111625	0.255	4.36951e-09	0.000208072	48.7	2.86111e-07	0.000238426	37	6.34008e-07	0.00121925	124	7.28497e-07	0.0121416
29	0.78	4.58248e-09	0.000458248	0.296	5.07206e-09	0.000241527	31.6	1.85649e-07	0.000154708	41	7.02549e-07	0.00135106	123	7.22622e-07	0.0120437
30	0.57	3.34874e-09	0.000334874	0.19	3.25572e-09	0.000155034	17.6	1.034e-07	8.61663e-05	31	5.31196e-07	0.00102153	123	7.22622e-07	0.0120437
31	0.24	1.40999e-09	0.000140999	0.311	5.32909e-09	0.000253766	50.1	2.94336e-07	0.00024528	61	1.04526e-06	0.00201011	122	7.16747e-07	0.0119458
32	0.18	1.0575e-09	0.00010575	0.318	5.44904e-09	0.000259478	41.2	2.42049e-07	0.000201708	41	7.02549e-07	0.00135106	120	7.04997e-07	0.01175
33	0.52	3.05499e-09	0.000305499	0.257	4.40378e-09	0.000209704	35.8	2.10324e-07	0.00017527	38	6.51143e-07	0.0012522	120	7.04997e-07	0.01175
34	0.37	2.17374e-09	0.000217374	0.243	4.16389e-09	0.00019828	45.5	2.67311e-07	0.00022276	25	4.28384e-07	0.000823815	120	7.04997e-07	0.01175
35	0.53	3.11374e-09	0.000311374	0.483	8.27637e-09	0.000394113	31.5	1.85062e-07	0.000154218	54	9.25309e-07	0.00177944	119	6.99122e-07	0.011652
36	1.26	7.40247e-09	0.000740247	0.555	9.51012e-09	0.000452863	18.6	1.09275e-07	9.10621e-05	47	8.05361e-07	0.00154877	119	6.99122e-07	0.011652
37	0.4295	2.5233e-09	0.00025233	0.1595	2.73309e-09	0.000130147	22.35	1.31306e-07	0.000109421	39.4	6.75133e-07	0.00129833	119	6.99122e-07	0.011652
38	0.43	2.52624e-09	0.000252624	0.317	5.4319e-09	0.000258662	26	1.52749e-07	0.000127291	58	9.9385e-07	0.00191125	117	6.87372e-07	0.0114562
39	0.64	3.75998e-09	0.000375998	0.678	1.16178e-08	0.000553227	71.4	4.19473e-07	0.000349561	57	9.76715e-07	0.0018783	116	6.81497e-07	0.0113583
40	1.06	6.22747e-09	0.000622747	0.304	5.20915e-09	0.000248055	30.2	1.77424e-07	0.000147854	61	1.04526e-06	0.00201011	115	6.75622e-07	0.0112604
41	0.22	1.29249e-09	0.000129249	0.37	6.34008e-09	0.000301908	58.6	3.44274e-07	0.000286895	48	8.22497e-07	0.00158172	115	6.75622e-07	0.0112604
42	0.19	1.11625e-09	0.000111625	0.213	3.64983e-09	0.000173801	40.4	2.37349e-07	0.000197791	54	9.25309e-07	0.00177944	113	6.63872e-07	0.0110645
43	0.23	1.35124e-09	0.000135124	0.209	3.58129e-09	0.000170537	40.5	2.37937e-07	0.00019828	37	6.34008e-07	0.00121925	113	6.63872e-07	0.0110645
44	0.41	2.40874e-09	0.000240874	0.316	5.41477e-09	0.000257846	27.1	1.59212e-07	0.000132677	50.6	8.67049e-07	0.0016674	112	6.57997e-07	0.0109666
45	0.2	1.175e-09	0.0001175	0.51	8.73903e-09	0.000416144	60.3	3.54261e-07	0.000295218	47	8.05361e-07	0.00154877	112	6.57997e-07	0.0109666
46	0.25	1.46874e-09	0.000146874	0.348	5.9631e-09	0.000283957	52.5	3.08436e-07	0.00025703	41	7.02549e-07	0.00135106	112	6.57997e-07	0.0109666
47	0.45	2.64374e-09	0.000264374	0.154	2.63884e-09	0.000125659	30.8	1.80949e-07	0.000150791	50	8.56767e-07	0.00164763	111	6.52122e-07	0.0108687
48	0.115	6.75622e-10	6.75622e-05	0.341	5.84315e-09	0.000278245	36.15	2.1238e-07	0.000176984	27.5	4.71222e-07	0.000906196	111	6.52122e-07	0.0108687
49	0.45	2.64374e-09	0.000264374	0.304	5.20915e-09	0.000248055	16.1	9.45871e-08	7.88226e-05	22	3.76978e-07	0.000724957	111	6.52122e-07	0.0108687
50	0.95	5.58123e-09	0.000558123	0.298	5.10633e-09	0.000243159	32.2	1.89174e-07	0.000157645	74	1.26802e-06	0.00243849	109	6.40372e-07	0.0106729
51	0.58	3.40749e-09	0.000340749	0.208	3.56415e-09	0.000169722	21.9	1.28662e-07	0.000107218	41	7.02549e-07	0.00135106	109	6.40372e-07	0.0106729
52	0.38	2.23249e-09	0.000223249	0.345	5.91169e-09	0.000281509	27.7	1.62737e-07	0.000135614	41	7.02549e-07	0.00135106	109	6.40372e-07	0.0106729
53	0.52	3.05499e-09	0.000305499	0.161	2.75879e-09	0.000131371	30.3	1.78012e-07	0.000148343	62	1.06239e-06	0.00204306	107	6.28622e-07	0.010477
54	0.49	2.87874e-09	0.000287874	0.565	9.68147e-09	0.000461022	25.3	1.48637e-07	0.000123864	62	1.06239e-06	0.00204306	107	6.28622e-07	0.010477
55	0.74	4.34748e-09	0.000434748	0.36	6.16872e-09	0.000293749	27.4	1.60974e-07	0.000134145	46	7.88226e-07	0.00151582	107	6.28622e-07	0.010477
56	0.88	5.16998e-09	0.000516998	0.155	2.65598e-09	0.000126475	6.34	3.72473e-08	3.10395e-05	25.8	4.42092e-07	0.000850177	106	6.22747e-07	0.0103791
57	0.37	2.17374e-09	0.000217374	0.235	4.02681e-09	0.000191753	35.6	2.09149e-07	0.000174291	49	8.39632e-07	0.00161468	105	6.16872e-07	0.0102812
58	0.24	1.40999e-09	0.000140999	0.171	2.93014e-09	0.000139531	25	1.46874e-07	0.000122395	36	6.16872e-07	0.00118629	105	6.16872e-07	0.0102812
59	0.26	1.52749e-09	0.000152749	0.281	4.81503e-09	0.000229287	79.4	4.66473e-07	0.000388728	72	1.23374e-06	0.00237259	104	6.10997e-07	0.0101833
60	0.5	2.93749e-09	0.000293749	0.378	6.47716e-09	0.000308436	68.4	4.01848e-07	0.000334874	56	9.59579e-07	0.00184534	104	6.10997e-07	0.0101833
61	0.15	8.81246e-10	8.81246e-05	0.147	2.5189e-09	0.000119947	38.3	2.25012e-07	0.00018751	37	6.34008e-07	0.00121925	104	6.10997e-07	0.0101833
62	0.43	2.52624e-09	0.000252624	0.498	8.5334e-09	0.000406352	31.1	1.82712e-07	0.00015226	46	7.88226e-07	0.00151582	102	5.99248e-07	0.00998746
63	0.912	5.35798e-09	0.000535798	0.197	3.37566e-09	0.000160746	24.2	1.42174e-07	0.000118479	45.8	7.84799e-07	0.00150923	102	5.99248e-07	0.00998746
64	1.09	6.40372e-09	0.000640372	0.203	3.47848e-09	0.000165642	15.5	9.10621e-08	7.58851e-05	43.6	7.47101e-07	0.00143673	102	5.99248e-07	0.00998746
65	0.52	3.05499e-09	0.000305499	0.211	3.61556e-09	0.000172169	32.5	1.90937e-07	0.000159114	38	6.51143e-07	0.0012522	102	5.99248e-07	0.00998746
66	0.266	1.56274e-09	0.000156274	0.181	3.1015e-09	0.00014769	16.1	9.45871e-08	7.88226e-05	37.5	6.42575e-07	0.00123572	102	5.99248e-07	0.00998746
67	1.46	8.57746e-09	0.000857746	0.567	9.71574e-09	0.000462654	14.7	8.63621e-08	7.19685e-05	58	9.9385e-07	0.00191125	101	5.93373e-07	0.00988954
68	0.42	2.46749e-09	0.000246749	0.232	3.9754e-09	0.000189305	18.5	1.08687e-07	9.05725e-05	47	8.05361e-07	0.00154877	100	5.87498e-07	0.00979163
69	0.4	2.34999e-09	0.000234999	0.566	9.69861e-09	0.000461838	71.5	4.20061e-07	0.000350051	49	8.39632e-07	0.00161468	99.8	5.86323e-07	0.00977204
70	0.32	1.87999e-09	0.000187999	0.199	3.40993e-09	0.000162378	66.5	3.90686e-07	0.000325572	46	7.88226e-07	0.00151582	99.3	5.83385e-07	0.00972309
71	0.27	1.58624e-09	0.000158624	0.168	2.87874e-09	0.000137083	25.2	1.48049e-07	0.000123374	38	6.51143e-07	0.0012522	99.1	5.8221e-07	0.0097035
72	0.676	3.97148e-09	0.000397148	0.123	2.10765e-09	0.000100364	24.6	1.44524e-07	0.000120437	42.2	7.23112e-07	0.0013906	98.7	5.7986e-07	0.00966434
73	1.08	6.34497e-09	0.000634497	0.169	2.89587e-09	0.000137899	37	2.17374e-07	0.000181145	46	7.88226e-07	0.00151582	98.3	5.7751e-07	0.00962517
74	0.13	7.63747e-10	7.63747e-05	0.313	5.36336e-09	0.000255398	41	2.40874e-07	0.000200728	30	5.1406e-07	0.000988578	98.3	5.7751e-07	0.00962517
75	0.36	2.11499e-09	0.000211499	0.42	7.19685e-09	0.000342707	23	1.35124e-07	0.000112604	43	7.3682e-07	0.00141696	98.1	5.76335e-07	0.00960559
76	0.5	2.93749e-09	0.000293749	0.133	2.279e-09	0.000108524	30.3	1.78012e-07	0.000148343	46	7.88226e-07	0.00151582	98	5.75748e-07	0.00959579
77	0.31	1.82124e-09	0.000182124	0.149	2.55317e-09	0.000121579	17	9.98746e-08	8.32288e-05	38	6.51143e-07	0.0012522	97.9	5.7516e-07	0.009586
78	0.21	1.23374e-09	0.000123374	0.444	7.60809e-09	0.00036229	55.9	3.28411e-07	0.000273676	40	6.85414e-07	0.0013181	97.8	5.74573e-07	0.00957621
79	0.41	2.40874e-09	0.000240874	0.155	2.65598e-09	0.000126475	18.9	1.11037e-07	9.25309e-05	45	7.71091e-07	0.00148287	97.6	5.73398e-07	0.00955663
80	0.3	1.76249e-09	0.000176249	0.192	3.28999e-09	0.000156666	32.1	1.88587e-07	0.000157156	40.5	6.93982e-07	0.00133458	97.1	5.7046e-07	0.00950767
81	0.6	3.52499e-09	0.000352499	0.162	2.77593e-09	0.000132187	16.8	9.86996e-08	8.22497e-05	50	8.56767e-07	0.00164763	96.3	5.6576e-07	0.00942934
82	0.707	4.15361e-09	0.000415361	0.117	2.00484e-09	9.54684e-05	8.02	4.71173e-08	3.92644e-05	20.8	3.56415e-07	0.000685414	96	5.63998e-07	0.00939996
83	0.53	3.11374e-09	0.000311374	0.158	2.70738e-09	0.000128923	30.2	1.77424e-07	0.000147854	54	9.25309e-07	0.00177944	95.7	5.62235e-07	0.00937059
84	0.2	1.175e-09	0.0001175	0.109	1.86775e-09	8.89406e-05	7.64	4.48848e-08	3.7404e-05	28	4.7979e-07	0.000922672	95.7	5.62235e-07	0.00937059
85	0.383	2.25012e-09	0.000225012	0.139	2.38181e-09	0.00011342	10.8	6.34497e-08	5.28748e-05	35.4	6.06591e-07	0.00116652	94.4	5.54598e-07	0.0092433
86	0.5	2.93749e-09	0.000293749	0.183	3.13577e-09	0.000149322	38.7	2.27362e-07	0.000189468	46	7.88226e-07	0.00151582	94.2	5.53423e-07	0.00922371
87	0.35	2.05624e-09	0.000205624	0.141	2.41608e-09	0.000115052	21.9	1.28662e-07	0.000107218	42	7.19685e-07	0.00138401	93.9	5.5166e-07	0.00919434
88	0.26	1.52749e-09	0.000152749	0.157	2.69025e-09	0.000128107	36.8	2.16199e-07	0.000180166	34	5.82602e-07	0.00112039	93.8	5.51073e-07	0.00918455
89	0.48	2.81999e-09	0.000281999	0.225	3.85545e-09	0.000183593	39.9	2.34412e-07	0.000195343	57	9.76715e-07	0.0018783	93.5	5.4931e-07	0.00915517
90	0.42	2.46749e-09	0.000246749	0.171	2.93014e-09	0.000139531	18.2	1.06925e-07	8.91038e-05	43	7.3682e-07	0.00141696	93	5.46373e-07	0.00910621
91	0.38	2.23249e-09	0.000223249	0.175	2.99869e-09	0.000142795	20.2	1.18675e-07	9.88954e-05	45	7.71091e-07	0.00148287	92.9	5.45785e-07	0.00909642
92	0.36	2.11499e-09	0.000211499	0.128	2.19332e-09	0.000104444	18.8	1.1045e-07	9.20413e-05	43	7.3682e-07	0.00141696	92.9	5.45785e-07	0.00909642
93	0.36	2.11499e-09	0.000211499	0.274	4.69508e-09	0.000223575	15.2	8.92996e-08	7.44164e-05	49	8.39632e-07	0.00161468	92.4	5.42848e-07	0.00904746
94	0.44	2.58499e-09	0.000258499	0.235	4.02681e-09	0.000191753	37.2	2.18549e-07	0.000182124	43	7.3682e-07	0.00141696	92	5.40498e-07	0.0090083
95	0.4	2.34999e-09	0.000234999	0.134	2.29614e-09	0.00010934	12.9	7.57872e-08	6.3156e-05	50	8.56767e-07	0.00164763	91.4	5.36973e-07	0.00894955
96	0.75	4.40623e-09	0.000440623	0.157	2.69025e-09	0.000128107	10.5	6.16872e-08	5.1406e-05	26	4.45519e-07	0.000856767	91.3	5.36385e-07	0.00893975
97	0.902	5.29923e-09	0.000529923	0.144	2.46749e-09	0.0001175	5.14	3.01974e-08	2.51645e-05	27.9	4.78076e-07	0.000919377	90.9	5.34035e-07	0.00890059
98	0.28	1.64499e-09	0.000164499	0.379	6.4943e-09	0.000309252	69.8	4.10073e-07	0.000341728	58	9.9385e-07	0.00191125	90.8	5.33448e-07	0.0088908
99	0.449	2.63786e-09	0.000263786	0.149	2.55317e-09	0.000121579	25.8	1.51574e-07	0.000126312	33.3	5.70607e-07	0.00109732	90.8	5.33448e-07	0.0088908
100	0.58	3.40749e-09	0.000340749	0.262	4.48946e-09	0.000213784	24.5	1.43937e-07	0.000119947	37	6.34008e-07	0.00121925	90.7	5.3286e-07	0.00888101
101	0.28	1.64499e-09	0.000164499	0.299	5.12347e-09	0.000243975	17.9	1.05162e-07	8.76351e-05	32	5.48331e-07	0.00105448	90.6	5.32273e-07	0.00887121
102	0.57	3.34874e-09	0.000334874	0.246	4.2153e-09	0.000200728	22.3	1.31012e-07	0.000109177	35	5.99737e-07	0.00115334	90.3	5.3051e-07	0.00884184
103	0.4	2.34999e-09	0.000234999	0.367	6.28867e-09	0.000299461	75.7	4.44736e-07	0.000370613	37	6.34008e-07	0.00121925	90.2	5.29923e-07	0.00883205
104	0.42	2.46749e-09	0.000246749	0.103	1.76494e-09	8.40448e-05	16.5	9.69371e-08	8.07809e-05	48	8.22497e-07	0.00158172	90	5.28748e-07	0.00881246
105	0.37	2.17374e-09	0.000217374	0.376	6.44289e-09	0.000306804	12.7	7.46122e-08	6.21768e-05	36	6.16872e-07	0.00118629	89.6	5.26398e-07	0.0087733
106	0.34	1.99749e-09	0.000199749	0.642	1.10009e-08	0.000523852	31.5	1.85062e-07	0.000154218	31	5.31196e-07	0.00102153	89.6	5.26398e-07	0.0087733
107	0.34	1.99749e-09	0.000199749	0.275	4.71222e-09	0.000224391	16.4	9.63496e-08	8.02913e-05	50	8.56767e-07	0.00164763	89.2	5.24048e-07	0.00873413
108	0.52	3.05499e-09	0.000305499	0.115	1.97056e-09	9.38364e-05	38.9	2.28537e-07	0.000190447	52	8.91038e-07	0.00171353	89.1	5.2346e-07	0.00872434
109	0.43	2.52624e-09	0.000252624	0.127	2.17619e-09	0.000103628	23.9	1.40412e-07	0.00011701	43	7.3682e-07	0.00141696	89	5.22873e-07	0.00871455
110	0.84	4.93498e-09	0.000493498	0.319	5.46618e-09	0.000260294	16.7	9.81121e-08	8.17601e-05	27	4.62654e-07	0.00088972	88.9	5.22285e-07	0.00870476
111	0.45	2.64374e-09	0.000264374	0.223	3.82118e-09	0.000181961	11.7	6.87372e-08	5.7281e-05	53	9.08173e-07	0.00174649	88.4	5.19348e-07	0.0086558
112	0.42	2.46749e-09	0.000246749	0.148	2.53603e-09	0.000120763	24.8	1.45699e-07	0.000121416	33	5.65466e-07	0.00108744	88.2	5.18173e-07	0.00863621
113	0.45	2.64374e-09	0.000264374	0.203	3.47848e-09	0.000165642	31.4	1.84474e-07	0.000153729	50	8.56767e-07	0.00164763	86.8	5.09948e-07	0.00849913
114	0.41	2.40874e-09	0.000240874	0.169	2.89587e-09	0.000137899	29	1.70374e-07	0.000141979	48	8.22497e-07	0.00158172	86.8	5.09948e-07	0.00849913
115	0.39	2.29124e-09	0.000229124	0.164	2.8102e-09	0.000133819	20.8	1.22199e-07	0.000101833	39	6.68279e-07	0.00128515	86.8	5.09948e-07	0.00849913
116	0.159	9.34121e-10	9.34121e-05	0.154	2.63884e-09	0.000125659	23.7	1.39237e-07	0.000116031	26.95	4.61798e-07	0.000888072	86.8	5.09948e-07	0.00849913
117	0.38	2.23249e-09	0.000223249	0.116	1.9877e-09	9.46524e-05	20.7	1.21612e-07	0.000101343	32	5.48331e-07	0.00105448	85.9	5.0466e-07	0.00841101
118	0.31	1.82124e-09	0.000182124	0.12	2.05624e-09	9.79163e-05	23.4	1.37474e-07	0.000114562	31	5.31196e-07	0.00102153	85.7	5.03485e-07	0.00839142
119	0.36	2.11499e-09	0.000211499	0.211	3.61556e-09	0.000172169	8.23	4.83511e-08	4.02925e-05	35	5.99737e-07	0.00115334	85.4	5.01723e-07	0.00836205
120	0.6	3.52499e-09	0.000352499	0.168	2.87874e-09	0.000137083	18.3	1.07512e-07	8.95934e-05	46	7.88226e-07	0.00151582	85	4.99373e-07	0.00832288
121	0.48	2.81999e-09	0.000281999	0.287	4.91784e-09	0.000234183	18.8	1.1045e-07	9.20413e-05	37	6.34008e-07	0.00121925	84.6	4.97023e-07	0.00828372
122	0.3	1.76249e-09	0.000176249	0.16	2.74166e-09	0.000130555	11.9	6.99122e-08	5.82602e-05	35	5.99737e-07	0.00115334	84.5	4.96435e-07	0.00827392
123	0.354	2.07974e-09	0.000207974	0.144	2.46749e-09	0.0001175	16	9.39996e-08	7.8333e-05	33	5.65466e-07	0.00108744	84.5	4.96435e-07	0.00827392
124	0.31	1.82124e-09	0.000182124	0.333	5.70607e-09	0.000271718	66.5	3.90686e-07	0.000325572	37	6.34008e-07	0.00121925	83.4	4.89973e-07	0.00816622
125	0.54	3.17249e-09	0.000317249	0.188	3.22145e-09	0.000153402	25.1	1.47462e-07	0.000122885	69	1.18234e-06	0.00227373	82.5	4.84686e-07	0.00807809
126	0.304	1.78599e-09	0.000178599	0.075	1.28515e-09	6.11977e-05	6.79	3.98911e-08	3.32426e-05	24.6	4.2153e-07	0.000810634	82.1	4.82336e-07	0.00803893
127	0.17	9.98746e-10	9.98746e-05	0.29	4.96925e-09	0.000236631	33.5	1.96812e-07	0.00016401	26	4.45519e-07	0.000856767	81.4	4.78223e-07	0.00797038
128	0.23	1.35124e-09	0.000135124	0.18	3.08436e-09	0.000146874	12.4	7.28497e-08	6.07081e-05	32	5.48331e-07	0.00105448	81.1	4.76461e-07	0.00794101
129	0.552	3.24299e-09	0.000324299	0.17	2.91301e-09	0.000138715	18.8	1.1045e-07	9.20413e-05	29.6	5.07206e-07	0.000975397	80.7	4.74111e-07	0.00790184
130	0.19	1.11625e-09	0.000111625	0.166	2.84447e-09	0.000135451	16.3	9.57621e-08	7.98018e-05	33	5.65466e-07	0.00108744	79.4	4.66473e-07	0.00777455
131	0.455	2.67311e-09	0.000267311	0.2625	4.49803e-09	0.000214192	13.15	7.72559e-08	6.43799e-05	41	7.02549e-07	0.00135106	79.35	4.66179e-07	0.00776966
132	0.52	3.05499e-09	0.000305499	0.221	3.78691e-09	0.000180329	12.5	7.34372e-08	6.11977e-05	34	5.82602e-07	0.00112039	79	4.64123e-07	0.00773538
133	0.39	2.29124e-09	0.000229124	0.165	2.82733e-09	0.000134635	27.5	1.61562e-07	0.000134635	45	7.71091e-07	0.00148287	78.9	4.63536e-07	0.00772559
134	0.367	2.15612e-09	0.000215612	0.16	2.74166e-09	0.000130555	2.16	1.26899e-08	1.0575e-05	18	3.08436e-07	0.000593147	78.7	4.62361e-07	0.00770601
135	0.3	1.76249e-09	0.000176249	0.226	3.87259e-09	0.000184409	17.1	1.00462e-07	8.37184e-05	32	5.48331e-07	0.00105448	78.5	4.61186e-07	0.00768643
136	0.27	1.58624e-09	0.000158624	0.169	2.89587e-09	0.000137899	12.3	7.22622e-08	6.02185e-05	29	4.96925e-07	0.000955625	77.8	4.57073e-07	0.00761789
137	0.59	3.46624e-09	0.000346624	0.257	4.40378e-09	0.000209704	30.8	1.80949e-07	0.000150791	62	1.06239e-06	0.00204306	77.6	4.55898e-07	0.0075983
138	0.58	3.40749e-09	0.000340749	0.13	2.2276e-09	0.000106076	12.9	7.57872e-08	6.3156e-05	36	6.16872e-07	0.00118629	77.2	4.53548e-07	0.00755914
139	0.225	1.32187e-09	0.000132187	0.2365	4.05251e-09	0.000192977	9.64	5.66348e-08	4.71956e-05	23.5	4.02681e-07	0.000774386	76.1	4.47086e-07	0.00745143
140	0.3	1.76249e-09	0.000176249	0.144	2.46749e-09	0.0001175	18.8	1.1045e-07	9.20413e-05	37	6.34008e-07	0.00121925	75.9	4.45911e-07	0.00743184
141	0.725	4.25936e-09	0.000425936	0.263	4.5066e-09	0.0002146	40	2.34999e-07	0.000195833	39.5	6.76846e-07	0.00130163	75.85	4.45617e-07	0.00742695
142	0.26	1.52749e-09	0.000152749	0.11	1.88489e-09	8.97566e-05	16.9	9.92871e-08	8.27392e-05	39	6.68279e-07	0.00128515	75.7	4.44736e-07	0.00741226
143	0.35	2.05624e-09	0.000205624	0.125	2.14192e-09	0.000101996	22.7	1.33362e-07	0.000111135	32	5.48331e-07	0.00105448	75.5	4.43561e-07	0.00739268
144	0.15	8.81246e-10	8.81246e-05	0.123	2.10765e-09	0.000100364	20.7	1.21612e-07	0.000101343	31	5.31196e-07	0.00102153	75.2	4.41798e-07	0.0073633
145	1.03	6.05123e-09	0.000605123	0.165	2.82733e-09	0.000134635	11.7	6.87372e-08	5.7281e-05	43.8	7.50528e-07	0.00144332	74.9	4.40036e-07	0.00733393
146	0.518	3.04324e-09	0.000304324	0.16	2.74166e-09	0.000130555	14.2	8.34247e-08	6.95205e-05	26.5	4.54087e-07	0.000873244	74.5	4.37686e-07	0.00729476
147	0.36	2.11499e-09	0.000211499	0.158	2.70738e-09	0.000128923	15.1	8.87121e-08	7.39268e-05	37	6.34008e-07	0.00121925	74.4	4.37098e-07	0.00728497
148	0.31	1.82124e-09	0.000182124	0.125	2.14192e-09	0.000101996	16.4	9.63496e-08	8.02913e-05	33	5.65466e-07	0.00108744	74	4.34748e-07	0.0072458
149	0.25	1.46874e-09	0.000146874	0.398	6.81987e-09	0.000324756	43.1	2.53211e-07	0.00021101	32	5.48331e-07	0.00105448	73.7	4.32986e-07	0.00721643
150	0.556	3.26649e-09	0.000326649	0.16	2.74166e-09	0.000130555	15.7	9.22371e-08	7.68643e-05	28.6	4.90071e-07	0.000942444	73.1	4.29461e-07	0.00715768
151	0.32	1.87999e-09	0.000187999	0.274	4.69508e-09	0.000223575	20.6	1.21025e-07	0.000100854	36	6.16872e-07	0.00118629	72.8	4.27698e-07	0.0071283
152	0.14	8.22497e-10	8.22497e-05	0.083	1.42223e-09	6.77254e-05	14	8.22497e-08	6.85414e-05	30	5.1406e-07	0.000988578	71.8	4.21823e-07	0.00703039
153	0.27	1.58624e-09	0.000158624	0.195	3.34139e-09	0.000159114	9.81	5.76335e-08	4.80279e-05	30	5.1406e-07	0.000988578	71.7	4.21236e-07	0.0070206
154	0.22	1.29249e-09	0.000129249	0.188	3.22145e-09	0.000153402	13.5	7.93122e-08	6.60935e-05	29	4.96925e-07	0.000955625	71.6	4.20648e-07	0.0070108
155	0.55	3.23124e-09	0.000323124	0.128	2.19332e-09	0.000104444	10.9	6.40372e-08	5.33644e-05	30	5.1406e-07	0.000988578	71.4	4.19473e-07	0.00699122
156	0.34	1.99749e-09	0.000199749	0.14	2.39895e-09	0.000114236	21.2	1.24549e-07	0.000103791	40	6.85414e-07	0.0013181	70.9	4.16536e-07	0.00694226
157	0.41	2.40874e-09	0.000240874	0.188	3.22145e-09	0.000153402	16.9	9.92871e-08	8.27392e-05	40	6.85414e-07	0.0013181	70.5	4.14186e-07	0.0069031
158	0.56	3.28999e-09	0.000328999	0.086	1.47364e-09	7.01733e-05	23.6	1.38649e-07	0.000115541	38	6.51143e-07	0.0012522	70.2	4.12423e-07	0.00687372
159	0.24	1.40999e-09	0.000140999	0.144	2.46749e-09	0.0001175	9.83	5.7751e-08	4.81258e-05	30	5.1406e-07	0.000988578	69.9	4.10661e-07	0.00684435
160	1.25	7.34372e-09	0.000734372	0.331	5.6718e-09	0.000270086	15.2	8.92996e-08	7.44164e-05	32	5.48331e-07	0.00105448	69.1	4.05961e-07	0.00676601
161	0.26	1.52749e-09	0.000152749	0.106	1.81635e-09	8.64927e-05	14.5	8.51872e-08	7.09893e-05	34	5.82602e-07	0.00112039	69	4.05373e-07	0.00675622
162	0.22	1.29249e-09	0.000129249	0.114	1.95343e-09	9.30205e-05	24	1.40999e-07	0.0001175	30	5.1406e-07	0.000988578	69	4.05373e-07	0.00675622
163	0.41	2.40874e-09	0.000240874	0.17	2.91301e-09	0.000138715	36.3	2.13262e-07	0.000177718	47	8.05361e-07	0.00154877	68.9	4.04786e-07	0.00674643
164	0.5	2.93749e-09	0.000293749	0.179	3.06723e-09	0.000146058	10.3	6.05123e-08	5.04269e-05	36	6.16872e-07	0.00118629	67.6	3.97148e-07	0.00661914
165	0.484	2.84349e-09	0.000284349	0.139	2.38181e-09	0.00011342	14.7	8.63621e-08	7.19685e-05	23.8	4.07821e-07	0.000784272	66.9	3.93036e-07	0.0065506
166	0.294	1.72724e-09	0.000172724	0.128	2.19332e-09	0.000104444	6.07	3.56611e-08	2.97176e-05	26.7	4.57514e-07	0.000879834	66.8	3.92448e-07	0.00654081
167	0.33	1.93874e-09	0.000193874	0.312	5.34623e-09	0.000254582	14.7	8.63621e-08	7.19685e-05	35	5.99737e-07	0.00115334	65.1	3.82461e-07	0.00637435
168	0.33	1.93874e-09	0.000193874	0.129	2.21046e-09	0.00010526	8.97	5.26985e-08	4.39154e-05	28	4.7979e-07	0.000922672	65.1	3.82461e-07	0.00637435
169	0.27	1.58624e-09	0.000158624	0.211	3.61556e-09	0.000172169	33.6	1.97399e-07	0.000164499	36	6.16872e-07	0.00118629	64.7	3.80111e-07	0.00633518
170	0.43	2.52624e-09	0.000252624	0.092	1.57645e-09	7.50691e-05	23	1.35124e-07	0.000112604	45	7.71091e-07	0.00148287	63.8	3.74823e-07	0.00624706
171	0.2	1.175e-09	0.0001175	0.106	1.81635e-09	8.64927e-05	7.81	4.58836e-08	3.82363e-05	27	4.62654e-07	0.00088972	62.7	3.68361e-07	0.00613935
172	0.1195	7.0206e-10	7.0206e-05	0.1615	2.76736e-09	0.000131779	13.5	7.93122e-08	6.60935e-05	13.5	2.31327e-07	0.00044486	62.25	3.65717e-07	0.00609529
173	0.967	5.6811e-09	0.00056811	0.096	1.64499e-09	7.8333e-05	6.71	3.94211e-08	3.28509e-05	23.4	4.00967e-07	0.000771091	62	3.64249e-07	0.00607081
174	0.5	2.93749e-09	0.000293749	0.109	1.86775e-09	8.89406e-05	25.6	1.50399e-07	0.000125333	36	6.16872e-07	0.00118629	61.7	3.62486e-07	0.00604143
175	0.21	1.23374e-09	0.000123374	0.1	1.71353e-09	8.15969e-05	11.5	6.75622e-08	5.63019e-05	28	4.7979e-07	0.000922672	60.3	3.54261e-07	0.00590435
176	0.447	2.62611e-09	0.000262611	0.144	2.46749e-09	0.0001175	4.24	2.49099e-08	2.07582e-05	24.5	4.19816e-07	0.000807338	59.4	3.48974e-07	0.00581623
177	0.28	1.64499e-09	0.000164499	0.172	2.94728e-09	0.000140347	6.35	3.73061e-08	3.10884e-05	29	4.96925e-07	0.000955625	58.3	3.42511e-07	0.00570852
178	0.22	1.29249e-09	0.000129249	0.099	1.6964e-09	8.07809e-05	11.4	6.69747e-08	5.58123e-05	29	4.96925e-07	0.000955625	58.1	3.41336e-07	0.00568893
179	0.3	1.76249e-09	0.000176249	0.195	3.34139e-09	0.000159114	14.1	8.28372e-08	6.9031e-05	32	5.48331e-07	0.00105448	57.9	3.40161e-07	0.00566935
180	0.706	4.14773e-09	0.000414773	0.075	1.28515e-09	6.11977e-05	11	6.46247e-08	5.38539e-05	19.6	3.35853e-07	0.000645871	56.8	3.33699e-07	0.00556164
181	0.758	4.45323e-09	0.000445323	0.075	1.28515e-09	6.11977e-05	10.9	6.40372e-08	5.33644e-05	17.3	2.96441e-07	0.00057008	56.7	3.33111e-07	0.00555185
182	0.24	1.40999e-09	0.000140999	0.126	2.15905e-09	0.000102812	8.65	5.08185e-08	4.23488e-05	27	4.62654e-07	0.00088972	54.6	3.20774e-07	0.00534623
183	0.434	2.54974e-09	0.000254974	0.094	1.61072e-09	7.67011e-05	4.35	2.55561e-08	2.12968e-05	20.2	3.46134e-07	0.000665642	52.4	3.07849e-07	0.00513081
184	0.37	2.17374e-09	0.000217374	0.143	2.45035e-09	0.000116684	13.2	7.75497e-08	6.46247e-05	51	8.73903e-07	0.00168058	50.9	2.99036e-07	0.00498394
185	0.176	1.034e-09	0.0001034	0.091	1.55932e-09	7.42532e-05	5.38	3.16074e-08	2.63395e-05	15.2	2.60457e-07	0.000500879	45	2.64374e-07	0.00440623
186	0.181	1.06337e-09	0.000106337	0.08	1.37083e-09	6.52775e-05	4.72	2.77299e-08	2.31082e-05	17.9	3.06723e-07	0.000589851	44.3	2.60261e-07	0.00433769
187	0.18	1.0575e-09	0.00010575	0.119	2.03911e-09	9.71003e-05	5.46	3.20774e-08	2.67311e-05	26	4.45519e-07	0.000856767	44	2.58499e-07	0.00430832
188	0.27	1.58624e-09	0.000158624	0.149	2.55317e-09	0.000121579	6.02	3.53674e-08	2.94728e-05	29.8	5.10633e-07	0.000981987	43.2	2.53799e-07	0.00422998
189	0.3	1.76249e-09	0.000176249	0.101	1.73067e-09	8.24129e-05	22.3	1.31012e-07	0.000109177	37	6.34008e-07	0.00121925	41.8	2.45574e-07	0.0040929
190	0.102	5.99248e-10	5.99248e-05	0.048	8.22497e-10	3.91665e-05	3.04	1.78599e-08	1.48833e-05	13.2	2.26187e-07	0.000434974	24.2	1.42174e-07	0.00236957

## Sheet: carcinogenic dermal
			carcinogenic dermal exposure risk
			Cd			As			Cr
			1.57888e-08			5.62551e-07			1.11107e-05		RfD and SF values of heavy metals under different exposure pathways
OBJECTID	Cd	ADI	(Cd)ADI*SF	As	ADI	(As)ADI*SF	Cr	ADI	（Cr）ADI*SF		Elements	cd	hg	as	pb	cr
1	0.23	1.35124e-09	8.24259e-09	54.9	3.22536e-07	1.18048e-06	199	1.16912e-06	2.33824e-05		(Ingest by mouth)ＲfDing /mg·( kg·d)⁻¹	0.001	0.0003	0.0003	0.0035	0.003
2	0.27	1.58624e-09	9.67609e-09	13.5	7.93122e-08	2.90283e-07	180	1.0575e-06	2.11499e-05		（Inhalation）ＲfDinh /mg·( kg·d)⁻¹	0.001	0.0003	0.0003	0.0035	2.9e-05
3	0.21	1.23374e-09	7.52584e-09	64.5	3.78936e-07	1.38691e-06	170	9.98746e-07	1.99749e-05		（Dermal contact）ＲfDderm /mg·( kg·d) ⁻¹	1e-05	2.1e-05	0.0012	0.00052	6e-05
4	1.41	8.28372e-09	5.05307e-08	11.4	6.69747e-08	2.45127e-07	159	9.34121e-07	1.86824e-05		(Ingest by mouth)SF /( kg·d)·mg⁻¹	6.1		1.5	0.0085	0.5
5	0.4	2.34999e-09	1.43349e-08	24	1.40999e-07	5.16058e-07	156	9.16496e-07	1.83299e-05		（Inhalation）SF /( kg·d)·mg ⁻¹	6.3		15.1	₋	42
6	0.27	1.58624e-09	9.67609e-09	64.7	3.80111e-07	1.39121e-06	153	8.98871e-07	1.79774e-05		（Dermal contactSF /( kg·d)·mg ⁻¹	6.1		3.66	₋	20
7	0.83	4.87623e-09	2.9745e-08	20	1.175e-07	4.30048e-07	151	8.87121e-07	1.77424e-05
8	0.2	1.175e-09	7.16747e-09	55.4	3.25474e-07	1.19123e-06	148	8.69496e-07	1.73899e-05
9	1.35	7.93122e-09	4.83804e-08	29.7	1.74487e-07	6.38622e-07	146	8.57746e-07	1.71549e-05
10	0.31	1.82124e-09	1.11096e-08	59.3	3.48386e-07	1.27509e-06	143	8.40122e-07	1.68024e-05
11	0.17	9.98746e-10	6.09235e-09	35	2.05624e-07	7.52584e-07	140	8.22497e-07	1.64499e-05
12	0.36	2.11499e-09	1.29014e-08	9.5	5.58123e-08	2.04273e-07	140	8.22497e-07	1.64499e-05
13	0.27	1.58624e-09	9.67609e-09	55.9	3.28411e-07	1.20198e-06	138	8.10747e-07	1.62149e-05
14	0.13	7.63747e-10	4.65886e-09	60.3	3.54261e-07	1.2966e-06	134	7.87247e-07	1.57449e-05
15	0.69	4.05373e-09	2.47278e-08	33.4	1.96224e-07	7.18181e-07	133	7.81372e-07	1.56274e-05
16	0.24	1.40999e-09	8.60096e-09	48.9	2.87286e-07	1.05147e-06	133	7.81372e-07	1.56274e-05
17	0.34	1.99749e-09	1.21847e-08	50.6	2.97274e-07	1.08802e-06	131	7.69622e-07	1.53924e-05
18	0.82	4.81748e-09	2.93866e-08	25.9	1.52162e-07	5.56912e-07	131	7.69622e-07	1.53924e-05
19	0.38	2.23249e-09	1.36182e-08	24	1.40999e-07	5.16058e-07	129	7.57872e-07	1.51574e-05
20	1.1	6.46247e-09	3.94211e-08	13.5	7.93122e-08	2.90283e-07	129	7.57872e-07	1.51574e-05
21	0.235	1.38062e-09	8.42178e-09	54.9	3.22536e-07	1.18048e-06	127	7.46122e-07	1.49224e-05
22	0.24	1.40999e-09	8.60096e-09	22.7	1.33362e-07	4.88105e-07	127	7.46122e-07	1.49224e-05
23	0.35	2.05624e-09	1.25431e-08	21	1.23374e-07	4.51551e-07	127	7.46122e-07	1.49224e-05
24	0.72	4.22998e-09	2.58029e-08	48.3	2.83761e-07	1.03857e-06	126	7.40247e-07	1.48049e-05
25	0.18	1.0575e-09	6.45072e-09	66.6	3.91273e-07	1.43206e-06	125	7.34372e-07	1.46874e-05
26	1.41	8.28372e-09	5.05307e-08	19.4	1.13975e-07	4.17147e-07	125	7.34372e-07	1.46874e-05
27	0.26	1.52749e-09	9.31771e-09	46.2	2.71424e-07	9.93411e-07	124	7.28497e-07	1.45699e-05
28	0.19	1.11625e-09	6.8091e-09	48.7	2.86111e-07	1.04717e-06	124	7.28497e-07	1.45699e-05
29	0.78	4.58248e-09	2.79531e-08	31.6	1.85649e-07	6.79476e-07	123	7.22622e-07	1.44524e-05
30	0.57	3.34874e-09	2.04273e-08	17.6	1.034e-07	3.78442e-07	123	7.22622e-07	1.44524e-05
31	0.24	1.40999e-09	8.60096e-09	50.1	2.94336e-07	1.07727e-06	122	7.16747e-07	1.43349e-05
32	0.18	1.0575e-09	6.45072e-09	41.2	2.42049e-07	8.85899e-07	120	7.04997e-07	1.40999e-05
33	0.52	3.05499e-09	1.86354e-08	35.8	2.10324e-07	7.69786e-07	120	7.04997e-07	1.40999e-05
34	0.37	2.17374e-09	1.32598e-08	45.5	2.67311e-07	9.7836e-07	120	7.04997e-07	1.40999e-05
35	0.53	3.11374e-09	1.89938e-08	31.5	1.85062e-07	6.77326e-07	119	6.99122e-07	1.39824e-05
36	1.26	7.40247e-09	4.51551e-08	18.6	1.09275e-07	3.99945e-07	119	6.99122e-07	1.39824e-05
37	0.4295	2.5233e-09	1.53921e-08	22.35	1.31306e-07	4.80579e-07	119	6.99122e-07	1.39824e-05
38	0.43	2.52624e-09	1.54101e-08	26	1.52749e-07	5.59063e-07	117	6.87372e-07	1.37474e-05
39	0.64	3.75998e-09	2.29359e-08	71.4	4.19473e-07	1.53527e-06	116	6.81497e-07	1.36299e-05
40	1.06	6.22747e-09	3.79876e-08	30.2	1.77424e-07	6.49373e-07	115	6.75622e-07	1.35124e-05
41	0.22	1.29249e-09	7.88422e-09	58.6	3.44274e-07	1.26004e-06	115	6.75622e-07	1.35124e-05
42	0.19	1.11625e-09	6.8091e-09	40.4	2.37349e-07	8.68697e-07	113	6.63872e-07	1.32774e-05
43	0.23	1.35124e-09	8.24259e-09	40.5	2.37937e-07	8.70848e-07	113	6.63872e-07	1.32774e-05
44	0.41	2.40874e-09	1.46933e-08	27.1	1.59212e-07	5.82715e-07	112	6.57997e-07	1.31599e-05
45	0.2	1.175e-09	7.16747e-09	60.3	3.54261e-07	1.2966e-06	112	6.57997e-07	1.31599e-05
46	0.25	1.46874e-09	8.95934e-09	52.5	3.08436e-07	1.12888e-06	112	6.57997e-07	1.31599e-05
47	0.45	2.64374e-09	1.61268e-08	30.8	1.80949e-07	6.62274e-07	111	6.52122e-07	1.30424e-05
48	0.115	6.75622e-10	4.1213e-09	36.15	2.1238e-07	7.77312e-07	111	6.52122e-07	1.30424e-05
49	0.45	2.64374e-09	1.61268e-08	16.1	9.45871e-08	3.46189e-07	111	6.52122e-07	1.30424e-05
50	0.95	5.58123e-09	3.40455e-08	32.2	1.89174e-07	6.92378e-07	109	6.40372e-07	1.28074e-05
51	0.58	3.40749e-09	2.07857e-08	21.9	1.28662e-07	4.70903e-07	109	6.40372e-07	1.28074e-05
52	0.38	2.23249e-09	1.36182e-08	27.7	1.62737e-07	5.95617e-07	109	6.40372e-07	1.28074e-05
53	0.52	3.05499e-09	1.86354e-08	30.3	1.78012e-07	6.51523e-07	107	6.28622e-07	1.25724e-05
54	0.49	2.87874e-09	1.75603e-08	25.3	1.48637e-07	5.44011e-07	107	6.28622e-07	1.25724e-05
55	0.74	4.34748e-09	2.65196e-08	27.4	1.60974e-07	5.89166e-07	107	6.28622e-07	1.25724e-05
56	0.88	5.16998e-09	3.15369e-08	6.34	3.72473e-08	1.36325e-07	106	6.22747e-07	1.24549e-05
57	0.37	2.17374e-09	1.32598e-08	35.6	2.09149e-07	7.65486e-07	105	6.16872e-07	1.23374e-05
58	0.24	1.40999e-09	8.60096e-09	25	1.46874e-07	5.3756e-07	105	6.16872e-07	1.23374e-05
59	0.26	1.52749e-09	9.31771e-09	79.4	4.66473e-07	1.70729e-06	104	6.10997e-07	1.22199e-05
60	0.5	2.93749e-09	1.79187e-08	68.4	4.01848e-07	1.47076e-06	104	6.10997e-07	1.22199e-05
61	0.15	8.81246e-10	5.3756e-09	38.3	2.25012e-07	8.23542e-07	104	6.10997e-07	1.22199e-05
62	0.43	2.52624e-09	1.54101e-08	31.1	1.82712e-07	6.68725e-07	102	5.99248e-07	1.1985e-05
63	0.912	5.35798e-09	3.26837e-08	24.2	1.42174e-07	5.20358e-07	102	5.99248e-07	1.1985e-05
64	1.09	6.40372e-09	3.90627e-08	15.5	9.10621e-08	3.33287e-07	102	5.99248e-07	1.1985e-05
65	0.52	3.05499e-09	1.86354e-08	32.5	1.90937e-07	6.98828e-07	102	5.99248e-07	1.1985e-05
66	0.266	1.56274e-09	9.53274e-09	16.1	9.45871e-08	3.46189e-07	102	5.99248e-07	1.1985e-05
67	1.46	8.57746e-09	5.23225e-08	14.7	8.63621e-08	3.16085e-07	101	5.93373e-07	1.18675e-05
68	0.42	2.46749e-09	1.50517e-08	18.5	1.08687e-07	3.97795e-07	100	5.87498e-07	1.175e-05
69	0.4	2.34999e-09	1.43349e-08	71.5	4.20061e-07	1.53742e-06	99.8	5.86323e-07	1.17265e-05
70	0.32	1.87999e-09	1.1468e-08	66.5	3.90686e-07	1.42991e-06	99.3	5.83385e-07	1.16677e-05
71	0.27	1.58624e-09	9.67609e-09	25.2	1.48049e-07	5.41861e-07	99.1	5.8221e-07	1.16442e-05
72	0.676	3.97148e-09	2.42261e-08	24.6	1.44524e-07	5.28959e-07	98.7	5.7986e-07	1.15972e-05
73	1.08	6.34497e-09	3.87043e-08	37	2.17374e-07	7.95589e-07	98.3	5.7751e-07	1.15502e-05
74	0.13	7.63747e-10	4.65886e-09	41	2.40874e-07	8.81599e-07	98.3	5.7751e-07	1.15502e-05
75	0.36	2.11499e-09	1.29014e-08	23	1.35124e-07	4.94555e-07	98.1	5.76335e-07	1.15267e-05
76	0.5	2.93749e-09	1.79187e-08	30.3	1.78012e-07	6.51523e-07	98	5.75748e-07	1.1515e-05
77	0.31	1.82124e-09	1.11096e-08	17	9.98746e-08	3.65541e-07	97.9	5.7516e-07	1.15032e-05
78	0.21	1.23374e-09	7.52584e-09	55.9	3.28411e-07	1.20198e-06	97.8	5.74573e-07	1.14915e-05
79	0.41	2.40874e-09	1.46933e-08	18.9	1.11037e-07	4.06396e-07	97.6	5.73398e-07	1.1468e-05
80	0.3	1.76249e-09	1.07512e-08	32.1	1.88587e-07	6.90227e-07	97.1	5.7046e-07	1.14092e-05
81	0.6	3.52499e-09	2.15024e-08	16.8	9.86996e-08	3.61241e-07	96.3	5.6576e-07	1.13152e-05
82	0.707	4.15361e-09	2.5337e-08	8.02	4.71173e-08	1.72449e-07	96	5.63998e-07	1.128e-05
83	0.53	3.11374e-09	1.89938e-08	30.2	1.77424e-07	6.49373e-07	95.7	5.62235e-07	1.12447e-05
84	0.2	1.175e-09	7.16747e-09	7.64	4.48848e-08	1.64278e-07	95.7	5.62235e-07	1.12447e-05
85	0.383	2.25012e-09	1.37257e-08	10.8	6.34497e-08	2.32226e-07	94.4	5.54598e-07	1.1092e-05
86	0.5	2.93749e-09	1.79187e-08	38.7	2.27362e-07	8.32143e-07	94.2	5.53423e-07	1.10685e-05
87	0.35	2.05624e-09	1.25431e-08	21.9	1.28662e-07	4.70903e-07	93.9	5.5166e-07	1.10332e-05
88	0.26	1.52749e-09	9.31771e-09	36.8	2.16199e-07	7.91289e-07	93.8	5.51073e-07	1.10215e-05
89	0.48	2.81999e-09	1.72019e-08	39.9	2.34412e-07	8.57946e-07	93.5	5.4931e-07	1.09862e-05
90	0.42	2.46749e-09	1.50517e-08	18.2	1.06925e-07	3.91344e-07	93	5.46373e-07	1.09275e-05
91	0.38	2.23249e-09	1.36182e-08	20.2	1.18675e-07	4.34349e-07	92.9	5.45785e-07	1.09157e-05
92	0.36	2.11499e-09	1.29014e-08	18.8	1.1045e-07	4.04245e-07	92.9	5.45785e-07	1.09157e-05
93	0.36	2.11499e-09	1.29014e-08	15.2	8.92996e-08	3.26837e-07	92.4	5.42848e-07	1.0857e-05
94	0.44	2.58499e-09	1.57684e-08	37.2	2.18549e-07	7.9989e-07	92	5.40498e-07	1.081e-05
95	0.4	2.34999e-09	1.43349e-08	12.9	7.57872e-08	2.77381e-07	91.4	5.36973e-07	1.07395e-05
96	0.75	4.40623e-09	2.6878e-08	10.5	6.16872e-08	2.25775e-07	91.3	5.36385e-07	1.07277e-05
97	0.902	5.29923e-09	3.23253e-08	5.14	3.01974e-08	1.10522e-07	90.9	5.34035e-07	1.06807e-05
98	0.28	1.64499e-09	1.00345e-08	69.8	4.10073e-07	1.50087e-06	90.8	5.33448e-07	1.0669e-05
99	0.449	2.63786e-09	1.6091e-08	25.8	1.51574e-07	5.54762e-07	90.8	5.33448e-07	1.0669e-05
100	0.58	3.40749e-09	2.07857e-08	24.5	1.43937e-07	5.26809e-07	90.7	5.3286e-07	1.06572e-05
101	0.28	1.64499e-09	1.00345e-08	17.9	1.05162e-07	3.84893e-07	90.6	5.32273e-07	1.06455e-05
102	0.57	3.34874e-09	2.04273e-08	22.3	1.31012e-07	4.79504e-07	90.3	5.3051e-07	1.06102e-05
103	0.4	2.34999e-09	1.43349e-08	75.7	4.44736e-07	1.62773e-06	90.2	5.29923e-07	1.05985e-05
104	0.42	2.46749e-09	1.50517e-08	16.5	9.69371e-08	3.5479e-07	90	5.28748e-07	1.0575e-05
105	0.37	2.17374e-09	1.32598e-08	12.7	7.46122e-08	2.73081e-07	89.6	5.26398e-07	1.0528e-05
106	0.34	1.99749e-09	1.21847e-08	31.5	1.85062e-07	6.77326e-07	89.6	5.26398e-07	1.0528e-05
107	0.34	1.99749e-09	1.21847e-08	16.4	9.63496e-08	3.5264e-07	89.2	5.24048e-07	1.0481e-05
108	0.52	3.05499e-09	1.86354e-08	38.9	2.28537e-07	8.36444e-07	89.1	5.2346e-07	1.04692e-05
109	0.43	2.52624e-09	1.54101e-08	23.9	1.40412e-07	5.13908e-07	89	5.22873e-07	1.04575e-05
110	0.84	4.93498e-09	3.01034e-08	16.7	9.81121e-08	3.5909e-07	88.9	5.22285e-07	1.04457e-05
111	0.45	2.64374e-09	1.61268e-08	11.7	6.87372e-08	2.51578e-07	88.4	5.19348e-07	1.0387e-05
112	0.42	2.46749e-09	1.50517e-08	24.8	1.45699e-07	5.3326e-07	88.2	5.18173e-07	1.03635e-05
113	0.45	2.64374e-09	1.61268e-08	31.4	1.84474e-07	6.75176e-07	86.8	5.09948e-07	1.0199e-05
114	0.41	2.40874e-09	1.46933e-08	29	1.70374e-07	6.2357e-07	86.8	5.09948e-07	1.0199e-05
115	0.39	2.29124e-09	1.39766e-08	20.8	1.22199e-07	4.4725e-07	86.8	5.09948e-07	1.0199e-05
116	0.159	9.34121e-10	5.69814e-09	23.7	1.39237e-07	5.09607e-07	86.8	5.09948e-07	1.0199e-05
117	0.38	2.23249e-09	1.36182e-08	20.7	1.21612e-07	4.451e-07	85.9	5.0466e-07	1.00932e-05
118	0.31	1.82124e-09	1.11096e-08	23.4	1.37474e-07	5.03156e-07	85.7	5.03485e-07	1.00697e-05
119	0.36	2.11499e-09	1.29014e-08	8.23	4.83511e-08	1.76965e-07	85.4	5.01723e-07	1.00345e-05
120	0.6	3.52499e-09	2.15024e-08	18.3	1.07512e-07	3.93494e-07	85	4.99373e-07	9.98746e-06
121	0.48	2.81999e-09	1.72019e-08	18.8	1.1045e-07	4.04245e-07	84.6	4.97023e-07	9.94046e-06
122	0.3	1.76249e-09	1.07512e-08	11.9	6.99122e-08	2.55879e-07	84.5	4.96435e-07	9.92871e-06
123	0.354	2.07974e-09	1.26864e-08	16	9.39996e-08	3.44039e-07	84.5	4.96435e-07	9.92871e-06
124	0.31	1.82124e-09	1.11096e-08	66.5	3.90686e-07	1.42991e-06	83.4	4.89973e-07	9.79946e-06
125	0.54	3.17249e-09	1.93522e-08	25.1	1.47462e-07	5.39711e-07	82.5	4.84686e-07	9.69371e-06
126	0.304	1.78599e-09	1.08946e-08	6.79	3.98911e-08	1.46001e-07	82.1	4.82336e-07	9.64671e-06
127	0.17	9.98746e-10	6.09235e-09	33.5	1.96812e-07	7.20331e-07	81.4	4.78223e-07	9.56446e-06
128	0.23	1.35124e-09	8.24259e-09	12.4	7.28497e-08	2.6663e-07	81.1	4.76461e-07	9.52921e-06
129	0.552	3.24299e-09	1.97822e-08	18.8	1.1045e-07	4.04245e-07	80.7	4.74111e-07	9.48221e-06
130	0.19	1.11625e-09	6.8091e-09	16.3	9.57621e-08	3.50489e-07	79.4	4.66473e-07	9.32946e-06
131	0.455	2.67311e-09	1.6306e-08	13.15	7.72559e-08	2.82757e-07	79.35	4.66179e-07	9.32359e-06
132	0.52	3.05499e-09	1.86354e-08	12.5	7.34372e-08	2.6878e-07	79	4.64123e-07	9.28246e-06
133	0.39	2.29124e-09	1.39766e-08	27.5	1.61562e-07	5.91316e-07	78.9	4.63536e-07	9.27071e-06
134	0.367	2.15612e-09	1.31523e-08	2.16	1.26899e-08	4.64452e-08	78.7	4.62361e-07	9.24721e-06
135	0.3	1.76249e-09	1.07512e-08	17.1	1.00462e-07	3.67691e-07	78.5	4.61186e-07	9.22371e-06
136	0.27	1.58624e-09	9.67609e-09	12.3	7.22622e-08	2.6448e-07	77.8	4.57073e-07	9.14146e-06
137	0.59	3.46624e-09	2.1144e-08	30.8	1.80949e-07	6.62274e-07	77.6	4.55898e-07	9.11796e-06
138	0.58	3.40749e-09	2.07857e-08	12.9	7.57872e-08	2.77381e-07	77.2	4.53548e-07	9.07096e-06
139	0.225	1.32187e-09	8.0634e-09	9.64	5.66348e-08	2.07283e-07	76.1	4.47086e-07	8.94171e-06
140	0.3	1.76249e-09	1.07512e-08	18.8	1.1045e-07	4.04245e-07	75.9	4.45911e-07	8.91821e-06
141	0.725	4.25936e-09	2.59821e-08	40	2.34999e-07	8.60096e-07	75.85	4.45617e-07	8.91234e-06
142	0.26	1.52749e-09	9.31771e-09	16.9	9.92871e-08	3.63391e-07	75.7	4.44736e-07	8.89471e-06
143	0.35	2.05624e-09	1.25431e-08	22.7	1.33362e-07	4.88105e-07	75.5	4.43561e-07	8.87121e-06
144	0.15	8.81246e-10	5.3756e-09	20.7	1.21612e-07	4.451e-07	75.2	4.41798e-07	8.83596e-06
145	1.03	6.05123e-09	3.69125e-08	11.7	6.87372e-08	2.51578e-07	74.9	4.40036e-07	8.80071e-06
146	0.518	3.04324e-09	1.85637e-08	14.2	8.34247e-08	3.05334e-07	74.5	4.37686e-07	8.75371e-06
147	0.36	2.11499e-09	1.29014e-08	15.1	8.87121e-08	3.24686e-07	74.4	4.37098e-07	8.74196e-06
148	0.31	1.82124e-09	1.11096e-08	16.4	9.63496e-08	3.5264e-07	74	4.34748e-07	8.69496e-06
149	0.25	1.46874e-09	8.95934e-09	43.1	2.53211e-07	9.26754e-07	73.7	4.32986e-07	8.65971e-06
150	0.556	3.26649e-09	1.99256e-08	15.7	9.22371e-08	3.37588e-07	73.1	4.29461e-07	8.58921e-06
151	0.32	1.87999e-09	1.1468e-08	20.6	1.21025e-07	4.4295e-07	72.8	4.27698e-07	8.55396e-06
152	0.14	8.22497e-10	5.01723e-09	14	8.22497e-08	3.01034e-07	71.8	4.21823e-07	8.43647e-06
153	0.27	1.58624e-09	9.67609e-09	9.81	5.76335e-08	2.10939e-07	71.7	4.21236e-07	8.42472e-06
154	0.22	1.29249e-09	7.88422e-09	13.5	7.93122e-08	2.90283e-07	71.6	4.20648e-07	8.41297e-06
155	0.55	3.23124e-09	1.97105e-08	10.9	6.40372e-08	2.34376e-07	71.4	4.19473e-07	8.38947e-06
156	0.34	1.99749e-09	1.21847e-08	21.2	1.24549e-07	4.55851e-07	70.9	4.16536e-07	8.33072e-06
157	0.41	2.40874e-09	1.46933e-08	16.9	9.92871e-08	3.63391e-07	70.5	4.14186e-07	8.28372e-06
158	0.56	3.28999e-09	2.00689e-08	23.6	1.38649e-07	5.07457e-07	70.2	4.12423e-07	8.24847e-06
159	0.24	1.40999e-09	8.60096e-09	9.83	5.7751e-08	2.11369e-07	69.9	4.10661e-07	8.21322e-06
160	1.25	7.34372e-09	4.47967e-08	15.2	8.92996e-08	3.26837e-07	69.1	4.05961e-07	8.11922e-06
161	0.26	1.52749e-09	9.31771e-09	14.5	8.51872e-08	3.11785e-07	69	4.05373e-07	8.10747e-06
162	0.22	1.29249e-09	7.88422e-09	24	1.40999e-07	5.16058e-07	69	4.05373e-07	8.10747e-06
163	0.41	2.40874e-09	1.46933e-08	36.3	2.13262e-07	7.80538e-07	68.9	4.04786e-07	8.09572e-06
164	0.5	2.93749e-09	1.79187e-08	10.3	6.05123e-08	2.21475e-07	67.6	3.97148e-07	7.94297e-06
165	0.484	2.84349e-09	1.73453e-08	14.7	8.63621e-08	3.16085e-07	66.9	3.93036e-07	7.86072e-06
166	0.294	1.72724e-09	1.05362e-08	6.07	3.56611e-08	1.3052e-07	66.8	3.92448e-07	7.84897e-06
167	0.33	1.93874e-09	1.18263e-08	14.7	8.63621e-08	3.16085e-07	65.1	3.82461e-07	7.64922e-06
168	0.33	1.93874e-09	1.18263e-08	8.97	5.26985e-08	1.92877e-07	65.1	3.82461e-07	7.64922e-06
169	0.27	1.58624e-09	9.67609e-09	33.6	1.97399e-07	7.22481e-07	64.7	3.80111e-07	7.60222e-06
170	0.43	2.52624e-09	1.54101e-08	23	1.35124e-07	4.94555e-07	63.8	3.74823e-07	7.49647e-06
171	0.2	1.175e-09	7.16747e-09	7.81	4.58836e-08	1.67934e-07	62.7	3.68361e-07	7.36722e-06
172	0.1195	7.0206e-10	4.28256e-09	13.5	7.93122e-08	2.90283e-07	62.25	3.65717e-07	7.31434e-06
173	0.967	5.6811e-09	3.46547e-08	6.71	3.94211e-08	1.44281e-07	62	3.64249e-07	7.28497e-06
174	0.5	2.93749e-09	1.79187e-08	25.6	1.50399e-07	5.50462e-07	61.7	3.62486e-07	7.24972e-06
175	0.21	1.23374e-09	7.52584e-09	11.5	6.75622e-08	2.47278e-07	60.3	3.54261e-07	7.08522e-06
176	0.447	2.62611e-09	1.60193e-08	4.24	2.49099e-08	9.11702e-08	59.4	3.48974e-07	6.97947e-06
177	0.28	1.64499e-09	1.00345e-08	6.35	3.73061e-08	1.3654e-07	58.3	3.42511e-07	6.85022e-06
178	0.22	1.29249e-09	7.88422e-09	11.4	6.69747e-08	2.45127e-07	58.1	3.41336e-07	6.82672e-06
179	0.3	1.76249e-09	1.07512e-08	14.1	8.28372e-08	3.03184e-07	57.9	3.40161e-07	6.80322e-06
180	0.706	4.14773e-09	2.53012e-08	11	6.46247e-08	2.36527e-07	56.8	3.33699e-07	6.67397e-06
181	0.758	4.45323e-09	2.71647e-08	10.9	6.40372e-08	2.34376e-07	56.7	3.33111e-07	6.66222e-06
182	0.24	1.40999e-09	8.60096e-09	8.65	5.08185e-08	1.85996e-07	54.6	3.20774e-07	6.41547e-06
183	0.434	2.54974e-09	1.55534e-08	4.35	2.55561e-08	9.35355e-08	52.4	3.07849e-07	6.15697e-06
184	0.37	2.17374e-09	1.32598e-08	13.2	7.75497e-08	2.83832e-07	50.9	2.99036e-07	5.98073e-06
185	0.176	1.034e-09	6.30737e-09	5.38	3.16074e-08	1.15683e-07	45	2.64374e-07	5.28748e-06
186	0.181	1.06337e-09	6.48656e-09	4.72	2.77299e-08	1.01491e-07	44.3	2.60261e-07	5.20523e-06
187	0.18	1.0575e-09	6.45072e-09	5.46	3.20774e-08	1.17403e-07	44	2.58499e-07	5.16998e-06
188	0.27	1.58624e-09	9.67609e-09	6.02	3.53674e-08	1.29445e-07	43.2	2.53799e-07	5.07598e-06
189	0.3	1.76249e-09	1.07512e-08	22.3	1.31012e-07	4.79504e-07	41.8	2.45574e-07	4.91148e-06
190	0.102	5.99248e-10	3.65541e-09	3.04	1.78599e-08	6.53673e-08	24.2	1.42174e-07	2.84349e-06

[truncated: 5 more sheets: 5.descriptive statistics ofdata, descriptive statistics of data2, descriptive statistics of data3, 6.Non–carcinogenic risks , Carcinogenic risks ]
