# Supplementary material for: Health risk assessment of heavy metal pollution and its sources in agricultural soils near Hongfeng Lake in the mining area of Guizhou Province, China
Source: Front Public Health. 2023 Nov 10;11:1276925. doi: 10.3389/fpubh.2023.1276925 (PMC10667904; doi:10.3389/fpubh.2023.1276925)
Supplement: Supplementary file 3 [file Table_3.XLSX]

## Sheet: 1.Summary table
		item	Parameters	Meaning of the parameters	unit	reference				RfDing /mg·( kg·d)-1				SF/( kg·d)·mg-1
						adult	child		Elements	Ingest by mouth	Inhalation	Dermal contact		Ingest by mouth	Inhalation	Dermal contact
		common parameters	ED	exposure years	a	24	6
			EF	exposure fre-quency	d/a	350	350		Cd	0.001	0.001	1e-05		6.1	6.3	6.1
			BW	average weight	kg	56.8	15.9		Hg	0.0003	0. 0003	2.1e-05		-	-	-
			CF	conversion factor	kg/mg-1	1×10-6	1×10-6		As	0.0003	0.0003	0.0012		1.5	15.1	3.66
			AT（non-carcinogenic）	average action time	d	24×365	6×365		Pb	0.0035	0.0035	0.00052		-	-	-
			AT（carcinogenesis）		d	70×365	70×365		Cr	0.003	2.9e-05	6e-05		0.5	42	20
		Ingest by mouth	IngR	soil intake frequency	mg/d	100	200
		Inhalation:	InhR	respiratory rate	m³/d	14.7	7.63
			PEF	surface dust emission factor	m³/kg	1.36×109	1.36×109
		Dermal contact:	SA	exposed skin surface area	cm²	5075	2448
			AF	soil adsorption coefficient to skint	mg·cm⁻²	0.2	0.07
			ABS	dermal absorption factor	dimensionless	0.001	0.001
		Ingest by mouth： 〖ADD〗_ing=(Ci × IngR × CF × EF × ED)/(BW × AT) Inhalation： 〖ADD〗_inh=(Ci× InhR × EF × ED)/(PEF × BW × AT) Dermal contact： 〖ADD〗_derm=(Ci× SA × CF × AF × ABS × EF × ED)/( BW × AT)
									Non–carcinogenic risks to humans from soil heavy metals.
		The mean health risk for Adults.
									HQAdults					HQChildren
									Mean	Median	Minimum	Maximum		Mean	Median	Minimum	Maximum
		Adults	add/rfd（Ingest by mouth）	add/rfd（Inhalation）	add/rfd（Dermal contact）	HQ		Cd	0.000514255	0.000431559	0.00011897	0.00170291		0.000494524	0.000415313	0.000114492	0.0016388
		Cd	0.000255008	2.75633e-08	0.000258833	0.000513868		Hg	0.0015165	0.00121791	0.000158624	0.004369		0.00962646	0.00777348	0.00195355	0.0275938
		Hg	0.00133104	1.43869e-07	0.000193	0.00152418		As	0.0506105	0.0423653	3.87255e-05	0.153598		0.090182	0.0761794	0.00744559	0.273694
		As	0.050477	5.45597e-06	0.000128085	0.0506105		Pb	0.0201165	0.019068	6.60935e-05	0.038136		0.135736	0.128248	0.0457534	0.256496
		Pb	0.0188888	2.04166e-06	0.00129043	0.0201813		Cr	0.0277071	0.0267667	0.00709089	0.0583094		0.0340777	0.032921	0.00872127	0.0717163
		Cr	0.0182442	0.000203998	0.00925894	0.0277071		HI	0.0996718					0.270117
		HI	0.089196	0.000211667	0.0111293	0.100537
		Adults	CRi*SF（Ingest by mouth）	CRi*SF（Inhalation）	CRi*SF（Dermal contact）	CR			CRAdults					CRChildren
		Cd	1.55555e-06	1.73649e-10	1.57888e-08	1.57151e-06			Mean	Median	Minimum	Maximum		Mean	Median	Minimum	Maximum
		As	2.27146e-05	2.47155e-08	5.62551e-07	2.33019e-05		Cd	1.57151e-06	1.31979e-06	3.63835e-07	5.20783e-06		2.78092e-06	2.33549e-06	6.43837e-07	9.2157e-06
		Cr	2.73663e-05	2.4847e-07	1.11107e-05	3.87255e-05		As	2.33019e-05	1.96838e-05	1.92385e-06	7.07192e-05		4.06683e-05	3.43537e-05	3.35765e-06	0.000123425
		TCR	5.16365e-05	2.73359e-07	1.16891e-05	6.35989e-05		Cr	3.87255e-05	3.7411e-05	9.91074e-06	8.14974e-05		5.06711e-05	4.89511e-05	1.29679e-05	0.000106637
								TCR	6.35989e-05					9.41204e-05
		The mean health risk for children.
		Children	add/rfd（Ingest by mouth）	add/rfd（Inhalation）	add/rfd（Dermal contact）	HQ
		Cd	0.000455486	1.2777e-08	3.9026e-05	0.000494524
		Hg	0.00950979	2.66764e-07	0.0001164	0.00962646
		As	0.0901601	2.52912e-06	1.93123e-05	0.090182
		Pb	0.134954	3.78566e-06	0.000778269	0.135736
		Cr	0.0325871	9.45639e-05	0.00139603	0.0340777
		HI	0.267666	0.000101158	0.00234904	0.270117
		Children	CRi*SF（Ingest by mouth）	CRi*SF（Inhalation）	CRi*SF（Dermal contact）	CR
		Cd	2.77846e-06	8.04954e-11	2.38059e-09	2.78092e-06
		As	4.05721e-05	1.14569e-08	8.48196e-08	4.06683e-05
		Cr	4.88807e-05	1.15179e-07	1.67524e-06	5.06711e-05
		TCR	9.22312e-05	1.26716e-07	1.76244e-06	9.41204e-05

## Sheet: 2.ADD（Ingest by mouth）
											Ingest by mouth： 〖ADD〗_ing=(Ci × IngR × CF × EF × ED)/(BW × AT)
	IngR × CF × EF × ED	BW × AT（Carcinogenic heavy metals）	BW × AT（Non-carcinogenic heavy metals）	carcinogenic heavy metals：							Inhalation： 〖ADD〗_inh=(Ci× InhR × EF × ED)/(PEF × BW × AT)
	0.42	406245	34821	Cd、As、Cr							Dermal contact： 〖ADD〗_derm=(Ci× SA × CF × AF × ABS × EF × ED)/( BW × AT)
OBJECTID	Cd	ADD（Ingest by mouth）	Hg	ADD（Ingest by mouth）	As_	ADD（Ingest by mouth）	Pb	ADD（Ingest by mouth）	Cr	ADD（Ingest by mouth）
1	0.23	2.37788e-07	0.38	4.58344e-06	54.9	5.67589e-05	62	0.000747825	199	0.000205738						Parameters	Meaning of the parameters	unit	reference
2	0.27	2.79142e-07	0.251	3.02748e-06	13.5	1.39571e-05	24	0.00028948	180	0.000186095									adult	child
3	0.21	2.1711e-07	0.546	6.58568e-06	64.5	6.66839e-05	48	0.000578961	170	0.000175756					common parameters	ED	exposure years	a	24	6
4	1.41	1.45774e-06	0.444	5.35539e-06	11.4	1.1786e-05	32	0.000385974	159	0.000164384						EF	exposure fre-quency	d/a	350	350
5	0.4	4.13544e-07	0.229	2.76213e-06	24	2.48126e-05	28	0.000337727	156	0.000161282						BW	average weight	kg	56.8	15.9
6	0.27	2.79142e-07	0.571	6.88722e-06	64.7	6.68907e-05	65	0.00078401	153	0.00015818						CF	conversion factor	kg/mg⁻¹	1x10-6	1x10-6	1e-06
7	0.83	8.58103e-07	0.172	2.07461e-06	20	2.06772e-05	30	0.000361851	151	0.000156113						AT（non-carcinogenic）	average action time	d	365×24	365×6	8760	2190
8	0.2	2.06772e-07	0.579	6.98372e-06	55.4	5.72758e-05	46	0.000554838	148	0.000153011						AT（carcinogenesis）		d	365×70	365×70	25550	25550
9	1.35	1.39571e-06	0.433	5.22271e-06	29.7	3.07056e-05	43	0.000518653	146	0.000150943					Ingest by mouth	IngＲ	soil intake frequency	mg/d	100	200
10	0.31	3.20496e-07	0.337	4.06479e-06	59.3	6.13078e-05	50	0.000603084	143	0.000147842
11	0.17	1.75756e-07	0.341	4.11304e-06	35	3.61851e-05	34	0.000410097	140	0.00014474					Dermal contact：	SA	exposed skin surface area	cm²	5075	2448
12	0.36	3.72189e-07	0.199	2.40028e-06	9.5	9.82166e-06	24	0.00028948	140	0.00014474						AF	soil adsorption coefficient to skint	mg·cm⁻²	0.2	0.07
13	0.27	2.79142e-07	0.398	4.80055e-06	55.9	5.77927e-05	61	0.000735763	138	0.000142673						ABS	dermal absorption factor	dimensionless	0.001	0.001
14	0.13	1.34402e-07	0.551	6.64599e-06	60.3	6.23417e-05	37	0.000446282	134	0.000138537					Inhalation：	InhＲ	respiratory rate	m³/d	14.7	7.63
15	0.69	7.13363e-07	0.217	2.61739e-06	33.4	3.45309e-05	73	0.000880503	133	0.000137503						PEF	surface dust emission factor	m3/kg	1. 36 × 10⁹	1. 36 × 10⁹
16	0.24	2.48126e-07	0.419	5.05385e-06	48.9	5.05557e-05	62	0.000747825	133	0.000137503
17	0.34	3.51512e-07	0.37	4.46282e-06	50.6	5.23133e-05	42	0.000506591	131	0.000135436
18	0.82	8.47764e-07	0.285	3.43758e-06	25.9	2.67769e-05	34	0.000410097	131	0.000135436
19	0.38	3.92866e-07	0.154	1.8575e-06	24	2.48126e-05	65	0.00078401	129	0.000133368
20	1.1	1.13724e-06	0.438	5.28302e-06	13.5	1.39571e-05	35	0.000422159	129	0.000133368
21	0.235	2.42957e-07	0.4715	5.68709e-06	54.9	5.67589e-05	40	0.000482467	127	0.0001313
22	0.24	2.48126e-07	0.239	2.88274e-06	22.7	2.34686e-05	37	0.000446282	127	0.0001313
23	0.35	3.61851e-07	0.638	7.69536e-06	21	2.1711e-05	31	0.000373912	127	0.0001313
24	0.72	7.44378e-07	0.252	3.03955e-06	48.3	4.99354e-05	65	0.00078401	126	0.000130266
25	0.18	1.86095e-07	0.35	4.22159e-06	66.6	6.8855e-05	45	0.000542776	125	0.000129232
26	1.41	1.45774e-06	0.332	4.00448e-06	19.4	2.00569e-05	32	0.000385974	125	0.000129232
27	0.26	2.68803e-07	0.273	3.29284e-06	46.2	4.77643e-05	50	0.000603084	124	0.000128199
28	0.19	1.96433e-07	0.255	3.07573e-06	48.7	5.03489e-05	37	0.000446282	124	0.000128199
29	0.78	8.0641e-07	0.296	3.57026e-06	31.6	3.26699e-05	41	0.000494529	123	0.000127165
30	0.57	5.893e-07	0.19	2.29172e-06	17.6	1.81959e-05	31	0.000373912	123	0.000127165
31	0.24	2.48126e-07	0.311	3.75118e-06	50.1	5.17963e-05	61	0.000735763	122	0.000126131
32	0.18	1.86095e-07	0.318	3.83562e-06	41.2	4.2595e-05	41	0.000494529	120	0.000124063
33	0.52	5.37607e-07	0.257	3.09985e-06	35.8	3.70121e-05	38	0.000458344	120	0.000124063
34	0.37	3.82528e-07	0.243	2.93099e-06	45.5	4.70406e-05	25	0.000301542	120	0.000124063
35	0.53	5.47945e-07	0.483	5.82579e-06	31.5	3.25666e-05	54	0.000651331	119	0.000123029
36	1.26	1.30266e-06	0.555	6.69424e-06	18.6	1.92298e-05	47	0.000566899	119	0.000123029
37	0.4295	4.44042e-07	0.1595	1.92384e-06	22.35	2.31067e-05	39.4	0.00047523	119	0.000123029
38	0.43	4.44559e-07	0.317	3.82355e-06	26	2.68803e-05	58	0.000699578	117	0.000120961
39	0.64	6.6167e-07	0.678	8.17782e-06	71.4	7.38175e-05	57	0.000687516	116	0.000119928
40	1.06	1.09589e-06	0.304	3.66675e-06	30.2	3.12225e-05	61	0.000735763	115	0.000118894
41	0.22	2.27449e-07	0.37	4.46282e-06	58.6	6.05841e-05	48	0.000578961	115	0.000118894
42	0.19	1.96433e-07	0.213	2.56914e-06	40.4	4.17679e-05	54	0.000651331	113	0.000116826
43	0.23	2.37788e-07	0.209	2.52089e-06	40.5	4.18713e-05	37	0.000446282	113	0.000116826
44	0.41	4.23882e-07	0.316	3.81149e-06	27.1	2.80176e-05	50.6	0.000610321	112	0.000115792
45	0.2	2.06772e-07	0.51	6.15146e-06	60.3	6.23417e-05	47	0.000566899	112	0.000115792
46	0.25	2.58465e-07	0.348	4.19747e-06	52.5	5.42776e-05	41	0.000494529	112	0.000115792
47	0.45	4.65236e-07	0.154	1.8575e-06	30.8	3.18429e-05	50	0.000603084	111	0.000114758
48	0.115	1.18894e-07	0.341	4.11304e-06	36.15	3.7374e-05	27.5	0.000331696	111	0.000114758
49	0.45	4.65236e-07	0.304	3.66675e-06	16.1	1.66451e-05	22	0.000265357	111	0.000114758
50	0.95	9.82166e-07	0.298	3.59438e-06	32.2	3.32903e-05	74	0.000892565	109	0.000112691
51	0.58	5.99638e-07	0.208	2.50883e-06	21.9	2.26415e-05	41	0.000494529	109	0.000112691
52	0.38	3.92866e-07	0.345	4.16128e-06	27.7	2.86379e-05	41	0.000494529	109	0.000112691
53	0.52	5.37607e-07	0.161	1.94193e-06	30.3	3.13259e-05	62	0.000747825	107	0.000110623
54	0.49	5.06591e-07	0.565	6.81485e-06	25.3	2.61566e-05	62	0.000747825	107	0.000110623
55	0.74	7.65056e-07	0.36	4.34221e-06	27.4	2.83277e-05	46	0.000554838	107	0.000110623
56	0.88	9.09796e-07	0.155	1.86956e-06	6.34	6.55467e-06	25.8	0.000311192	106	0.000109589
57	0.37	3.82528e-07	0.235	2.8345e-06	35.6	3.68054e-05	49	0.000591023	105	0.000108555
58	0.24	2.48126e-07	0.171	2.06255e-06	25	2.58465e-05	36	0.000434221	105	0.000108555
59	0.26	2.68803e-07	0.281	3.38933e-06	79.4	8.20884e-05	72	0.000868441	104	0.000107521
60	0.5	5.16929e-07	0.378	4.55932e-06	68.4	7.07159e-05	56	0.000675454	104	0.000107521
61	0.15	1.55079e-07	0.147	1.77307e-06	38.3	3.95968e-05	37	0.000446282	104	0.000107521
62	0.43	4.44559e-07	0.498	6.00672e-06	31.1	3.2153e-05	46	0.000554838	102	0.000105454
63	0.912	9.42879e-07	0.197	2.37615e-06	24.2	2.50194e-05	45.8	0.000552425	102	0.000105454
64	1.09	1.12691e-06	0.203	2.44852e-06	15.5	1.60248e-05	43.6	0.00052589	102	0.000105454
65	0.52	5.37607e-07	0.211	2.54502e-06	32.5	3.36004e-05	38	0.000458344	102	0.000105454
66	0.266	2.75006e-07	0.181	2.18317e-06	16.1	1.66451e-05	37.5	0.000452313	102	0.000105454
67	1.46	1.50943e-06	0.567	6.83898e-06	14.7	1.51977e-05	58	0.000699578	101	0.00010442
68	0.42	4.34221e-07	0.232	2.79831e-06	18.5	1.91264e-05	47	0.000566899	100	0.000103386
69	0.4	4.13544e-07	0.566	6.82691e-06	71.5	7.39209e-05	49	0.000591023	99.8	0.000103179
70	0.32	3.30835e-07	0.199	2.40028e-06	66.5	6.87516e-05	46	0.000554838	99.3	0.000102662
71	0.27	2.79142e-07	0.168	2.02636e-06	25.2	2.60532e-05	38	0.000458344	99.1	0.000102455
72	0.676	6.98889e-07	0.123	1.48359e-06	24.6	2.54329e-05	42.2	0.000509003	98.7	0.000102042
73	1.08	1.11657e-06	0.169	2.03843e-06	37	3.82528e-05	46	0.000554838	98.3	0.000101628
74	0.13	1.34402e-07	0.313	3.77531e-06	41	4.23882e-05	30	0.000361851	98.3	0.000101628
75	0.36	3.72189e-07	0.42	5.06591e-06	23	2.37788e-05	43	0.000518653	98.1	0.000101422
76	0.5	5.16929e-07	0.133	1.6042e-06	30.3	3.13259e-05	46	0.000554838	98	0.000101318
77	0.31	3.20496e-07	0.149	1.79719e-06	17	1.75756e-05	38	0.000458344	97.9	0.000101215
78	0.21	2.1711e-07	0.444	5.35539e-06	55.9	5.77927e-05	40	0.000482467	97.8	0.000101111
79	0.41	4.23882e-07	0.155	1.86956e-06	18.9	1.95399e-05	45	0.000542776	97.6	0.000100905
80	0.3	3.10158e-07	0.192	2.31584e-06	32.1	3.31869e-05	40.5	0.000488498	97.1	0.000100388
81	0.6	6.20315e-07	0.162	1.95399e-06	16.8	1.73688e-05	50	0.000603084	96.3	9.95606e-05
82	0.707	7.30938e-07	0.117	1.41122e-06	8.02	8.29155e-06	20.8	0.000250883	96	9.92505e-05
83	0.53	5.47945e-07	0.158	1.90575e-06	30.2	3.12225e-05	54	0.000651331	95.7	9.89403e-05
84	0.2	2.06772e-07	0.109	1.31472e-06	7.64	7.89868e-06	28	0.000337727	95.7	9.89403e-05
85	0.383	3.95968e-07	0.139	1.67657e-06	10.8	1.11657e-05	35.4	0.000426984	94.4	9.75963e-05
86	0.5	5.16929e-07	0.183	2.20729e-06	38.7	4.00103e-05	46	0.000554838	94.2	9.73895e-05
87	0.35	3.61851e-07	0.141	1.7007e-06	21.9	2.26415e-05	42	0.000506591	93.9	9.70793e-05
88	0.26	2.68803e-07	0.157	1.89368e-06	36.8	3.8046e-05	34	0.000410097	93.8	9.6976e-05
89	0.48	4.96252e-07	0.225	2.71388e-06	39.9	4.1251e-05	57	0.000687516	93.5	9.66658e-05
90	0.42	4.34221e-07	0.171	2.06255e-06	18.2	1.88162e-05	43	0.000518653	93	9.61489e-05
91	0.38	3.92866e-07	0.175	2.1108e-06	20.2	2.08839e-05	45	0.000542776	92.9	9.60455e-05
92	0.36	3.72189e-07	0.128	1.5439e-06	18.8	1.94365e-05	43	0.000518653	92.9	9.60455e-05
93	0.36	3.72189e-07	0.274	3.3049e-06	15.2	1.57147e-05	49	0.000591023	92.4	9.55286e-05
94	0.44	4.54898e-07	0.235	2.8345e-06	37.2	3.84596e-05	43	0.000518653	92	9.5115e-05
95	0.4	4.13544e-07	0.134	1.61627e-06	12.9	1.33368e-05	50	0.000603084	91.4	9.44947e-05
96	0.75	7.75394e-07	0.157	1.89368e-06	10.5	1.08555e-05	26	0.000313604	91.3	9.43913e-05
97	0.902	9.32541e-07	0.144	1.73688e-06	5.14	5.31403e-06	27.9	0.000336521	90.9	9.39778e-05
98	0.28	2.8948e-07	0.379	4.57138e-06	69.8	7.21633e-05	58	0.000699578	90.8	9.38744e-05
99	0.449	4.64203e-07	0.149	1.79719e-06	25.8	2.66736e-05	33.3	0.000401654	90.8	9.38744e-05
100	0.58	5.99638e-07	0.262	3.16016e-06	24.5	2.53295e-05	37	0.000446282	90.7	9.3771e-05
101	0.28	2.8948e-07	0.299	3.60644e-06	17.9	1.85061e-05	32	0.000385974	90.6	9.36676e-05
102	0.57	5.893e-07	0.246	2.96717e-06	22.3	2.30551e-05	35	0.000422159	90.3	9.33575e-05
103	0.4	4.13544e-07	0.367	4.42664e-06	75.7	7.82631e-05	37	0.000446282	90.2	9.32541e-05
104	0.42	4.34221e-07	0.103	1.24235e-06	16.5	1.70587e-05	48	0.000578961	90	9.30473e-05
105	0.37	3.82528e-07	0.376	4.53519e-06	12.7	1.313e-05	36	0.000434221	89.6	9.26338e-05
106	0.34	3.51512e-07	0.642	7.7436e-06	31.5	3.25666e-05	31	0.000373912	89.6	9.26338e-05
107	0.34	3.51512e-07	0.275	3.31696e-06	16.4	1.69553e-05	50	0.000603084	89.2	9.22202e-05
108	0.52	5.37607e-07	0.115	1.38709e-06	38.9	4.02171e-05	52	0.000627208	89.1	9.21168e-05
109	0.43	4.44559e-07	0.127	1.53183e-06	23.9	2.47092e-05	43	0.000518653	89	9.20134e-05
110	0.84	8.68441e-07	0.319	3.84768e-06	16.7	1.72654e-05	27	0.000325666	88.9	9.19101e-05
111	0.45	4.65236e-07	0.223	2.68976e-06	11.7	1.20961e-05	53	0.000639269	88.4	9.13931e-05
112	0.42	4.34221e-07	0.148	1.78513e-06	24.8	2.56397e-05	33	0.000398036	88.2	9.11864e-05
113	0.45	4.65236e-07	0.203	2.44852e-06	31.4	3.24632e-05	50	0.000603084	86.8	8.9739e-05
114	0.41	4.23882e-07	0.169	2.03843e-06	29	2.99819e-05	48	0.000578961	86.8	8.9739e-05
115	0.39	4.03205e-07	0.164	1.97812e-06	20.8	2.15043e-05	39	0.000470406	86.8	8.9739e-05
116	0.159	1.64384e-07	0.154	1.8575e-06	23.7	2.45025e-05	26.95	0.000325062	86.8	8.9739e-05
117	0.38	3.92866e-07	0.116	1.39916e-06	20.7	2.14009e-05	32	0.000385974	85.9	8.88085e-05
118	0.31	3.20496e-07	0.12	1.4474e-06	23.4	2.41923e-05	31	0.000373912	85.7	8.86017e-05
119	0.36	3.72189e-07	0.211	2.54502e-06	8.23	8.50866e-06	35	0.000422159	85.4	8.82915e-05
120	0.6	6.20315e-07	0.168	2.02636e-06	18.3	1.89196e-05	46	0.000554838	85	8.7878e-05
121	0.48	4.96252e-07	0.287	3.4617e-06	18.8	1.94365e-05	37	0.000446282	84.6	8.74645e-05
122	0.3	3.10158e-07	0.16	1.92987e-06	11.9	1.23029e-05	35	0.000422159	84.5	8.73611e-05
123	0.354	3.65986e-07	0.144	1.73688e-06	16	1.65417e-05	33	0.000398036	84.5	8.73611e-05
124	0.31	3.20496e-07	0.333	4.01654e-06	66.5	6.87516e-05	37	0.000446282	83.4	8.62238e-05
125	0.54	5.58284e-07	0.188	2.2676e-06	25.1	2.59499e-05	69	0.000832256	82.5	8.52934e-05
126	0.304	3.14293e-07	0.075	9.04627e-07	6.79	7.0199e-06	24.6	0.000296717	82.1	8.48798e-05
127	0.17	1.75756e-07	0.29	3.49789e-06	33.5	3.46343e-05	26	0.000313604	81.4	8.41561e-05
128	0.23	2.37788e-07	0.18	2.1711e-06	12.4	1.28199e-05	32	0.000385974	81.1	8.3846e-05
129	0.552	5.7069e-07	0.17	2.05049e-06	18.8	1.94365e-05	29.6	0.000357026	80.7	8.34324e-05
130	0.19	1.96433e-07	0.166	2.00224e-06	16.3	1.68519e-05	33	0.000398036	79.4	8.20884e-05
131	0.455	4.70406e-07	0.2625	3.16619e-06	13.15	1.35952e-05	41	0.000494529	79.35	8.20367e-05
132	0.52	5.37607e-07	0.221	2.66563e-06	12.5	1.29232e-05	34	0.000410097	79	8.16749e-05
133	0.39	4.03205e-07	0.165	1.99018e-06	27.5	2.84311e-05	45	0.000542776	78.9	8.15715e-05
134	0.367	3.79426e-07	0.16	1.92987e-06	2.16	2.23314e-06	18	0.00021711	78.7	8.13647e-05
135	0.3	3.10158e-07	0.226	2.72594e-06	17.1	1.7679e-05	32	0.000385974	78.5	8.11579e-05
136	0.27	2.79142e-07	0.169	2.03843e-06	12.3	1.27165e-05	29	0.000349789	77.8	8.04342e-05
137	0.59	6.09977e-07	0.257	3.09985e-06	30.8	3.18429e-05	62	0.000747825	77.6	8.02274e-05
138	0.58	5.99638e-07	0.13	1.56802e-06	12.9	1.33368e-05	36	0.000434221	77.2	7.98139e-05
139	0.225	2.32618e-07	0.2365	2.85259e-06	9.64	9.9664e-06	23.5	0.00028345	76.1	7.86767e-05
140	0.3	3.10158e-07	0.144	1.73688e-06	18.8	1.94365e-05	37	0.000446282	75.9	7.84699e-05
141	0.725	7.49548e-07	0.263	3.17222e-06	40	4.13544e-05	39.5	0.000476437	75.85	7.84182e-05
142	0.26	2.68803e-07	0.11	1.32679e-06	16.9	1.74722e-05	39	0.000470406	75.7	7.82631e-05
143	0.35	3.61851e-07	0.125	1.50771e-06	22.7	2.34686e-05	32	0.000385974	75.5	7.80563e-05
144	0.15	1.55079e-07	0.123	1.48359e-06	20.7	2.14009e-05	31	0.000373912	75.2	7.77462e-05
145	1.03	1.06487e-06	0.165	1.99018e-06	11.7	1.20961e-05	43.8	0.000528302	74.9	7.7436e-05
146	0.518	5.35539e-07	0.16	1.92987e-06	14.2	1.46808e-05	26.5	0.000319635	74.5	7.70225e-05
147	0.36	3.72189e-07	0.158	1.90575e-06	15.1	1.56113e-05	37	0.000446282	74.4	7.69191e-05
148	0.31	3.20496e-07	0.125	1.50771e-06	16.4	1.69553e-05	33	0.000398036	74	7.65056e-05
149	0.25	2.58465e-07	0.398	4.80055e-06	43.1	4.45593e-05	32	0.000385974	73.7	7.61954e-05
150	0.556	5.74826e-07	0.16	1.92987e-06	15.7	1.62316e-05	28.6	0.000344964	73.1	7.55751e-05
151	0.32	3.30835e-07	0.274	3.3049e-06	20.6	2.12975e-05	36	0.000434221	72.8	7.52649e-05
152	0.14	1.4474e-07	0.083	1.00112e-06	14	1.4474e-05	30	0.000361851	71.8	7.42311e-05
153	0.27	2.79142e-07	0.195	2.35203e-06	9.81	1.01422e-05	30	0.000361851	71.7	7.41277e-05
154	0.22	2.27449e-07	0.188	2.2676e-06	13.5	1.39571e-05	29	0.000349789	71.6	7.40243e-05
155	0.55	5.68622e-07	0.128	1.5439e-06	10.9	1.12691e-05	30	0.000361851	71.4	7.38175e-05
156	0.34	3.51512e-07	0.14	1.68864e-06	21.2	2.19178e-05	40	0.000482467	70.9	7.33006e-05
157	0.41	4.23882e-07	0.188	2.2676e-06	16.9	1.74722e-05	40	0.000482467	70.5	7.28871e-05
158	0.56	5.78961e-07	0.086	1.03731e-06	23.6	2.43991e-05	38	0.000458344	70.2	7.25769e-05
159	0.24	2.48126e-07	0.144	1.73688e-06	9.83	1.01628e-05	30	0.000361851	69.9	7.22667e-05
160	1.25	1.29232e-06	0.331	3.99242e-06	15.2	1.57147e-05	32	0.000385974	69.1	7.14396e-05
161	0.26	2.68803e-07	0.106	1.27854e-06	14.5	1.4991e-05	34	0.000410097	69	7.13363e-05
162	0.22	2.27449e-07	0.114	1.37503e-06	24	2.48126e-05	30	0.000361851	69	7.13363e-05
163	0.41	4.23882e-07	0.17	2.05049e-06	36.3	3.75291e-05	47	0.000566899	68.9	7.12329e-05
164	0.5	5.16929e-07	0.179	2.15904e-06	10.3	1.06487e-05	36	0.000434221	67.6	6.98889e-05
165	0.484	5.00388e-07	0.139	1.67657e-06	14.7	1.51977e-05	23.8	0.000287068	66.9	6.91652e-05
166	0.294	3.03955e-07	0.128	1.5439e-06	6.07	6.27552e-06	26.7	0.000322047	66.8	6.90618e-05
167	0.33	3.41173e-07	0.312	3.76325e-06	14.7	1.51977e-05	35	0.000422159	65.1	6.73042e-05
168	0.33	3.41173e-07	0.129	1.55596e-06	8.97	9.27371e-06	28	0.000337727	65.1	6.73042e-05
169	0.27	2.79142e-07	0.211	2.54502e-06	33.6	3.47377e-05	36	0.000434221	64.7	6.68907e-05
170	0.43	4.44559e-07	0.092	1.10968e-06	23	2.37788e-05	45	0.000542776	63.8	6.59602e-05
171	0.2	2.06772e-07	0.106	1.27854e-06	7.81	8.07444e-06	27	0.000325666	62.7	6.4823e-05
172	0.1195	1.23546e-07	0.1615	1.94796e-06	13.5	1.39571e-05	13.5	0.000162833	62.25	6.43577e-05
173	0.967	9.99742e-07	0.096	1.15792e-06	6.71	6.93719e-06	23.4	0.000282243	62	6.40993e-05
174	0.5	5.16929e-07	0.109	1.31472e-06	25.6	2.64668e-05	36	0.000434221	61.7	6.37891e-05
175	0.21	2.1711e-07	0.1	1.20617e-06	11.5	1.18894e-05	28	0.000337727	60.3	6.23417e-05
176	0.447	4.62135e-07	0.144	1.73688e-06	4.24	4.38356e-06	24.5	0.000295511	59.4	6.14112e-05
177	0.28	2.8948e-07	0.172	2.07461e-06	6.35	6.565e-06	29	0.000349789	58.3	6.0274e-05
178	0.22	2.27449e-07	0.099	1.19411e-06	11.4	1.1786e-05	29	0.000349789	58.1	6.00672e-05
179	0.3	3.10158e-07	0.195	2.35203e-06	14.1	1.45774e-05	32	0.000385974	57.9	5.98604e-05
180	0.706	7.29904e-07	0.075	9.04627e-07	11	1.13724e-05	19.6	0.000236409	56.8	5.87232e-05
181	0.758	7.83665e-07	0.075	9.04627e-07	10.9	1.12691e-05	17.3	0.000208667	56.7	5.86198e-05
182	0.24	2.48126e-07	0.126	1.51977e-06	8.65	8.94288e-06	27	0.000325666	54.6	5.64487e-05
183	0.434	4.48695e-07	0.094	1.1338e-06	4.35	4.49729e-06	20.2	0.000243646	52.4	5.41742e-05
184	0.37	3.82528e-07	0.143	1.72482e-06	13.2	1.36469e-05	51	0.000615146	50.9	5.26234e-05
185	0.176	1.81959e-07	0.091	1.09761e-06	5.38	5.56216e-06	15.2	0.000183338	45	4.65236e-05
186	0.181	1.87128e-07	0.08	9.64935e-07	4.72	4.87981e-06	17.9	0.000215904	44.3	4.57999e-05
187	0.18	1.86095e-07	0.119	1.43534e-06	5.46	5.64487e-06	26	0.000313604	44	4.54898e-05
188	0.27	2.79142e-07	0.149	1.79719e-06	6.02	6.22383e-06	29.8	0.000359438	43.2	4.46627e-05
189	0.3	3.10158e-07	0.101	1.21823e-06	22.3	2.30551e-05	37	0.000446282	41.8	4.32153e-05
190	0.102	1.05454e-07	0.048	5.78961e-07	3.04	3.14293e-06	13.2	0.000159214	24.2	2.50194e-05

## Sheet: non-carcinogenic ingestion risk
carcinogenic heavy metals：：Cd、As、Cr
				non-carcinogenic ingestion risk
				Cd			Hg			As			Pb			Cr
				0.000455486			0.00950979			0.0901601			0.134954			0.0325871
OBJECTID	BSM	Cd	ADD	(Cd)ADD/RFD	Hg	ADD	(Hg)ADD/RFD	As	ADD	(As)ADD/RFD	Pb	ADD	(Pb)ADD/RFD	Cr	ADD	(Cr)ADD/RFD
1	520000000083	0.23	2.37788e-07	0.000237788	0.38	4.58344e-06	0.0152781	54.9	5.67589e-05	0.189196	62	0.000747825	0.213664	199	0.000205738	0.0685793					RfD and SF values of heavy metals under different exposure pathways
2	520181000830	0.27	2.79142e-07	0.000279142	0.251	3.02748e-06	0.0100916	13.5	1.39571e-05	0.0465236	24	0.00028948	0.0827087	180	0.000186095	0.0620315					Elements	cd	hg	as	pb	cr
3	520000000071	0.21	2.1711e-07	0.00021711	0.546	6.58568e-06	0.0219523	64.5	6.66839e-05	0.22228	48	0.000578961	0.165417	170	0.000175756	0.0585853					(Ingest by mouth)ＲfDing /mg·( kg·d)⁻¹	0.001	0.0003	0.0003	0.0035	0.003
4	520181000695	1.41	1.45774e-06	0.00145774	0.444	5.35539e-06	0.0178513	11.4	1.1786e-05	0.0392866	32	0.000385974	0.110278	159	0.000164384	0.0547945					（Inhalation）ＲfDinh /mg·( kg·d)⁻¹	0.001	0.0003	0.0003	0.0035	2.9e-05
5	520181000795	0.4	4.13544e-07	0.000413544	0.229	2.76213e-06	0.00920709	24	2.48126e-05	0.0827087	28	0.000337727	0.0964935	156	0.000161282	0.0537607					（Dermal contact）ＲfDderm /mg·( kg·d) ⁻¹	1e-05	2.1e-05	0.0012	0.00052	6e-05
6	520181000909	0.27	2.79142e-07	0.000279142	0.571	6.88722e-06	0.0229574	64.7	6.68907e-05	0.222969	65	0.00078401	0.224003	153	0.00015818	0.0527268					(Ingest by mouth)SF /( kg·d)·mg⁻¹	6.1		1.5	0.0085	0.5
7	520181000837	0.83	8.58103e-07	0.000858103	0.172	2.07461e-06	0.00691537	20	2.06772e-05	0.0689239	30	0.000361851	0.103386	151	0.000156113	0.0520376					（Inhalation）SF /( kg·d)·mg ⁻¹	6.3		15.1	₋	42
8	520000000041	0.2	2.06772e-07	0.000206772	0.579	6.98372e-06	0.0232791	55.4	5.72758e-05	0.190919	46	0.000554838	0.158525	148	0.000153011	0.0510037					（Dermal contactSF /( kg·d)·mg ⁻¹	6.1		3.66	₋	20
9	520181000596	1.35	1.39571e-06	0.00139571	0.433	5.22271e-06	0.017409	29.7	3.07056e-05	0.102352	43	0.000518653	0.148186	146	0.000150943	0.0503145
10	520181000908	0.31	3.20496e-07	0.000320496	0.337	4.06479e-06	0.0135493	59.3	6.13078e-05	0.204359	50	0.000603084	0.17231	143	0.000147842	0.0492806						RfDing /mg·( kg·d)-1			SF/( kg·d)·mg-1
11	520000000069	0.17	1.75756e-07	0.000175756	0.341	4.11304e-06	0.0137101	35	3.61851e-05	0.120617	34	0.000410097	0.117171	140	0.00014474	0.0482467					元素	经口摄入	皮肤摄入	呼吸摄入	经口摄入	皮肤摄入	呼吸摄入
12	520181000877	0.36	3.72189e-07	0.000372189	0.199	2.40028e-06	0.00800092	9.5	9.82166e-06	0.0327389	24	0.00028948	0.0827087	140	0.00014474	0.0482467						Oral intake	Skin ingestion	Respiratory intake	Oral intake	Skin ingestion	Respiratory intake
13	520181000847	0.27	2.79142e-07	0.000279142	0.398	4.80055e-06	0.0160018	55.9	5.77927e-05	0.192642	61	0.000735763	0.210218	138	0.000142673	0.0475575					Cd	0.001	1e-05	0.001	6.1	6.1	6.3
14	520000000052	0.13	1.34402e-07	0.000134402	0.551	6.64599e-06	0.0221533	60.3	6.23417e-05	0.207806	37	0.000446282	0.127509	134	0.000138537	0.046179					Hg	0.0003	2.1e-05	0. 0003	-	-	-
15	520000000051	0.69	7.13363e-07	0.000713363	0.217	2.61739e-06	0.00872462	33.4	3.45309e-05	0.115103	73	0.000880503	0.251572	133	0.000137503	0.0458344					As	0.0003	0.0012	0.0003	1.5	3.66	15.1
16	520000000096	0.24	2.48126e-07	0.000248126	0.419	5.05385e-06	0.0168462	48.9	5.05557e-05	0.168519	62	0.000747825	0.213664	133	0.000137503	0.0458344					Pb	0.0035	0.00052	0.0035	-	-	-
17	520181000915	0.34	3.51512e-07	0.000351512	0.37	4.46282e-06	0.0148761	50.6	5.23133e-05	0.174378	42	0.000506591	0.14474	131	0.000135436	0.0451452			0.134954		Cr[33]	0.003	6e-05	2.9e-05	-	20	42
18	520181000702	0.82	8.47764e-07	0.000847764	0.285	3.43758e-06	0.0114586	25.9	2.67769e-05	0.0892565	34	0.000410097	0.117171	131	0.000135436	0.0451452
19	520000000060	0.38	3.92866e-07	0.000392866	0.154	1.8575e-06	0.00619167	24	2.48126e-05	0.0827087	65	0.00078401	0.224003	129	0.000133368	0.0444559
20	520181000681	1.1	1.13724e-06	0.00113724	0.438	5.28302e-06	0.0176101	13.5	1.39571e-05	0.0465236	35	0.000422159	0.120617	129	0.000133368	0.0444559
21	520000000072	0.235	2.42957e-07	0.000242957	0.4715	5.68709e-06	0.018957	54.9	5.67589e-05	0.189196	40	0.000482467	0.137848	127	0.0001313	0.0437667
22	520181000771	0.24	2.48126e-07	0.000248126	0.239	2.88274e-06	0.00960914	22.7	2.34686e-05	0.0782287	37	0.000446282	0.127509	127	0.0001313	0.0437667					0.0152781
23	520181000750	0.35	3.61851e-07	0.000361851	0.638	7.69536e-06	0.0256512	21	2.1711e-05	0.0723701	31	0.000373912	0.106832	127	0.0001313	0.0437667
24	520000000059	0.72	7.44378e-07	0.000744378	0.252	3.03955e-06	0.0101318	48.3	4.99354e-05	0.166451	65	0.00078401	0.224003	126	0.000130266	0.0434221
25	520000000064	0.18	1.86095e-07	0.000186095	0.35	4.22159e-06	0.014072	66.6	6.8855e-05	0.229517	45	0.000542776	0.155079	125	0.000129232	0.0430775
26	520181000556	1.41	1.45774e-06	0.00145774	0.332	4.00448e-06	0.0133483	19.4	2.00569e-05	0.0668562	32	0.000385974	0.110278	125	0.000129232	0.0430775
27	520181000902	0.26	2.68803e-07	0.000268803	0.273	3.29284e-06	0.0109761	46.2	4.77643e-05	0.159214	50	0.000603084	0.17231	124	0.000128199	0.0427328
28	520181000906	0.19	1.96433e-07	0.000196433	0.255	3.07573e-06	0.0102524	48.7	5.03489e-05	0.16783	37	0.000446282	0.127509	124	0.000128199	0.0427328
29	520000000061	0.78	8.0641e-07	0.00080641	0.296	3.57026e-06	0.0119009	31.6	3.26699e-05	0.1089	41	0.000494529	0.141294	123	0.000127165	0.0423882
30	520181000866	0.57	5.893e-07	0.0005893	0.19	2.29172e-06	0.00763907	17.6	1.81959e-05	0.0606531	31	0.000373912	0.106832	123	0.000127165	0.0423882
31	520181000747	0.24	2.48126e-07	0.000248126	0.311	3.75118e-06	0.0125039	50.1	5.17963e-05	0.172654	61	0.000735763	0.210218	122	0.000126131	0.0420436
32	520000000101	0.18	1.86095e-07	0.000186095	0.318	3.83562e-06	0.0127854	41.2	4.2595e-05	0.141983	41	0.000494529	0.141294	120	0.000124063	0.0413544
33	520181000733	0.52	5.37607e-07	0.000537607	0.257	3.09985e-06	0.0103328	35.8	3.70121e-05	0.123374	38	0.000458344	0.130955	120	0.000124063	0.0413544
34	520181000754	0.37	3.82528e-07	0.000382528	0.243	2.93099e-06	0.00976997	45.5	4.70406e-05	0.156802	25	0.000301542	0.0861549	120	0.000124063	0.0413544
35	520000000097	0.53	5.47945e-07	0.000547945	0.483	5.82579e-06	0.0194193	31.5	3.25666e-05	0.108555	54	0.000651331	0.186095	119	0.000123029	0.0410097
36	520181000569	1.26	1.30266e-06	0.00130266	0.555	6.69424e-06	0.0223141	18.6	1.92298e-05	0.0640993	47	0.000566899	0.161971	119	0.000123029	0.0410097
37	520000000130	0.4295	4.44042e-07	0.000444042	0.1595	1.92384e-06	0.0064128	22.35	2.31067e-05	0.0770225	39.4	0.00047523	0.13578	119	0.000123029	0.0410097
38	520000000067	0.43	4.44559e-07	0.000444559	0.317	3.82355e-06	0.0127452	26	2.68803e-05	0.0896011	58	0.000699578	0.199879	117	0.000120961	0.0403205
39	520181000742	0.64	6.6167e-07	0.00066167	0.678	8.17782e-06	0.0272594	71.4	7.38175e-05	0.246058	57	0.000687516	0.196433	116	0.000119928	0.0399759
40	520000000153	1.06	1.09589e-06	0.00109589	0.304	3.66675e-06	0.0122225	30.2	3.12225e-05	0.104075	61	0.000735763	0.210218	115	0.000118894	0.0396313
41	520181000916	0.22	2.27449e-07	0.000227449	0.37	4.46282e-06	0.0148761	58.6	6.05841e-05	0.201947	48	0.000578961	0.165417	115	0.000118894	0.0396313
42	520181000775	0.19	1.96433e-07	0.000196433	0.213	2.56914e-06	0.0085638	40.4	4.17679e-05	0.139226	54	0.000651331	0.186095	113	0.000116826	0.038942
43	520181000901	0.23	2.37788e-07	0.000237788	0.209	2.52089e-06	0.00840298	40.5	4.18713e-05	0.139571	37	0.000446282	0.127509	113	0.000116826	0.038942
44	520000000085	0.41	4.23882e-07	0.000423882	0.316	3.81149e-06	0.012705	27.1	2.80176e-05	0.0933919	50.6	0.000610321	0.174378	112	0.000115792	0.0385974
45	520181000913	0.2	2.06772e-07	0.000206772	0.51	6.15146e-06	0.0205049	60.3	6.23417e-05	0.207806	47	0.000566899	0.161971	112	0.000115792	0.0385974
46	520181000914	0.25	2.58465e-07	0.000258465	0.348	4.19747e-06	0.0139916	52.5	5.42776e-05	0.180925	41	0.000494529	0.141294	112	0.000115792	0.0385974
47	520181000833	0.45	4.65236e-07	0.000465236	0.154	1.8575e-06	0.00619167	30.8	3.18429e-05	0.106143	50	0.000603084	0.17231	111	0.000114758	0.0382528
48	520000000047	0.115	1.18894e-07	0.000118894	0.341	4.11304e-06	0.0137101	36.15	3.7374e-05	0.12458	27.5	0.000331696	0.0947704	111	0.000114758	0.0382528
49	520181000896	0.45	4.65236e-07	0.000465236	0.304	3.66675e-06	0.0122225	16.1	1.66451e-05	0.0554838	22	0.000265357	0.0758163	111	0.000114758	0.0382528
50	520181000842	0.95	9.82166e-07	0.000982166	0.298	3.59438e-06	0.0119813	32.2	3.32903e-05	0.110968	74	0.000892565	0.255019	109	0.000112691	0.0375635
51	520181000760	0.58	5.99638e-07	0.000599638	0.208	2.50883e-06	0.00836277	21.9	2.26415e-05	0.0754717	41	0.000494529	0.141294	109	0.000112691	0.0375635
52	520181000912	0.38	3.92866e-07	0.000392866	0.345	4.16128e-06	0.0138709	27.7	2.86379e-05	0.0954596	41	0.000494529	0.141294	109	0.000112691	0.0375635
53	520000000077	0.52	5.37607e-07	0.000537607	0.161	1.94193e-06	0.00647311	30.3	3.13259e-05	0.10442	62	0.000747825	0.213664	107	0.000110623	0.0368743
54	520000000120	0.49	5.06591e-07	0.000506591	0.565	6.81485e-06	0.0227162	25.3	2.61566e-05	0.0871888	62	0.000747825	0.213664	107	0.000110623	0.0368743
55	520000000079	0.74	7.65056e-07	0.000765056	0.36	4.34221e-06	0.014474	27.4	2.83277e-05	0.0944258	46	0.000554838	0.158525	107	0.000110623	0.0368743
56	520000000169	0.88	9.09796e-07	0.000909796	0.155	1.86956e-06	0.00623187	6.34	6.55467e-06	0.0218489	25.8	0.000311192	0.0889119	106	0.000109589	0.0365297
57	520181000911	0.37	3.82528e-07	0.000382528	0.235	2.8345e-06	0.00944832	35.6	3.68054e-05	0.122685	49	0.000591023	0.168864	105	0.000108555	0.0361851
58	520181000720	0.24	2.48126e-07	0.000248126	0.171	2.06255e-06	0.00687516	25	2.58465e-05	0.0861549	36	0.000434221	0.124063	105	0.000108555	0.0361851
59	520181000852	0.26	2.68803e-07	0.000268803	0.281	3.38933e-06	0.0112978	79.4	8.20884e-05	0.273628	72	0.000868441	0.248126	104	0.000107521	0.0358404
60	520181000869	0.5	5.16929e-07	0.000516929	0.378	4.55932e-06	0.0151977	68.4	7.07159e-05	0.23572	56	0.000675454	0.192987	104	0.000107521	0.0358404
61	520181000905	0.15	1.55079e-07	0.000155079	0.147	1.77307e-06	0.00591023	38.3	3.95968e-05	0.131989	37	0.000446282	0.127509	104	0.000107521	0.0358404
62	520181000865	0.43	4.44559e-07	0.000444559	0.498	6.00672e-06	0.0200224	31.1	3.2153e-05	0.107177	46	0.000554838	0.158525	102	0.000105454	0.0351512
63	520000000160	0.912	9.42879e-07	0.000942879	0.197	2.37615e-06	0.00792051	24.2	2.50194e-05	0.0833979	45.8	0.000552425	0.157836	102	0.000105454	0.0351512
64	520000000144	1.09	1.12691e-06	0.00112691	0.203	2.44852e-06	0.00816174	15.5	1.60248e-05	0.053416	43.6	0.00052589	0.150254	102	0.000105454	0.0351512
65	520181000895	0.52	5.37607e-07	0.000537607	0.211	2.54502e-06	0.00848339	32.5	3.36004e-05	0.112001	38	0.000458344	0.130955	102	0.000105454	0.0351512
66	520000000121	0.266	2.75006e-07	0.000275006	0.181	2.18317e-06	0.00727722	16.1	1.66451e-05	0.0554838	37.5	0.000452313	0.129232	102	0.000105454	0.0351512
67	520000000157	1.46	1.50943e-06	0.00150943	0.567	6.83898e-06	0.0227966	14.7	1.51977e-05	0.0506591	58	0.000699578	0.199879	101	0.00010442	0.0348066
68	520181000710	0.42	4.34221e-07	0.000434221	0.232	2.79831e-06	0.0093277	18.5	1.91264e-05	0.0637546	47	0.000566899	0.161971	100	0.000103386	0.034462
69	520181000857	0.4	4.13544e-07	0.000413544	0.566	6.82691e-06	0.0227564	71.5	7.39209e-05	0.246403	49	0.000591023	0.168864	99.8	0.000103179	0.034393
70	520000000124	0.32	3.30835e-07	0.000330835	0.199	2.40028e-06	0.00800092	66.5	6.87516e-05	0.229172	46	0.000554838	0.158525	99.3	0.000102662	0.0342207
71	520181000776	0.27	2.79142e-07	0.000279142	0.168	2.02636e-06	0.00675454	25.2	2.60532e-05	0.0868441	38	0.000458344	0.130955	99.1	0.000102455	0.0341518
72	520000000104	0.676	6.98889e-07	0.000698889	0.123	1.48359e-06	0.00494529	24.6	2.54329e-05	0.0847764	42.2	0.000509003	0.145429	98.7	0.000102042	0.034014
73	520000000075	1.08	1.11657e-06	0.00111657	0.169	2.03843e-06	0.00679475	37	3.82528e-05	0.127509	46	0.000554838	0.158525	98.3	0.000101628	0.0338761
74	520000000038	0.13	1.34402e-07	0.000134402	0.313	3.77531e-06	0.0125844	41	4.23882e-05	0.141294	30	0.000361851	0.103386	98.3	0.000101628	0.0338761
75	520181000749	0.36	3.72189e-07	0.000372189	0.42	5.06591e-06	0.0168864	23	2.37788e-05	0.0792625	43	0.000518653	0.148186	98.1	0.000101422	0.0338072
76	520181000894	0.5	5.16929e-07	0.000516929	0.133	1.6042e-06	0.00534735	30.3	3.13259e-05	0.10442	46	0.000554838	0.158525	98	0.000101318	0.0337727
77	520181000794	0.31	3.20496e-07	0.000320496	0.149	1.79719e-06	0.00599064	17	1.75756e-05	0.0585853	38	0.000458344	0.130955	97.9	0.000101215	0.0337383
78	520181000864	0.21	2.1711e-07	0.00021711	0.444	5.35539e-06	0.0178513	55.9	5.77927e-05	0.192642	40	0.000482467	0.137848	97.8	0.000101111	0.0337038
79	520181000759	0.41	4.23882e-07	0.000423882	0.155	1.86956e-06	0.00623187	18.9	1.95399e-05	0.0651331	45	0.000542776	0.155079	97.6	0.000100905	0.0336349
80	520000000098	0.3	3.10158e-07	0.000310158	0.192	2.31584e-06	0.00771948	32.1	3.31869e-05	0.110623	40.5	0.000488498	0.139571	97.1	0.000100388	0.0334626
81	520181000748	0.6	6.20315e-07	0.000620315	0.162	1.95399e-06	0.00651331	16.8	1.73688e-05	0.0578961	50	0.000603084	0.17231	96.3	9.95606e-05	0.0331869
82	520000000032	0.707	7.30938e-07	0.000730938	0.117	1.41122e-06	0.00470406	8.02	8.29155e-06	0.0276385	20.8	0.000250883	0.0716809	96	9.92505e-05	0.0330835
83	520000000068	0.53	5.47945e-07	0.000547945	0.158	1.90575e-06	0.00635249	30.2	3.12225e-05	0.104075	54	0.000651331	0.186095	95.7	9.89403e-05	0.0329801
84	520000000193	0.2	2.06772e-07	0.000206772	0.109	1.31472e-06	0.00438241	7.64	7.89868e-06	0.0263289	28	0.000337727	0.0964935	95.7	9.89403e-05	0.0329801
85	520000000164	0.383	3.95968e-07	0.000395968	0.139	1.67657e-06	0.00558858	10.8	1.11657e-05	0.0372189	35.4	0.000426984	0.121995	94.4	9.75963e-05	0.0325321
86	520181000899	0.5	5.16929e-07	0.000516929	0.183	2.20729e-06	0.00735763	38.7	4.00103e-05	0.133368	46	0.000554838	0.158525	94.2	9.73895e-05	0.0324632
87	520181000788	0.35	3.61851e-07	0.000361851	0.141	1.7007e-06	0.00566899	21.9	2.26415e-05	0.0754717	42	0.000506591	0.14474	93.9	9.70793e-05	0.0323598
88	520181000737	0.26	2.68803e-07	0.000268803	0.157	1.89368e-06	0.00631228	36.8	3.8046e-05	0.12682	34	0.000410097	0.117171	93.8	9.6976e-05	0.0323253
89	520181000907	0.48	4.96252e-07	0.000496252	0.225	2.71388e-06	0.00904627	39.9	4.1251e-05	0.137503	57	0.000687516	0.196433	93.5	9.66658e-05	0.0322219
90	520181000910	0.42	4.34221e-07	0.000434221	0.171	2.06255e-06	0.00687516	18.2	1.88162e-05	0.0627208	43	0.000518653	0.148186	93	9.61489e-05	0.0320496
91	520181000836	0.38	3.92866e-07	0.000392866	0.175	2.1108e-06	0.00703598	20.2	2.08839e-05	0.0696132	45	0.000542776	0.155079	92.9	9.60455e-05	0.0320152
92	520181000872	0.36	3.72189e-07	0.000372189	0.128	1.5439e-06	0.00514632	18.8	1.94365e-05	0.0647885	43	0.000518653	0.148186	92.9	9.60455e-05	0.0320152
93	520000000131	0.36	3.72189e-07	0.000372189	0.274	3.3049e-06	0.0110163	15.2	1.57147e-05	0.0523822	49	0.000591023	0.168864	92.4	9.55286e-05	0.0318429
94	520181000888	0.44	4.54898e-07	0.000454898	0.235	2.8345e-06	0.00944832	37.2	3.84596e-05	0.128199	43	0.000518653	0.148186	92	9.5115e-05	0.031705
95	520181000879	0.4	4.13544e-07	0.000413544	0.134	1.61627e-06	0.00538755	12.9	1.33368e-05	0.0444559	50	0.000603084	0.17231	91.4	9.44947e-05	0.0314982
96	520000000191	0.75	7.75394e-07	0.000775394	0.157	1.89368e-06	0.00631228	10.5	1.08555e-05	0.0361851	26	0.000313604	0.0896011	91.3	9.43913e-05	0.0314638
97	520000000188	0.902	9.32541e-07	0.000932541	0.144	1.73688e-06	0.00578961	5.14	5.31403e-06	0.0177134	27.9	0.000336521	0.0961489	90.9	9.39778e-05	0.0313259
98	520181000893	0.28	2.8948e-07	0.00028948	0.379	4.57138e-06	0.0152379	69.8	7.21633e-05	0.240544	58	0.000699578	0.199879	90.8	9.38744e-05	0.0312915
99	520000000132	0.449	4.64203e-07	0.000464203	0.149	1.79719e-06	0.00599064	25.8	2.66736e-05	0.0889119	33.3	0.000401654	0.114758	90.8	9.38744e-05	0.0312915
100	520181000903	0.58	5.99638e-07	0.000599638	0.262	3.16016e-06	0.0105339	24.5	2.53295e-05	0.0844318	37	0.000446282	0.127509	90.7	9.3771e-05	0.031257
101	520000000092	0.28	2.8948e-07	0.00028948	0.299	3.60644e-06	0.0120215	17.9	1.85061e-05	0.0616869	32	0.000385974	0.110278	90.6	9.36676e-05	0.0312225
102	520181000799	0.57	5.893e-07	0.0005893	0.246	2.96717e-06	0.00989058	22.3	2.30551e-05	0.0768502	35	0.000422159	0.120617	90.3	9.33575e-05	0.0311192
103	520181000752	0.4	4.13544e-07	0.000413544	0.367	4.42664e-06	0.0147555	75.7	7.82631e-05	0.260877	37	0.000446282	0.127509	90.2	9.32541e-05	0.0310847
104	520181000730	0.42	4.34221e-07	0.000434221	0.103	1.24235e-06	0.00414118	16.5	1.70587e-05	0.0568622	48	0.000578961	0.165417	90	9.30473e-05	0.0310158
105	520000000116	0.37	3.82528e-07	0.000382528	0.376	4.53519e-06	0.0151173	12.7	1.313e-05	0.0437667	36	0.000434221	0.124063	89.6	9.26338e-05	0.0308779
106	520181000861	0.34	3.51512e-07	0.000351512	0.642	7.7436e-06	0.025812	31.5	3.25666e-05	0.108555	31	0.000373912	0.106832	89.6	9.26338e-05	0.0308779
107	520181000882	0.34	3.51512e-07	0.000351512	0.275	3.31696e-06	0.0110565	16.4	1.69553e-05	0.0565176	50	0.000603084	0.17231	89.2	9.22202e-05	0.0307401
108	520181000886	0.52	5.37607e-07	0.000537607	0.115	1.38709e-06	0.00462365	38.9	4.02171e-05	0.134057	52	0.000627208	0.179202	89.1	9.21168e-05	0.0307056
109	520181000898	0.43	4.44559e-07	0.000444559	0.127	1.53183e-06	0.00510611	23.9	2.47092e-05	0.0823641	43	0.000518653	0.148186	89	9.20134e-05	0.0306711
110	520181000579	0.84	8.68441e-07	0.000868441	0.319	3.84768e-06	0.0128256	16.7	1.72654e-05	0.0575515	27	0.000325666	0.0930473	88.9	9.19101e-05	0.0306367
111	520181000851	0.45	4.65236e-07	0.000465236	0.223	2.68976e-06	0.00896585	11.7	1.20961e-05	0.0403205	53	0.000639269	0.182648	88.4	9.13931e-05	0.0304644
112	520181000735	0.42	4.34221e-07	0.000434221	0.148	1.78513e-06	0.00595043	24.8	2.56397e-05	0.0854657	33	0.000398036	0.113724	88.2	9.11864e-05	0.0303955
113	520181000878	0.45	4.65236e-07	0.000465236	0.203	2.44852e-06	0.00816174	31.4	3.24632e-05	0.108211	50	0.000603084	0.17231	86.8	8.9739e-05	0.029913
114	520181000758	0.41	4.23882e-07	0.000423882	0.169	2.03843e-06	0.00679475	29	2.99819e-05	0.0999397	48	0.000578961	0.165417	86.8	8.9739e-05	0.029913
115	520181000726	0.39	4.03205e-07	0.000403205	0.164	1.97812e-06	0.00659372	20.8	2.15043e-05	0.0716809	39	0.000470406	0.134402	86.8	8.9739e-05	0.029913
116	520000000133	0.159	1.64384e-07	0.000164384	0.154	1.8575e-06	0.00619167	23.7	2.45025e-05	0.0816749	26.95	0.000325062	0.092875	86.8	8.9739e-05	0.029913
117	520181000890	0.38	3.92866e-07	0.000392866	0.116	1.39916e-06	0.00466385	20.7	2.14009e-05	0.0713363	32	0.000385974	0.110278	85.9	8.88085e-05	0.0296028
118	520181000780	0.31	3.20496e-07	0.000320496	0.12	1.4474e-06	0.00482467	23.4	2.41923e-05	0.080641	31	0.000373912	0.106832	85.7	8.86017e-05	0.0295339
119	520000000163	0.36	3.72189e-07	0.000372189	0.211	2.54502e-06	0.00848339	8.23	8.50866e-06	0.0283622	35	0.000422159	0.120617	85.4	8.82915e-05	0.0294305
120	520181000744	0.6	6.20315e-07	0.000620315	0.168	2.02636e-06	0.00675454	18.3	1.89196e-05	0.0630654	46	0.000554838	0.158525	85	8.7878e-05	0.0292927
121	520000000141	0.48	4.96252e-07	0.000496252	0.287	3.4617e-06	0.011539	18.8	1.94365e-05	0.0647885	37	0.000446282	0.127509	84.6	8.74645e-05	0.0291548
122	520181000889	0.3	3.10158e-07	0.000310158	0.16	1.92987e-06	0.0064329	11.9	1.23029e-05	0.0410097	35	0.000422159	0.120617	84.5	8.73611e-05	0.0291204
123	520000000175	0.354	3.65986e-07	0.000365986	0.144	1.73688e-06	0.00578961	16	1.65417e-05	0.0551391	33	0.000398036	0.113724	84.5	8.73611e-05	0.0291204
124	520000000129	0.31	3.20496e-07	0.000320496	0.333	4.01654e-06	0.0133885	66.5	6.87516e-05	0.229172	37	0.000446282	0.127509	83.4	8.62238e-05	0.0287413
125	520000000035	0.54	5.58284e-07	0.000558284	0.188	2.2676e-06	0.00755866	25.1	2.59499e-05	0.0864995	69	0.000832256	0.237788	82.5	8.52934e-05	0.0284311
126	520000000192	0.304	3.14293e-07	0.000314293	0.075	9.04627e-07	0.00301542	6.79	7.0199e-06	0.0233997	24.6	0.000296717	0.0847764	82.1	8.48798e-05	0.0282933
127	520000000029	0.17	1.75756e-07	0.000175756	0.29	3.49789e-06	0.0116596	33.5	3.46343e-05	0.115448	26	0.000313604	0.0896011	81.4	8.41561e-05	0.028052
128	520000000146	0.23	2.37788e-07	0.000237788	0.18	2.1711e-06	0.00723701	12.4	1.28199e-05	0.0427328	32	0.000385974	0.110278	81.1	8.3846e-05	0.0279487
129	520000000187	0.552	5.7069e-07	0.00057069	0.17	2.05049e-06	0.00683496	18.8	1.94365e-05	0.0647885	29.6	0.000357026	0.102007	80.7	8.34324e-05	0.0278108
130	520181000816	0.19	1.96433e-07	0.000196433	0.166	2.00224e-06	0.00667413	16.3	1.68519e-05	0.056173	33	0.000398036	0.113724	79.4	8.20884e-05	0.0273628
131	520000000135	0.455	4.70406e-07	0.000470406	0.2625	3.16619e-06	0.010554	13.15	1.35952e-05	0.0453175	41	0.000494529	0.141294	79.35	8.20367e-05	0.0273456
132	520000000162	0.52	5.37607e-07	0.000537607	0.221	2.66563e-06	0.00888544	12.5	1.29232e-05	0.0430775	34	0.000410097	0.117171	79	8.16749e-05	0.027225
133	520181000832	0.39	4.03205e-07	0.000403205	0.165	1.99018e-06	0.00663393	27.5	2.84311e-05	0.0947704	45	0.000542776	0.155079	78.9	8.15715e-05	0.0271905
134	520000000110	0.367	3.79426e-07	0.000379426	0.16	1.92987e-06	0.0064329	2.16	2.23314e-06	0.00744378	18	0.00021711	0.0620315	78.7	8.13647e-05	0.0271216
135	520000000128	0.3	3.10158e-07	0.000310158	0.226	2.72594e-06	0.00908647	17.1	1.7679e-05	0.05893	32	0.000385974	0.110278	78.5	8.11579e-05	0.0270526
136	520181000853	0.27	2.79142e-07	0.000279142	0.169	2.03843e-06	0.00679475	12.3	1.27165e-05	0.0423882	29	0.000349789	0.0999397	77.8	8.04342e-05	0.0268114
137	520181000885	0.59	6.09977e-07	0.000609977	0.257	3.09985e-06	0.0103328	30.8	3.18429e-05	0.106143	62	0.000747825	0.213664	77.6	8.02274e-05	0.0267425
138	520000000176	0.58	5.99638e-07	0.000599638	0.13	1.56802e-06	0.00522673	12.9	1.33368e-05	0.0444559	36	0.000434221	0.124063	77.2	7.98139e-05	0.0266046
139	520000000139	0.225	2.32618e-07	0.000232618	0.2365	2.85259e-06	0.00950863	9.64	9.9664e-06	0.0332213	23.5	0.00028345	0.0809856	76.1	7.86767e-05	0.0262256
140	520181000789	0.3	3.10158e-07	0.000310158	0.144	1.73688e-06	0.00578961	18.8	1.94365e-05	0.0647885	37	0.000446282	0.127509	75.9	7.84699e-05	0.0261566
141	520181000736	0.725	7.49548e-07	0.000749548	0.263	3.17222e-06	0.0105741	40	4.13544e-05	0.137848	39.5	0.000476437	0.136125	75.85	7.84182e-05	0.0261394
142	520181000897	0.26	2.68803e-07	0.000268803	0.11	1.32679e-06	0.00442262	16.9	1.74722e-05	0.0582407	39	0.000470406	0.134402	75.7	7.82631e-05	0.0260877
143	520181000783	0.35	3.61851e-07	0.000361851	0.125	1.50771e-06	0.0050257	22.7	2.34686e-05	0.0782287	32	0.000385974	0.110278	75.5	7.80563e-05	0.0260188
144	520181000660	0.15	1.55079e-07	0.000155079	0.123	1.48359e-06	0.00494529	20.7	2.14009e-05	0.0713363	31	0.000373912	0.106832	75.2	7.77462e-05	0.0259154
145	520000000179	1.03	1.06487e-06	0.00106487	0.165	1.99018e-06	0.00663393	11.7	1.20961e-05	0.0403205	43.8	0.000528302	0.150943	74.9	7.7436e-05	0.025812
146	520000000134	0.518	5.35539e-07	0.000535539	0.16	1.92987e-06	0.0064329	14.2	1.46808e-05	0.048936	26.5	0.000319635	0.0913242	74.5	7.70225e-05	0.0256742
147	520181000845	0.36	3.72189e-07	0.000372189	0.158	1.90575e-06	0.00635249	15.1	1.56113e-05	0.0520376	37	0.000446282	0.127509	74.4	7.69191e-05	0.0256397
148	520181000826	0.31	3.20496e-07	0.000320496	0.125	1.50771e-06	0.0050257	16.4	1.69553e-05	0.0565176	33	0.000398036	0.113724	74	7.65056e-05	0.0255019
149	520000000028	0.25	2.58465e-07	0.000258465	0.398	4.80055e-06	0.0160018	43.1	4.45593e-05	0.148531	32	0.000385974	0.110278	73.7	7.61954e-05	0.0253985
150	520000000147	0.556	5.74826e-07	0.000574826	0.16	1.92987e-06	0.0064329	15.7	1.62316e-05	0.0541053	28.6	0.000344964	0.0985612	73.1	7.55751e-05	0.0251917
151	520181000867	0.32	3.30835e-07	0.000330835	0.274	3.3049e-06	0.0110163	20.6	2.12975e-05	0.0709916	36	0.000434221	0.124063	72.8	7.52649e-05	0.0250883
152	520181000854	0.14	1.4474e-07	0.00014474	0.083	1.00112e-06	0.00333707	14	1.4474e-05	0.0482467	30	0.000361851	0.103386	71.8	7.42311e-05	0.0247437
153	520000000078	0.27	2.79142e-07	0.000279142	0.195	2.35203e-06	0.0078401	9.81	1.01422e-05	0.0338072	30	0.000361851	0.103386	71.7	7.41277e-05	0.0247092
154	520000000136	0.22	2.27449e-07	0.000227449	0.188	2.2676e-06	0.00755866	13.5	1.39571e-05	0.0465236	29	0.000349789	0.0999397	71.6	7.40243e-05	0.0246748
155	520181000876	0.55	5.68622e-07	0.000568622	0.128	1.5439e-06	0.00514632	10.9	1.12691e-05	0.0375635	30	0.000361851	0.103386	71.4	7.38175e-05	0.0246058
156	520181000887	0.34	3.51512e-07	0.000351512	0.14	1.68864e-06	0.00562879	21.2	2.19178e-05	0.0730594	40	0.000482467	0.137848	70.9	7.33006e-05	0.0244335
157	520181000880	0.41	4.23882e-07	0.000423882	0.188	2.2676e-06	0.00755866	16.9	1.74722e-05	0.0582407	40	0.000482467	0.137848	70.5	7.28871e-05	0.0242957
158	520181000840	0.56	5.78961e-07	0.000578961	0.086	1.03731e-06	0.00345768	23.6	2.43991e-05	0.0813302	38	0.000458344	0.130955	70.2	7.25769e-05	0.0241923
159	520000000149	0.24	2.48126e-07	0.000248126	0.144	1.73688e-06	0.00578961	9.83	1.01628e-05	0.0338761	30	0.000361851	0.103386	69.9	7.22667e-05	0.0240889
160	520181000571	1.25	1.29232e-06	0.00129232	0.331	3.99242e-06	0.0133081	15.2	1.57147e-05	0.0523822	32	0.000385974	0.110278	69.1	7.14396e-05	0.0238132
161	520000000002	0.26	2.68803e-07	0.000268803	0.106	1.27854e-06	0.0042618	14.5	1.4991e-05	0.0499698	34	0.000410097	0.117171	69	7.13363e-05	0.0237788
162	520000000001	0.22	2.27449e-07	0.000227449	0.114	1.37503e-06	0.00458344	24	2.48126e-05	0.0827087	30	0.000361851	0.103386	69	7.13363e-05	0.0237788
163	520000000022	0.41	4.23882e-07	0.000423882	0.17	2.05049e-06	0.00683496	36.3	3.75291e-05	0.125097	47	0.000566899	0.161971	68.9	7.12329e-05	0.0237443
164	520181000850	0.5	5.16929e-07	0.000516929	0.179	2.15904e-06	0.00719681	10.3	1.06487e-05	0.0354958	36	0.000434221	0.124063	67.6	6.98889e-05	0.0232963
165	520000000152	0.484	5.00388e-07	0.000500388	0.139	1.67657e-06	0.00558858	14.7	1.51977e-05	0.0506591	23.8	0.000287068	0.0820195	66.9	6.91652e-05	0.0230551
166	520000000184	0.294	3.03955e-07	0.000303955	0.128	1.5439e-06	0.00514632	6.07	6.27552e-06	0.0209184	26.7	0.000322047	0.0920134	66.8	6.90618e-05	0.0230206
167	520181000855	0.33	3.41173e-07	0.000341173	0.312	3.76325e-06	0.0125442	14.7	1.51977e-05	0.0506591	35	0.000422159	0.120617	65.1	6.73042e-05	0.0224347
168	520000000154	0.33	3.41173e-07	0.000341173	0.129	1.55596e-06	0.00518653	8.97	9.27371e-06	0.0309124	28	0.000337727	0.0964935	65.1	6.73042e-05	0.0224347
169	520181000870	0.27	2.79142e-07	0.000279142	0.211	2.54502e-06	0.00848339	33.6	3.47377e-05	0.115792	36	0.000434221	0.124063	64.7	6.68907e-05	0.0222969
170	520181000767	0.43	4.44559e-07	0.000444559	0.092	1.10968e-06	0.00369892	23	2.37788e-05	0.0792625	45	0.000542776	0.155079	63.8	6.59602e-05	0.0219867
171	520181000856	0.2	2.06772e-07	0.000206772	0.106	1.27854e-06	0.0042618	7.81	8.07444e-06	0.0269148	27	0.000325666	0.0930473	62.7	6.4823e-05	0.0216077
172	520000000084	0.1195	1.23546e-07	0.000123546	0.1615	1.94796e-06	0.00649321	13.5	1.39571e-05	0.0465236	13.5	0.000162833	0.0465236	62.25	6.43577e-05	0.0214526
173	520000000186	0.967	9.99742e-07	0.000999742	0.096	1.15792e-06	0.00385974	6.71	6.93719e-06	0.023124	23.4	0.000282243	0.080641	62	6.40993e-05	0.0213664
174	520000000020	0.5	5.16929e-07	0.000516929	0.109	1.31472e-06	0.00438241	25.6	2.64668e-05	0.0882226	36	0.000434221	0.124063	61.7	6.37891e-05	0.021263
175	520181000891	0.21	2.1711e-07	0.00021711	0.1	1.20617e-06	0.00402056	11.5	1.18894e-05	0.0396313	28	0.000337727	0.0964935	60.3	6.23417e-05	0.0207806
176	520000000150	0.447	4.62135e-07	0.000462135	0.144	1.73688e-06	0.00578961	4.24	4.38356e-06	0.0146119	24.5	0.000295511	0.0844318	59.4	6.14112e-05	0.0204704
177	520181000874	0.28	2.8948e-07	0.00028948	0.172	2.07461e-06	0.00691537	6.35	6.565e-06	0.0218833	29	0.000349789	0.0999397	58.3	6.0274e-05	0.0200913
178	520181000846	0.22	2.27449e-07	0.000227449	0.099	1.19411e-06	0.00398036	11.4	1.1786e-05	0.0392866	29	0.000349789	0.0999397	58.1	6.00672e-05	0.0200224
179	520181000883	0.3	3.10158e-07	0.000310158	0.195	2.35203e-06	0.0078401	14.1	1.45774e-05	0.0485914	32	0.000385974	0.110278	57.9	5.98604e-05	0.0199535
180	520000000142	0.706	7.29904e-07	0.000729904	0.075	9.04627e-07	0.00301542	11	1.13724e-05	0.0379082	19.6	0.000236409	0.0675454	56.8	5.87232e-05	0.0195744
181	520000000172	0.758	7.83665e-07	0.000783665	0.075	9.04627e-07	0.00301542	10.9	1.12691e-05	0.0375635	17.3	0.000208667	0.0596192	56.7	5.86198e-05	0.0195399
182	520181000892	0.24	2.48126e-07	0.000248126	0.126	1.51977e-06	0.00506591	8.65	8.94288e-06	0.0298096	27	0.000325666	0.0930473	54.6	5.64487e-05	0.0188162
183	520000000074	0.434	4.48695e-07	0.000448695	0.094	1.1338e-06	0.00377933	4.35	4.49729e-06	0.014991	20.2	0.000243646	0.0696132	52.4	5.41742e-05	0.0180581
184	520181000884	0.37	3.82528e-07	0.000382528	0.143	1.72482e-06	0.0057494	13.2	1.36469e-05	0.0454898	51	0.000615146	0.175756	50.9	5.26234e-05	0.0175411
185	520000000181	0.176	1.81959e-07	0.000181959	0.091	1.09761e-06	0.00365871	5.38	5.56216e-06	0.0185405	15.2	0.000183338	0.0523822	45	4.65236e-05	0.0155079
186	520000000167	0.181	1.87128e-07	0.000187128	0.08	9.64935e-07	0.00321645	4.72	4.87981e-06	0.016266	17.9	0.000215904	0.0616869	44.3	4.57999e-05	0.0152666
187	520181000875	0.18	1.86095e-07	0.000186095	0.119	1.43534e-06	0.00478447	5.46	5.64487e-06	0.0188162	26	0.000313604	0.0896011	44	4.54898e-05	0.0151633
188	520000000161	0.27	2.79142e-07	0.000279142	0.149	1.79719e-06	0.00599064	6.02	6.22383e-06	0.0207461	29.8	0.000359438	0.102697	43.2	4.46627e-05	0.0148876
189	520181000628	0.3	3.10158e-07	0.000310158	0.101	1.21823e-06	0.00406077	22.3	2.30551e-05	0.0768502	37	0.000446282	0.127509	41.8	4.32153e-05	0.0144051
190	520000000180	0.102	1.05454e-07	0.000105454	0.048	5.78961e-07	0.00192987	3.04	3.14293e-06	0.0104764	13.2	0.000159214	0.0454898	24.2	2.50194e-05	0.00833979

## Sheet: carcinogenic ingestion risk
														RfD and SF values of heavy metals under different exposure pathways
				carcinogenic ingestion risk										Elements	cd	hg	as	pb	cr
				Cd			As			Cr				(Ingest by mouth)ＲfDing /mg·( kg·d)⁻¹	0.001	0.0003	0.0003	0.0035	0.003
				2.77846e-06			4.05721e-05			4.88807e-05				（Inhalation）ＲfDinh /mg·( kg·d)⁻¹	0.001	0.0003	0.0003	0.0035	2.9e-05
OBJECTID	BSM	Cd	ADI	(Cd)ADI*SF	As	ADI	(As)ADI*SF	Cr	ADI	（Cr）ADI*SF				（Dermal contact）ＲfDderm /mg·( kg·d) ⁻¹	1e-05	2.1e-05	0.0012	0.00052	6e-05
1	520000000083	0.23	2.37788e-07	1.4505e-06	54.9	5.67589e-05	8.51383e-05	199	0.000205738	0.000102869				(Ingest by mouth)SF /( kg·d)·mg⁻¹	6.1		1.5	0.0085	0.5
2	520181000830	0.27	2.79142e-07	1.70277e-06	13.5	1.39571e-05	2.09356e-05	180	0.000186095	9.30473e-05				（Inhalation）SF /( kg·d)·mg ⁻¹	6.3		15.1	₋	42	典型金属冶炼城市降尘中重金属污染特征及风险评价
3	520000000071	0.21	2.1711e-07	1.32437e-06	64.5	6.66839e-05	0.000100026	170	0.000175756	8.7878e-05				（Dermal contactSF /( kg·d)·mg ⁻¹	6.1		3.66	₋	20
4	520181000695	1.41	1.45774e-06	8.89222e-06	11.4	1.1786e-05	1.7679e-05	159	0.000164384	8.21918e-05
5	520181000795	0.4	4.13544e-07	2.52262e-06	24	2.48126e-05	3.72189e-05	156	0.000161282	8.0641e-05
6	520181000909	0.27	2.79142e-07	1.70277e-06	64.7	6.68907e-05	0.000100336	153	0.00015818	7.90902e-05
7	520181000837	0.83	8.58103e-07	5.23443e-06	20	2.06772e-05	3.10158e-05	151	0.000156113	7.80563e-05
8	520000000041	0.2	2.06772e-07	1.26131e-06	55.4	5.72758e-05	8.59137e-05	148	0.000153011	7.65056e-05
9	520181000596	1.35	1.39571e-06	8.51383e-06	29.7	3.07056e-05	4.60584e-05	146	0.000150943	7.54717e-05
10	520181000908	0.31	3.20496e-07	1.95503e-06	59.3	6.13078e-05	9.19617e-05	143	0.000147842	7.39209e-05
11	520000000069	0.17	1.75756e-07	1.07211e-06	35	3.61851e-05	5.42776e-05	140	0.00014474	7.23701e-05
12	520181000877	0.36	3.72189e-07	2.27035e-06	9.5	9.82166e-06	1.47325e-05	140	0.00014474	7.23701e-05
13	520181000847	0.27	2.79142e-07	1.70277e-06	55.9	5.77927e-05	8.66891e-05	138	0.000142673	7.13363e-05
14	520000000052	0.13	1.34402e-07	8.1985e-07	60.3	6.23417e-05	9.35125e-05	134	0.000138537	6.92685e-05
15	520000000051	0.69	7.13363e-07	4.35151e-06	33.4	3.45309e-05	5.17963e-05	133	0.000137503	6.87516e-05
16	520000000096	0.24	2.48126e-07	1.51357e-06	48.9	5.05557e-05	7.58335e-05	133	0.000137503	6.87516e-05
17	520181000915	0.34	3.51512e-07	2.14422e-06	50.6	5.23133e-05	7.84699e-05	131	0.000135436	6.77178e-05
18	520181000702	0.82	8.47764e-07	5.17136e-06	25.9	2.67769e-05	4.01654e-05	131	0.000135436	6.77178e-05
19	520000000060	0.38	3.92866e-07	2.39648e-06	24	2.48126e-05	3.72189e-05	129	0.000133368	6.66839e-05
20	520181000681	1.1	1.13724e-06	6.93719e-06	13.5	1.39571e-05	2.09356e-05	129	0.000133368	6.66839e-05
21	520000000072	0.235	2.42957e-07	1.48204e-06	54.9	5.67589e-05	8.51383e-05	127	0.0001313	6.565e-05
22	520181000771	0.24	2.48126e-07	1.51357e-06	22.7	2.34686e-05	3.52029e-05	127	0.0001313	6.565e-05
23	520181000750	0.35	3.61851e-07	2.20729e-06	21	2.1711e-05	3.25666e-05	127	0.0001313	6.565e-05
24	520000000059	0.72	7.44378e-07	4.54071e-06	48.3	4.99354e-05	7.49031e-05	126	0.000130266	6.51331e-05
25	520000000064	0.18	1.86095e-07	1.13518e-06	66.6	6.8855e-05	0.000103283	125	0.000129232	6.46162e-05
26	520181000556	1.41	1.45774e-06	8.89222e-06	19.4	2.00569e-05	3.00853e-05	125	0.000129232	6.46162e-05
27	520181000902	0.26	2.68803e-07	1.6397e-06	46.2	4.77643e-05	7.16464e-05	124	0.000128199	6.40993e-05
28	520181000906	0.19	1.96433e-07	1.19824e-06	48.7	5.03489e-05	7.55234e-05	124	0.000128199	6.40993e-05
29	520000000061	0.78	8.0641e-07	4.9191e-06	31.6	3.26699e-05	4.90049e-05	123	0.000127165	6.35823e-05
30	520181000866	0.57	5.893e-07	3.59473e-06	17.6	1.81959e-05	2.72939e-05	123	0.000127165	6.35823e-05
31	520181000747	0.24	2.48126e-07	1.51357e-06	50.1	5.17963e-05	7.76945e-05	122	0.000126131	6.30654e-05
32	520000000101	0.18	1.86095e-07	1.13518e-06	41.2	4.2595e-05	6.38925e-05	120	0.000124063	6.20315e-05
33	520181000733	0.52	5.37607e-07	3.2794e-06	35.8	3.70121e-05	5.55182e-05	120	0.000124063	6.20315e-05
34	520181000754	0.37	3.82528e-07	2.33342e-06	45.5	4.70406e-05	7.05609e-05	120	0.000124063	6.20315e-05
35	520000000097	0.53	5.47945e-07	3.34247e-06	31.5	3.25666e-05	4.88498e-05	119	0.000123029	6.15146e-05
36	520181000569	1.26	1.30266e-06	7.94624e-06	18.6	1.92298e-05	2.88447e-05	119	0.000123029	6.15146e-05
37	520000000130	0.4295	4.44042e-07	2.70866e-06	22.35	2.31067e-05	3.46601e-05	119	0.000123029	6.15146e-05
38	520000000067	0.43	4.44559e-07	2.71181e-06	26	2.68803e-05	4.03205e-05	117	0.000120961	6.04807e-05
39	520181000742	0.64	6.6167e-07	4.03619e-06	71.4	7.38175e-05	0.000110726	116	0.000119928	5.99638e-05
40	520000000153	1.06	1.09589e-06	6.68493e-06	30.2	3.12225e-05	4.68338e-05	115	0.000118894	5.94469e-05
41	520181000916	0.22	2.27449e-07	1.38744e-06	58.6	6.05841e-05	9.08762e-05	115	0.000118894	5.94469e-05
42	520181000775	0.19	1.96433e-07	1.19824e-06	40.4	4.17679e-05	6.26518e-05	113	0.000116826	5.8413e-05
43	520181000901	0.23	2.37788e-07	1.4505e-06	40.5	4.18713e-05	6.28069e-05	113	0.000116826	5.8413e-05
44	520000000085	0.41	4.23882e-07	2.58568e-06	27.1	2.80176e-05	4.20264e-05	112	0.000115792	5.78961e-05
45	520181000913	0.2	2.06772e-07	1.26131e-06	60.3	6.23417e-05	9.35125e-05	112	0.000115792	5.78961e-05
46	520181000914	0.25	2.58465e-07	1.57663e-06	52.5	5.42776e-05	8.14164e-05	112	0.000115792	5.78961e-05
47	520181000833	0.45	4.65236e-07	2.83794e-06	30.8	3.18429e-05	4.77643e-05	111	0.000114758	5.73792e-05
48	520000000047	0.115	1.18894e-07	7.25252e-07	36.15	3.7374e-05	5.6061e-05	111	0.000114758	5.73792e-05
49	520181000896	0.45	4.65236e-07	2.83794e-06	16.1	1.66451e-05	2.49677e-05	111	0.000114758	5.73792e-05
50	520181000842	0.95	9.82166e-07	5.99121e-06	32.2	3.32903e-05	4.99354e-05	109	0.000112691	5.63453e-05
51	520181000760	0.58	5.99638e-07	3.65779e-06	21.9	2.26415e-05	3.39623e-05	109	0.000112691	5.63453e-05
52	520181000912	0.38	3.92866e-07	2.39648e-06	27.7	2.86379e-05	4.29568e-05	109	0.000112691	5.63453e-05
53	520000000077	0.52	5.37607e-07	3.2794e-06	30.3	3.13259e-05	4.69889e-05	107	0.000110623	5.53114e-05
54	520000000120	0.49	5.06591e-07	3.0902e-06	25.3	2.61566e-05	3.92349e-05	107	0.000110623	5.53114e-05
55	520000000079	0.74	7.65056e-07	4.66684e-06	27.4	2.83277e-05	4.24916e-05	107	0.000110623	5.53114e-05
56	520000000169	0.88	9.09796e-07	5.54975e-06	6.34	6.55467e-06	9.832e-06	106	0.000109589	5.47945e-05
57	520181000911	0.37	3.82528e-07	2.33342e-06	35.6	3.68054e-05	5.52081e-05	105	0.000108555	5.42776e-05
58	520181000720	0.24	2.48126e-07	1.51357e-06	25	2.58465e-05	3.87697e-05	105	0.000108555	5.42776e-05
59	520181000852	0.26	2.68803e-07	1.6397e-06	79.4	8.20884e-05	0.000123133	104	0.000107521	5.37607e-05
60	520181000869	0.5	5.16929e-07	3.15327e-06	68.4	7.07159e-05	0.000106074	104	0.000107521	5.37607e-05
61	520181000905	0.15	1.55079e-07	9.45981e-07	38.3	3.95968e-05	5.93952e-05	104	0.000107521	5.37607e-05
62	520181000865	0.43	4.44559e-07	2.71181e-06	31.1	3.2153e-05	4.82295e-05	102	0.000105454	5.27268e-05
63	520000000160	0.912	9.42879e-07	5.75156e-06	24.2	2.50194e-05	3.75291e-05	102	0.000105454	5.27268e-05
64	520000000144	1.09	1.12691e-06	6.87413e-06	15.5	1.60248e-05	2.40372e-05	102	0.000105454	5.27268e-05
65	520181000895	0.52	5.37607e-07	3.2794e-06	32.5	3.36004e-05	5.04006e-05	102	0.000105454	5.27268e-05
66	520000000121	0.266	2.75006e-07	1.67754e-06	16.1	1.66451e-05	2.49677e-05	102	0.000105454	5.27268e-05
67	520000000157	1.46	1.50943e-06	9.20755e-06	14.7	1.51977e-05	2.27966e-05	101	0.00010442	5.22099e-05
68	520181000710	0.42	4.34221e-07	2.64875e-06	18.5	1.91264e-05	2.86896e-05	100	0.000103386	5.16929e-05
69	520181000857	0.4	4.13544e-07	2.52262e-06	71.5	7.39209e-05	0.000110881	99.8	0.000103179	5.15896e-05
70	520000000124	0.32	3.30835e-07	2.01809e-06	66.5	6.87516e-05	0.000103127	99.3	0.000102662	5.13311e-05
71	520181000776	0.27	2.79142e-07	1.70277e-06	25.2	2.60532e-05	3.90799e-05	99.1	0.000102455	5.12277e-05
72	520000000104	0.676	6.98889e-07	4.26322e-06	24.6	2.54329e-05	3.81494e-05	98.7	0.000102042	5.10209e-05
73	520000000075	1.08	1.11657e-06	6.81106e-06	37	3.82528e-05	5.73792e-05	98.3	0.000101628	5.08142e-05
74	520000000038	0.13	1.34402e-07	8.1985e-07	41	4.23882e-05	6.35823e-05	98.3	0.000101628	5.08142e-05
75	520181000749	0.36	3.72189e-07	2.27035e-06	23	2.37788e-05	3.56681e-05	98.1	0.000101422	5.07108e-05
76	520181000894	0.5	5.16929e-07	3.15327e-06	30.3	3.13259e-05	4.69889e-05	98	0.000101318	5.06591e-05
77	520181000794	0.31	3.20496e-07	1.95503e-06	17	1.75756e-05	2.63634e-05	97.9	0.000101215	5.06074e-05
78	520181000864	0.21	2.1711e-07	1.32437e-06	55.9	5.77927e-05	8.66891e-05	97.8	0.000101111	5.05557e-05
79	520181000759	0.41	4.23882e-07	2.58568e-06	18.9	1.95399e-05	2.93099e-05	97.6	0.000100905	5.04523e-05
80	520000000098	0.3	3.10158e-07	1.89196e-06	32.1	3.31869e-05	4.97803e-05	97.1	0.000100388	5.01938e-05
81	520181000748	0.6	6.20315e-07	3.78392e-06	16.8	1.73688e-05	2.60532e-05	96.3	9.95606e-05	4.97803e-05
82	520000000032	0.707	7.30938e-07	4.45872e-06	8.02	8.29155e-06	1.24373e-05	96	9.92505e-05	4.96252e-05
83	520000000068	0.53	5.47945e-07	3.34247e-06	30.2	3.12225e-05	4.68338e-05	95.7	9.89403e-05	4.94701e-05
84	520000000193	0.2	2.06772e-07	1.26131e-06	7.64	7.89868e-06	1.1848e-05	95.7	9.89403e-05	4.94701e-05
85	520000000164	0.383	3.95968e-07	2.4154e-06	10.8	1.11657e-05	1.67485e-05	94.4	9.75963e-05	4.87981e-05
86	520181000899	0.5	5.16929e-07	3.15327e-06	38.7	4.00103e-05	6.00155e-05	94.2	9.73895e-05	4.86948e-05
87	520181000788	0.35	3.61851e-07	2.20729e-06	21.9	2.26415e-05	3.39623e-05	93.9	9.70793e-05	4.85397e-05
88	520181000737	0.26	2.68803e-07	1.6397e-06	36.8	3.8046e-05	5.7069e-05	93.8	9.6976e-05	4.8488e-05
89	520181000907	0.48	4.96252e-07	3.02714e-06	39.9	4.1251e-05	6.18765e-05	93.5	9.66658e-05	4.83329e-05
90	520181000910	0.42	4.34221e-07	2.64875e-06	18.2	1.88162e-05	2.82243e-05	93	9.61489e-05	4.80744e-05
91	520181000836	0.38	3.92866e-07	2.39648e-06	20.2	2.08839e-05	3.13259e-05	92.9	9.60455e-05	4.80227e-05
92	520181000872	0.36	3.72189e-07	2.27035e-06	18.8	1.94365e-05	2.91548e-05	92.9	9.60455e-05	4.80227e-05
93	520000000131	0.36	3.72189e-07	2.27035e-06	15.2	1.57147e-05	2.3572e-05	92.4	9.55286e-05	4.77643e-05
94	520181000888	0.44	4.54898e-07	2.77488e-06	37.2	3.84596e-05	5.76893e-05	92	9.5115e-05	4.75575e-05
95	520181000879	0.4	4.13544e-07	2.52262e-06	12.9	1.33368e-05	2.00052e-05	91.4	9.44947e-05	4.72474e-05
96	520000000191	0.75	7.75394e-07	4.7299e-06	10.5	1.08555e-05	1.62833e-05	91.3	9.43913e-05	4.71957e-05
97	520000000188	0.902	9.32541e-07	5.6885e-06	5.14	5.31403e-06	7.97105e-06	90.9	9.39778e-05	4.69889e-05
98	520181000893	0.28	2.8948e-07	1.76583e-06	69.8	7.21633e-05	0.000108245	90.8	9.38744e-05	4.69372e-05
99	520000000132	0.449	4.64203e-07	2.83164e-06	25.8	2.66736e-05	4.00103e-05	90.8	9.38744e-05	4.69372e-05
100	520181000903	0.58	5.99638e-07	3.65779e-06	24.5	2.53295e-05	3.79943e-05	90.7	9.3771e-05	4.68855e-05
101	520000000092	0.28	2.8948e-07	1.76583e-06	17.9	1.85061e-05	2.77591e-05	90.6	9.36676e-05	4.68338e-05
102	520181000799	0.57	5.893e-07	3.59473e-06	22.3	2.30551e-05	3.45826e-05	90.3	9.33575e-05	4.66787e-05
103	520181000752	0.4	4.13544e-07	2.52262e-06	75.7	7.82631e-05	0.000117395	90.2	9.32541e-05	4.6627e-05
104	520181000730	0.42	4.34221e-07	2.64875e-06	16.5	1.70587e-05	2.5588e-05	90	9.30473e-05	4.65236e-05
105	520000000116	0.37	3.82528e-07	2.33342e-06	12.7	1.313e-05	1.9695e-05	89.6	9.26338e-05	4.63169e-05
106	520181000861	0.34	3.51512e-07	2.14422e-06	31.5	3.25666e-05	4.88498e-05	89.6	9.26338e-05	4.63169e-05
107	520181000882	0.34	3.51512e-07	2.14422e-06	16.4	1.69553e-05	2.54329e-05	89.2	9.22202e-05	4.61101e-05
108	520181000886	0.52	5.37607e-07	3.2794e-06	38.9	4.02171e-05	6.03257e-05	89.1	9.21168e-05	4.60584e-05
109	520181000898	0.43	4.44559e-07	2.71181e-06	23.9	2.47092e-05	3.70638e-05	89	9.20134e-05	4.60067e-05
110	520181000579	0.84	8.68441e-07	5.29749e-06	16.7	1.72654e-05	2.58982e-05	88.9	9.19101e-05	4.5955e-05
111	520181000851	0.45	4.65236e-07	2.83794e-06	11.7	1.20961e-05	1.81442e-05	88.4	9.13931e-05	4.56966e-05
112	520181000735	0.42	4.34221e-07	2.64875e-06	24.8	2.56397e-05	3.84596e-05	88.2	9.11864e-05	4.55932e-05
113	520181000878	0.45	4.65236e-07	2.83794e-06	31.4	3.24632e-05	4.86948e-05	86.8	8.9739e-05	4.48695e-05
114	520181000758	0.41	4.23882e-07	2.58568e-06	29	2.99819e-05	4.49729e-05	86.8	8.9739e-05	4.48695e-05
115	520181000726	0.39	4.03205e-07	2.45955e-06	20.8	2.15043e-05	3.22564e-05	86.8	8.9739e-05	4.48695e-05
116	520000000133	0.159	1.64384e-07	1.00274e-06	23.7	2.45025e-05	3.67537e-05	86.8	8.9739e-05	4.48695e-05
117	520181000890	0.38	3.92866e-07	2.39648e-06	20.7	2.14009e-05	3.21013e-05	85.9	8.88085e-05	4.44042e-05
118	520181000780	0.31	3.20496e-07	1.95503e-06	23.4	2.41923e-05	3.62884e-05	85.7	8.86017e-05	4.43009e-05
119	520000000163	0.36	3.72189e-07	2.27035e-06	8.23	8.50866e-06	1.2763e-05	85.4	8.82915e-05	4.41458e-05
120	520181000744	0.6	6.20315e-07	3.78392e-06	18.3	1.89196e-05	2.83794e-05	85	8.7878e-05	4.3939e-05
121	520000000141	0.48	4.96252e-07	3.02714e-06	18.8	1.94365e-05	2.91548e-05	84.6	8.74645e-05	4.37322e-05
122	520181000889	0.3	3.10158e-07	1.89196e-06	11.9	1.23029e-05	1.84544e-05	84.5	8.73611e-05	4.36805e-05
123	520000000175	0.354	3.65986e-07	2.23251e-06	16	1.65417e-05	2.48126e-05	84.5	8.73611e-05	4.36805e-05
124	520000000129	0.31	3.20496e-07	1.95503e-06	66.5	6.87516e-05	0.000103127	83.4	8.62238e-05	4.31119e-05
125	520000000035	0.54	5.58284e-07	3.40553e-06	25.1	2.59499e-05	3.89248e-05	82.5	8.52934e-05	4.26467e-05
126	520000000192	0.304	3.14293e-07	1.91719e-06	6.79	7.0199e-06	1.05299e-05	82.1	8.48798e-05	4.24399e-05
127	520000000029	0.17	1.75756e-07	1.07211e-06	33.5	3.46343e-05	5.19514e-05	81.4	8.41561e-05	4.20781e-05
128	520000000146	0.23	2.37788e-07	1.4505e-06	12.4	1.28199e-05	1.92298e-05	81.1	8.3846e-05	4.1923e-05
129	520000000187	0.552	5.7069e-07	3.48121e-06	18.8	1.94365e-05	2.91548e-05	80.7	8.34324e-05	4.17162e-05
130	520181000816	0.19	1.96433e-07	1.19824e-06	16.3	1.68519e-05	2.52778e-05	79.4	8.20884e-05	4.10442e-05
131	520000000135	0.455	4.70406e-07	2.86948e-06	13.15	1.35952e-05	2.03929e-05	79.35	8.20367e-05	4.10184e-05
132	520000000162	0.52	5.37607e-07	3.2794e-06	12.5	1.29232e-05	1.93849e-05	79	8.16749e-05	4.08374e-05
133	520181000832	0.39	4.03205e-07	2.45955e-06	27.5	2.84311e-05	4.26467e-05	78.9	8.15715e-05	4.07857e-05
134	520000000110	0.367	3.79426e-07	2.3145e-06	2.16	2.23314e-06	3.3497e-06	78.7	8.13647e-05	4.06823e-05
135	520000000128	0.3	3.10158e-07	1.89196e-06	17.1	1.7679e-05	2.65185e-05	78.5	8.11579e-05	4.0579e-05
136	520181000853	0.27	2.79142e-07	1.70277e-06	12.3	1.27165e-05	1.90747e-05	77.8	8.04342e-05	4.02171e-05
137	520181000885	0.59	6.09977e-07	3.72086e-06	30.8	3.18429e-05	4.77643e-05	77.6	8.02274e-05	4.01137e-05
138	520000000176	0.58	5.99638e-07	3.65779e-06	12.9	1.33368e-05	2.00052e-05	77.2	7.98139e-05	3.9907e-05
139	520000000139	0.225	2.32618e-07	1.41897e-06	9.64	9.9664e-06	1.49496e-05	76.1	7.86767e-05	3.93383e-05
140	520181000789	0.3	3.10158e-07	1.89196e-06	18.8	1.94365e-05	2.91548e-05	75.9	7.84699e-05	3.92349e-05
141	520181000736	0.725	7.49548e-07	4.57224e-06	40	4.13544e-05	6.20315e-05	75.85	7.84182e-05	3.92091e-05
142	520181000897	0.26	2.68803e-07	1.6397e-06	16.9	1.74722e-05	2.62083e-05	75.7	7.82631e-05	3.91316e-05
143	520181000783	0.35	3.61851e-07	2.20729e-06	22.7	2.34686e-05	3.52029e-05	75.5	7.80563e-05	3.90282e-05
144	520181000660	0.15	1.55079e-07	9.45981e-07	20.7	2.14009e-05	3.21013e-05	75.2	7.77462e-05	3.88731e-05
145	520000000179	1.03	1.06487e-06	6.49574e-06	11.7	1.20961e-05	1.81442e-05	74.9	7.7436e-05	3.8718e-05
146	520000000134	0.518	5.35539e-07	3.26679e-06	14.2	1.46808e-05	2.20212e-05	74.5	7.70225e-05	3.85112e-05
147	520181000845	0.36	3.72189e-07	2.27035e-06	15.1	1.56113e-05	2.34169e-05	74.4	7.69191e-05	3.84596e-05
148	520181000826	0.31	3.20496e-07	1.95503e-06	16.4	1.69553e-05	2.54329e-05	74	7.65056e-05	3.82528e-05
149	520000000028	0.25	2.58465e-07	1.57663e-06	43.1	4.45593e-05	6.6839e-05	73.7	7.61954e-05	3.80977e-05
150	520000000147	0.556	5.74826e-07	3.50644e-06	15.7	1.62316e-05	2.43474e-05	73.1	7.55751e-05	3.77875e-05
151	520181000867	0.32	3.30835e-07	2.01809e-06	20.6	2.12975e-05	3.19462e-05	72.8	7.52649e-05	3.76325e-05
152	520181000854	0.14	1.4474e-07	8.82915e-07	14	1.4474e-05	2.1711e-05	71.8	7.42311e-05	3.71155e-05
153	520000000078	0.27	2.79142e-07	1.70277e-06	9.81	1.01422e-05	1.52132e-05	71.7	7.41277e-05	3.70638e-05
154	520000000136	0.22	2.27449e-07	1.38744e-06	13.5	1.39571e-05	2.09356e-05	71.6	7.40243e-05	3.70121e-05
155	520181000876	0.55	5.68622e-07	3.4686e-06	10.9	1.12691e-05	1.69036e-05	71.4	7.38175e-05	3.69088e-05
156	520181000887	0.34	3.51512e-07	2.14422e-06	21.2	2.19178e-05	3.28767e-05	70.9	7.33006e-05	3.66503e-05
157	520181000880	0.41	4.23882e-07	2.58568e-06	16.9	1.74722e-05	2.62083e-05	70.5	7.28871e-05	3.64435e-05
158	520181000840	0.56	5.78961e-07	3.53166e-06	23.6	2.43991e-05	3.65986e-05	70.2	7.25769e-05	3.62884e-05
159	520000000149	0.24	2.48126e-07	1.51357e-06	9.83	1.01628e-05	1.52442e-05	69.9	7.22667e-05	3.61334e-05
160	520181000571	1.25	1.29232e-06	7.88317e-06	15.2	1.57147e-05	2.3572e-05	69.1	7.14396e-05	3.57198e-05
161	520000000002	0.26	2.68803e-07	1.6397e-06	14.5	1.4991e-05	2.24864e-05	69	7.13363e-05	3.56681e-05
162	520000000001	0.22	2.27449e-07	1.38744e-06	24	2.48126e-05	3.72189e-05	69	7.13363e-05	3.56681e-05
163	520000000022	0.41	4.23882e-07	2.58568e-06	36.3	3.75291e-05	5.62936e-05	68.9	7.12329e-05	3.56164e-05
164	520181000850	0.5	5.16929e-07	3.15327e-06	10.3	1.06487e-05	1.59731e-05	67.6	6.98889e-05	3.49444e-05
165	520000000152	0.484	5.00388e-07	3.05236e-06	14.7	1.51977e-05	2.27966e-05	66.9	6.91652e-05	3.45826e-05
166	520000000184	0.294	3.03955e-07	1.85412e-06	6.07	6.27552e-06	9.41329e-06	66.8	6.90618e-05	3.45309e-05
167	520181000855	0.33	3.41173e-07	2.08116e-06	14.7	1.51977e-05	2.27966e-05	65.1	6.73042e-05	3.36521e-05
168	520000000154	0.33	3.41173e-07	2.08116e-06	8.97	9.27371e-06	1.39106e-05	65.1	6.73042e-05	3.36521e-05
169	520181000870	0.27	2.79142e-07	1.70277e-06	33.6	3.47377e-05	5.21065e-05	64.7	6.68907e-05	3.34453e-05
170	520181000767	0.43	4.44559e-07	2.71181e-06	23	2.37788e-05	3.56681e-05	63.8	6.59602e-05	3.29801e-05
171	520181000856	0.2	2.06772e-07	1.26131e-06	7.81	8.07444e-06	1.21117e-05	62.7	6.4823e-05	3.24115e-05
172	520000000084	0.1195	1.23546e-07	7.53631e-07	13.5	1.39571e-05	2.09356e-05	62.25	6.43577e-05	3.21789e-05
173	520000000186	0.967	9.99742e-07	6.09842e-06	6.71	6.93719e-06	1.04058e-05	62	6.40993e-05	3.20496e-05
174	520000000020	0.5	5.16929e-07	3.15327e-06	25.6	2.64668e-05	3.97002e-05	61.7	6.37891e-05	3.18945e-05
175	520181000891	0.21	2.1711e-07	1.32437e-06	11.5	1.18894e-05	1.78341e-05	60.3	6.23417e-05	3.11708e-05
176	520000000150	0.447	4.62135e-07	2.81902e-06	4.24	4.38356e-06	6.57534e-06	59.4	6.14112e-05	3.07056e-05
177	520181000874	0.28	2.8948e-07	1.76583e-06	6.35	6.565e-06	9.84751e-06	58.3	6.0274e-05	3.0137e-05
178	520181000846	0.22	2.27449e-07	1.38744e-06	11.4	1.1786e-05	1.7679e-05	58.1	6.00672e-05	3.00336e-05
179	520181000883	0.3	3.10158e-07	1.89196e-06	14.1	1.45774e-05	2.18661e-05	57.9	5.98604e-05	2.99302e-05
180	520000000142	0.706	7.29904e-07	4.45242e-06	11	1.13724e-05	1.70587e-05	56.8	5.87232e-05	2.93616e-05
181	520000000172	0.758	7.83665e-07	4.78036e-06	10.9	1.12691e-05	1.69036e-05	56.7	5.86198e-05	2.93099e-05
182	520181000892	0.24	2.48126e-07	1.51357e-06	8.65	8.94288e-06	1.34143e-05	54.6	5.64487e-05	2.82243e-05
183	520000000074	0.434	4.48695e-07	2.73704e-06	4.35	4.49729e-06	6.74593e-06	52.4	5.41742e-05	2.70871e-05
184	520181000884	0.37	3.82528e-07	2.33342e-06	13.2	1.36469e-05	2.04704e-05	50.9	5.26234e-05	2.63117e-05
185	520000000181	0.176	1.81959e-07	1.10995e-06	5.38	5.56216e-06	8.34324e-06	45	4.65236e-05	2.32618e-05
186	520000000167	0.181	1.87128e-07	1.14148e-06	4.72	4.87981e-06	7.31972e-06	44.3	4.57999e-05	2.29e-05
187	520181000875	0.18	1.86095e-07	1.13518e-06	5.46	5.64487e-06	8.4673e-06	44	4.54898e-05	2.27449e-05
188	520000000161	0.27	2.79142e-07	1.70277e-06	6.02	6.22383e-06	9.33575e-06	43.2	4.46627e-05	2.23314e-05
189	520181000628	0.3	3.10158e-07	1.89196e-06	22.3	2.30551e-05	3.45826e-05	41.8	4.32153e-05	2.16077e-05
190	520000000180	0.102	1.05454e-07	6.43267e-07	3.04	3.14293e-06	4.7144e-06	24.2	2.50194e-05	1.25097e-05

## Sheet: 3.ADD（Inhalation）
													Ingest by mouth： 〖ADD〗_ing=(Ci × IngR × CF × EF × ED)/(BW × AT)
		IInhR × EF × ED	BW × AT（Carcinogenic heavy metals）	BW × AT（Non-carcinogenic heavy metals）	Carcinogenic heavy metals：Cd、As、Cr								Inhalation： 〖ADD〗_inh=(Ci× InhR × EF × ED)/(PEF × BW × AT)
		16023	552493200000000	47356560000000									Dermal contact： 〖ADD〗_derm=(Ci× SA × CF × AF × ABS × EF × ED)/( BW × AT)
OBJECTID	BSM	Cd	ADD（Inhalation）	Hg	ADD（Inhalation）	As_	ADD（Inhalation）	Pb	ADD（Inhalation）	Cr	ADD（Inhalation）
1	520000000083	0.23	6.67029e-12	0.38	1.28572e-10	54.9	1.59217e-09	62	2.09776e-08	199	5.77125e-09						Parameters	Meaning of the parameters	unit	reference
2	520181000830	0.27	7.83034e-12	0.251	8.49254e-11	13.5	3.91517e-10	24	8.12035e-09	180	5.22023e-09									adult	child
3	520000000071	0.21	6.09027e-12	0.546	1.84738e-10	64.5	1.87058e-09	48	1.62407e-08	170	4.93021e-09					common parameters	ED	exposure years	a	24	6
4	520181000695	1.41	4.08918e-11	0.444	1.50227e-10	11.4	3.30614e-10	32	1.08271e-08	159	4.6112e-09						EF	exposure fre-quency	d/a	350	350
5	520181000795	0.4	1.16005e-11	0.229	7.74817e-11	24	6.9603e-10	28	9.47375e-09	156	4.5242e-09						BW	average weight	kg	56.8	15.9
6	520181000909	0.27	7.83034e-12	0.571	1.93197e-10	64.7	1.87638e-09	65	2.19926e-08	153	4.43719e-09						CF	conversion factor	kg·mg-1	1x10-6	1x10-6	1e-06
7	520181000837	0.83	2.4071e-11	0.172	5.81959e-11	20	5.80025e-10	30	1.01504e-08	151	4.37919e-09						AT（non-carcinogenic）	average action time	d	365×24	365×6	8760	2190
8	520000000041	0.2	5.80025e-12	0.579	1.95904e-10	55.4	1.60667e-09	46	1.5564e-08	148	4.29219e-09						AT（carcinogenesis）		d	365×70	365×70	25550	25550
9	520181000596	1.35	3.91517e-11	0.433	1.46505e-10	29.7	8.61337e-10	43	1.4549e-08	146	4.23418e-09					Ingest by mouth：	IngＲ	soil intake frequency	mg/d	100	200
10	520181000908	0.31	8.99039e-12	0.337	1.14023e-10	59.3	1.71977e-09	50	1.69174e-08	143	4.14718e-09
11	520000000069	0.17	4.93021e-12	0.341	1.15377e-10	35	1.01504e-09	34	1.15038e-08	140	4.06018e-09					Dermal contact：	SA	exposed skin surface area	cm²	5075	2448
12	520181000877	0.36	1.04405e-11	0.199	6.73313e-11	9.5	2.75512e-10	24	8.12035e-09	140	4.06018e-09						AF	soil adsorption coefficient to skint	mg·cm⁻²	0.2	0.07
13	520181000847	0.27	7.83034e-12	0.398	1.34663e-10	55.9	1.62117e-09	61	2.06392e-08	138	4.00217e-09						ABS	dermal absorption factor	dimensionless	0.001	0.001
14	520000000052	0.13	3.77016e-12	0.551	1.8643e-10	60.3	1.74878e-09	37	1.25189e-08	134	3.88617e-09					Inhalation：	InhＲ	respiratory rate	m³/d	14.7	7.63
15	520000000051	0.69	2.00109e-11	0.217	7.34215e-11	33.4	9.68642e-10	73	2.46994e-08	133	3.85717e-09						PEF	surface dust emission factor	m³/kg	1. 36 × 10⁹	1. 36 × 10⁹	1360000000	1360000000
16	520000000096	0.24	6.9603e-12	0.419	1.41768e-10	48.9	1.41816e-09	62	2.09776e-08	133	3.85717e-09
17	520181000915	0.34	9.86043e-12	0.37	1.25189e-10	50.6	1.46746e-09	42	1.42106e-08	131	3.79917e-09
18	520181000702	0.82	2.3781e-11	0.285	9.64292e-11	25.9	7.51133e-10	34	1.15038e-08	131	3.79917e-09
19	520000000060	0.38	1.10205e-11	0.154	5.21056e-11	24	6.9603e-10	65	2.19926e-08	129	3.74116e-09
20	520181000681	1.1	3.19014e-11	0.438	1.48196e-10	13.5	3.91517e-10	35	1.18422e-08	129	3.74116e-09
21	520000000072	0.235	6.8153e-12	0.4715	1.59531e-10	54.9	1.59217e-09	40	1.35339e-08	127	3.68316e-09
22	520181000771	0.24	6.9603e-12	0.239	8.08652e-11	22.7	6.58329e-10	37	1.25189e-08	127	3.68316e-09
23	520181000750	0.35	1.01504e-11	0.638	2.15866e-10	21	6.09027e-10	31	1.04888e-08	127	3.68316e-09
24	520000000059	0.72	2.08809e-11	0.252	8.52637e-11	48.3	1.40076e-09	65	2.19926e-08	126	3.65416e-09
25	520000000064	0.18	5.22023e-12	0.35	1.18422e-10	66.6	1.93148e-09	45	1.52257e-08	125	3.62516e-09
26	520181000556	1.41	4.08918e-11	0.332	1.12332e-10	19.4	5.62624e-10	32	1.08271e-08	125	3.62516e-09
27	520181000902	0.26	7.54033e-12	0.273	9.2369e-11	46.2	1.33986e-09	50	1.69174e-08	124	3.59616e-09
28	520181000906	0.19	5.51024e-12	0.255	8.62788e-11	48.7	1.41236e-09	37	1.25189e-08	124	3.59616e-09
29	520000000061	0.78	2.2621e-11	0.296	1.00151e-10	31.6	9.1644e-10	41	1.38723e-08	123	3.56716e-09
30	520181000866	0.57	1.65307e-11	0.19	6.42861e-11	17.6	5.10422e-10	31	1.04888e-08	123	3.56716e-09
31	520181000747	0.24	6.9603e-12	0.311	1.05226e-10	50.1	1.45296e-09	61	2.06392e-08	122	3.53815e-09
32	520000000101	0.18	5.22023e-12	0.318	1.07595e-10	41.2	1.19485e-09	41	1.38723e-08	120	3.48015e-09
33	520181000733	0.52	1.50807e-11	0.257	8.69555e-11	35.8	1.03825e-09	38	1.28572e-08	120	3.48015e-09
34	520181000754	0.37	1.07305e-11	0.243	8.22186e-11	45.5	1.31956e-09	25	8.4587e-09	120	3.48015e-09
35	520000000097	0.53	1.53707e-11	0.483	1.63422e-10	31.5	9.1354e-10	54	1.82708e-08	119	3.45115e-09
36	520181000569	1.26	3.65416e-11	0.555	1.87783e-10	18.6	5.39423e-10	47	1.59024e-08	119	3.45115e-09
37	520000000130	0.4295	1.2456e-11	0.1595	5.39665e-11	22.35	6.48178e-10	39.4	1.33309e-08	119	3.45115e-09
38	520000000067	0.43	1.24705e-11	0.317	1.07256e-10	26	7.54033e-10	58	1.96242e-08	117	3.39315e-09
39	520181000742	0.64	1.85608e-11	0.678	2.294e-10	71.4	2.07069e-09	57	1.92858e-08	116	3.36415e-09
40	520000000153	1.06	3.07413e-11	0.304	1.02858e-10	30.2	8.75838e-10	61	2.06392e-08	115	3.33515e-09
41	520181000916	0.22	6.38028e-12	0.37	1.25189e-10	58.6	1.69947e-09	48	1.62407e-08	115	3.33515e-09
42	520181000775	0.19	5.51024e-12	0.213	7.20681e-11	40.4	1.17165e-09	54	1.82708e-08	113	3.27714e-09
43	520181000901	0.23	6.67029e-12	0.209	7.07147e-11	40.5	1.17455e-09	37	1.25189e-08	113	3.27714e-09
44	520000000085	0.41	1.18905e-11	0.316	1.06918e-10	27.1	7.85934e-10	50.6	1.71204e-08	112	3.24814e-09
45	520181000913	0.2	5.80025e-12	0.51	1.72558e-10	60.3	1.74878e-09	47	1.59024e-08	112	3.24814e-09
46	520181000914	0.25	7.25032e-12	0.348	1.17745e-10	52.5	1.52257e-09	41	1.38723e-08	112	3.24814e-09
47	520181000833	0.45	1.30506e-11	0.154	5.21056e-11	30.8	8.93239e-10	50	1.69174e-08	111	3.21914e-09
48	520000000047	0.115	3.33515e-12	0.341	1.15377e-10	36.15	1.0484e-09	27.5	9.30457e-09	111	3.21914e-09
49	520181000896	0.45	1.30506e-11	0.304	1.02858e-10	16.1	4.6692e-10	22	7.44366e-09	111	3.21914e-09
50	520181000842	0.95	2.75512e-11	0.298	1.00828e-10	32.2	9.33841e-10	74	2.50378e-08	109	3.16114e-09
51	520181000760	0.58	1.68207e-11	0.208	7.03764e-11	21.9	6.35128e-10	41	1.38723e-08	109	3.16114e-09
52	520181000912	0.38	1.10205e-11	0.345	1.1673e-10	27.7	8.03335e-10	41	1.38723e-08	109	3.16114e-09
53	520000000077	0.52	1.50807e-11	0.161	5.4474e-11	30.3	8.78738e-10	62	2.09776e-08	107	3.10314e-09
54	520000000120	0.49	1.42106e-11	0.565	1.91167e-10	25.3	7.33732e-10	62	2.09776e-08	107	3.10314e-09
55	520000000079	0.74	2.14609e-11	0.36	1.21805e-10	27.4	7.94635e-10	46	1.5564e-08	107	3.10314e-09
56	520000000169	0.88	2.55211e-11	0.155	5.24439e-11	6.34	1.83868e-10	25.8	8.72938e-09	106	3.07413e-09
57	520181000911	0.37	1.07305e-11	0.235	7.95118e-11	35.6	1.03244e-09	49	1.65791e-08	105	3.04513e-09
58	520181000720	0.24	6.9603e-12	0.171	5.78575e-11	25	7.25032e-10	36	1.21805e-08	105	3.04513e-09
59	520181000852	0.26	7.54033e-12	0.281	9.50758e-11	79.4	2.3027e-09	72	2.43611e-08	104	3.01613e-09
60	520181000869	0.5	1.45006e-11	0.378	1.27896e-10	68.4	1.98369e-09	56	1.89475e-08	104	3.01613e-09
61	520181000905	0.15	4.35019e-12	0.147	4.97372e-11	38.3	1.11075e-09	37	1.25189e-08	104	3.01613e-09
62	520181000865	0.43	1.24705e-11	0.498	1.68497e-10	31.1	9.01939e-10	46	1.5564e-08	102	2.95813e-09
63	520000000160	0.912	2.64492e-11	0.197	6.66546e-11	24.2	7.01831e-10	45.8	1.54963e-08	102	2.95813e-09
64	520000000144	1.09	3.16114e-11	0.203	6.86847e-11	15.5	4.4952e-10	43.6	1.4752e-08	102	2.95813e-09
65	520181000895	0.52	1.50807e-11	0.211	7.13914e-11	32.5	9.42541e-10	38	1.28572e-08	102	2.95813e-09
66	520000000121	0.266	7.71434e-12	0.181	6.1241e-11	16.1	4.6692e-10	37.5	1.26881e-08	102	2.95813e-09
67	520000000157	1.46	4.23418e-11	0.567	1.91843e-10	14.7	4.26319e-10	58	1.96242e-08	101	2.92913e-09
68	520181000710	0.42	1.21805e-11	0.232	7.84967e-11	18.5	5.36523e-10	47	1.59024e-08	100	2.90013e-09
69	520181000857	0.4	1.16005e-11	0.566	1.91505e-10	71.5	2.07359e-09	49	1.65791e-08	99.8	2.89433e-09
70	520000000124	0.32	9.2804e-12	0.199	6.73313e-11	66.5	1.92858e-09	46	1.5564e-08	99.3	2.87983e-09
71	520181000776	0.27	7.83034e-12	0.168	5.68425e-11	25.2	7.30832e-10	38	1.28572e-08	99.1	2.87403e-09
72	520000000104	0.676	1.96049e-11	0.123	4.16168e-11	24.6	7.13431e-10	42.2	1.42783e-08	98.7	2.86242e-09
73	520000000075	1.08	3.13214e-11	0.169	5.71808e-11	37	1.07305e-09	46	1.5564e-08	98.3	2.85082e-09
74	520000000038	0.13	3.77016e-12	0.313	1.05903e-10	41	1.18905e-09	30	1.01504e-08	98.3	2.85082e-09
75	520181000749	0.36	1.04405e-11	0.42	1.42106e-10	23	6.67029e-10	43	1.4549e-08	98.1	2.84502e-09
76	520181000894	0.5	1.45006e-11	0.133	4.50003e-11	30.3	8.78738e-10	46	1.5564e-08	98	2.84212e-09
77	520181000794	0.31	8.99039e-12	0.149	5.04139e-11	17	4.93021e-10	38	1.28572e-08	97.9	2.83922e-09
78	520181000864	0.21	6.09027e-12	0.444	1.50227e-10	55.9	1.62117e-09	40	1.35339e-08	97.8	2.83632e-09
79	520181000759	0.41	1.18905e-11	0.155	5.24439e-11	18.9	5.48124e-10	45	1.52257e-08	97.6	2.83052e-09
80	520000000098	0.3	8.70038e-12	0.192	6.49628e-11	32.1	9.30941e-10	40.5	1.37031e-08	97.1	2.81602e-09
81	520181000748	0.6	1.74008e-11	0.162	5.48124e-11	16.8	4.87221e-10	50	1.69174e-08	96.3	2.79282e-09
82	520000000032	0.707	2.05039e-11	0.117	3.95867e-11	8.02	2.3259e-10	20.8	7.03764e-09	96	2.78412e-09
83	520000000068	0.53	1.53707e-11	0.158	5.3459e-11	30.2	8.75838e-10	54	1.82708e-08	95.7	2.77542e-09
84	520000000193	0.2	5.80025e-12	0.109	3.68799e-11	7.64	2.2157e-10	28	9.47375e-09	95.7	2.77542e-09
85	520000000164	0.383	1.11075e-11	0.139	4.70304e-11	10.8	3.13214e-10	35.4	1.19775e-08	94.4	2.73772e-09
86	520181000899	0.5	1.45006e-11	0.183	6.19177e-11	38.7	1.12235e-09	46	1.5564e-08	94.2	2.73192e-09
87	520181000788	0.35	1.01504e-11	0.141	4.77071e-11	21.9	6.35128e-10	42	1.42106e-08	93.9	2.72322e-09
88	520181000737	0.26	7.54033e-12	0.157	5.31206e-11	36.8	1.06725e-09	34	1.15038e-08	93.8	2.72032e-09
89	520181000907	0.48	1.39206e-11	0.225	7.61283e-11	39.9	1.15715e-09	57	1.92858e-08	93.5	2.71162e-09
90	520181000910	0.42	1.21805e-11	0.171	5.78575e-11	18.2	5.27823e-10	43	1.4549e-08	93	2.69712e-09
91	520181000836	0.38	1.10205e-11	0.175	5.92109e-11	20.2	5.85825e-10	45	1.52257e-08	92.9	2.69422e-09
92	520181000872	0.36	1.04405e-11	0.128	4.33086e-11	18.8	5.45224e-10	43	1.4549e-08	92.9	2.69422e-09
93	520000000131	0.36	1.04405e-11	0.274	9.27074e-11	15.2	4.40819e-10	49	1.65791e-08	92.4	2.67972e-09
94	520181000888	0.44	1.27606e-11	0.235	7.95118e-11	37.2	1.07885e-09	43	1.4549e-08	92	2.66812e-09
95	520181000879	0.4	1.16005e-11	0.134	4.53386e-11	12.9	3.74116e-10	50	1.69174e-08	91.4	2.65072e-09
96	520000000191	0.75	2.17509e-11	0.157	5.31206e-11	10.5	3.04513e-10	26	8.79705e-09	91.3	2.64782e-09
97	520000000188	0.902	2.61591e-11	0.144	4.87221e-11	5.14	1.49066e-10	27.9	9.43991e-09	90.9	2.63621e-09
98	520181000893	0.28	8.12035e-12	0.379	1.28234e-10	69.8	2.02429e-09	58	1.96242e-08	90.8	2.63331e-09
99	520000000132	0.449	1.30216e-11	0.149	5.04139e-11	25.8	7.48233e-10	33.3	1.1267e-08	90.8	2.63331e-09
100	520181000903	0.58	1.68207e-11	0.262	8.86472e-11	24.5	7.10531e-10	37	1.25189e-08	90.7	2.63041e-09
101	520000000092	0.28	8.12035e-12	0.299	1.01166e-10	17.9	5.19123e-10	32	1.08271e-08	90.6	2.62751e-09
102	520181000799	0.57	1.65307e-11	0.246	8.32336e-11	22.3	6.46728e-10	35	1.18422e-08	90.3	2.61881e-09
103	520181000752	0.4	1.16005e-11	0.367	1.24174e-10	75.7	2.1954e-09	37	1.25189e-08	90.2	2.61591e-09
104	520181000730	0.42	1.21805e-11	0.103	3.48498e-11	16.5	4.78521e-10	48	1.62407e-08	90	2.61011e-09
105	520000000116	0.37	1.07305e-11	0.376	1.27219e-10	12.7	3.68316e-10	36	1.21805e-08	89.6	2.59851e-09
106	520181000861	0.34	9.86043e-12	0.642	2.17219e-10	31.5	9.1354e-10	31	1.04888e-08	89.6	2.59851e-09
107	520181000882	0.34	9.86043e-12	0.275	9.30457e-11	16.4	4.75621e-10	50	1.69174e-08	89.2	2.58691e-09
108	520181000886	0.52	1.50807e-11	0.115	3.891e-11	38.9	1.12815e-09	52	1.75941e-08	89.1	2.58401e-09
109	520181000898	0.43	1.24705e-11	0.127	4.29702e-11	23.9	6.9313e-10	43	1.4549e-08	89	2.58111e-09
110	520181000579	0.84	2.43611e-11	0.319	1.07933e-10	16.7	4.84321e-10	27	9.1354e-09	88.9	2.57821e-09
111	520181000851	0.45	1.30506e-11	0.223	7.54516e-11	11.7	3.39315e-10	53	1.79324e-08	88.4	2.56371e-09
112	520181000735	0.42	1.21805e-11	0.148	5.00755e-11	24.8	7.19231e-10	33	1.11655e-08	88.2	2.55791e-09
113	520181000878	0.45	1.30506e-11	0.203	6.86847e-11	31.4	9.1064e-10	50	1.69174e-08	86.8	2.51731e-09
114	520181000758	0.41	1.18905e-11	0.169	5.71808e-11	29	8.41037e-10	48	1.62407e-08	86.8	2.51731e-09
115	520181000726	0.39	1.13105e-11	0.164	5.54891e-11	20.8	6.03226e-10	39	1.31956e-08	86.8	2.51731e-09
116	520000000133	0.159	4.6112e-12	0.154	5.21056e-11	23.7	6.8733e-10	26.95	9.11848e-09	86.8	2.51731e-09
117	520181000890	0.38	1.10205e-11	0.116	3.92484e-11	20.7	6.00326e-10	32	1.08271e-08	85.9	2.49121e-09
118	520181000780	0.31	8.99039e-12	0.12	4.06018e-11	23.4	6.7863e-10	31	1.04888e-08	85.7	2.48541e-09
119	520000000163	0.36	1.04405e-11	0.211	7.13914e-11	8.23	2.3868e-10	35	1.18422e-08	85.4	2.47671e-09
120	520181000744	0.6	1.74008e-11	0.168	5.68425e-11	18.3	5.30723e-10	46	1.5564e-08	85	2.46511e-09
121	520000000141	0.48	1.39206e-11	0.287	9.71059e-11	18.8	5.45224e-10	37	1.25189e-08	84.6	2.45351e-09
122	520181000889	0.3	8.70038e-12	0.16	5.41357e-11	11.9	3.45115e-10	35	1.18422e-08	84.5	2.45061e-09
123	520000000175	0.354	1.02664e-11	0.144	4.87221e-11	16	4.6402e-10	33	1.11655e-08	84.5	2.45061e-09
124	520000000129	0.31	8.99039e-12	0.333	1.1267e-10	66.5	1.92858e-09	37	1.25189e-08	83.4	2.41871e-09
125	520000000035	0.54	1.56607e-11	0.188	6.36094e-11	25.1	7.27932e-10	69	2.3346e-08	82.5	2.3926e-09
126	520000000192	0.304	8.81638e-12	0.075	2.53761e-11	6.79	1.96919e-10	24.6	8.32336e-09	82.1	2.381e-09
127	520000000029	0.17	4.93021e-12	0.29	9.81209e-11	33.5	9.71542e-10	26	8.79705e-09	81.4	2.3607e-09
128	520000000146	0.23	6.67029e-12	0.18	6.09027e-11	12.4	3.59616e-10	32	1.08271e-08	81.1	2.352e-09
129	520000000187	0.552	1.60087e-11	0.17	5.75192e-11	18.8	5.45224e-10	29.6	1.00151e-08	80.7	2.3404e-09
130	520181000816	0.19	5.51024e-12	0.166	5.61658e-11	16.3	4.72721e-10	33	1.11655e-08	79.4	2.3027e-09
131	520000000135	0.455	1.31956e-11	0.2625	8.88164e-11	13.15	3.81367e-10	41	1.38723e-08	79.35	2.30125e-09
132	520000000162	0.52	1.50807e-11	0.221	7.47749e-11	12.5	3.62516e-10	34	1.15038e-08	79	2.2911e-09
133	520181000832	0.39	1.13105e-11	0.165	5.58274e-11	27.5	7.97535e-10	45	1.52257e-08	78.9	2.2882e-09
134	520000000110	0.367	1.06435e-11	0.16	5.41357e-11	2.16	6.26427e-11	18	6.09027e-09	78.7	2.2824e-09
135	520000000128	0.3	8.70038e-12	0.226	7.64667e-11	17.1	4.95922e-10	32	1.08271e-08	78.5	2.2766e-09
136	520181000853	0.27	7.83034e-12	0.169	5.71808e-11	12.3	3.56716e-10	29	9.81209e-09	77.8	2.2563e-09
137	520181000885	0.59	1.71107e-11	0.257	8.69555e-11	30.8	8.93239e-10	62	2.09776e-08	77.6	2.2505e-09
138	520000000176	0.58	1.68207e-11	0.13	4.39852e-11	12.9	3.74116e-10	36	1.21805e-08	77.2	2.2389e-09
139	520000000139	0.225	6.52528e-12	0.2365	8.00193e-11	9.64	2.79572e-10	23.5	7.95118e-09	76.1	2.207e-09
140	520181000789	0.3	8.70038e-12	0.144	4.87221e-11	18.8	5.45224e-10	37	1.25189e-08	75.9	2.2012e-09
141	520181000736	0.725	2.10259e-11	0.263	8.89855e-11	40	1.16005e-09	39.5	1.33647e-08	75.85	2.19975e-09
142	520181000897	0.26	7.54033e-12	0.11	3.72183e-11	16.9	4.90121e-10	39	1.31956e-08	75.7	2.1954e-09
143	520181000783	0.35	1.01504e-11	0.125	4.22935e-11	22.7	6.58329e-10	32	1.08271e-08	75.5	2.1896e-09
144	520181000660	0.15	4.35019e-12	0.123	4.16168e-11	20.7	6.00326e-10	31	1.04888e-08	75.2	2.18089e-09
145	520000000179	1.03	2.98713e-11	0.165	5.58274e-11	11.7	3.39315e-10	43.8	1.48196e-08	74.9	2.17219e-09
146	520000000134	0.518	1.50227e-11	0.16	5.41357e-11	14.2	4.11818e-10	26.5	8.96622e-09	74.5	2.16059e-09
147	520181000845	0.36	1.04405e-11	0.158	5.3459e-11	15.1	4.37919e-10	37	1.25189e-08	74.4	2.15769e-09
148	520181000826	0.31	8.99039e-12	0.125	4.22935e-11	16.4	4.75621e-10	33	1.11655e-08	74	2.14609e-09
149	520000000028	0.25	7.25032e-12	0.398	1.34663e-10	43.1	1.24995e-09	32	1.08271e-08	73.7	2.13739e-09
150	520000000147	0.556	1.61247e-11	0.16	5.41357e-11	15.7	4.5532e-10	28.6	9.67675e-09	73.1	2.11999e-09
151	520181000867	0.32	9.2804e-12	0.274	9.27074e-11	20.6	5.97426e-10	36	1.21805e-08	72.8	2.11129e-09
152	520181000854	0.14	4.06018e-12	0.083	2.80829e-11	14	4.06018e-10	30	1.01504e-08	71.8	2.08229e-09
153	520000000078	0.27	7.83034e-12	0.195	6.59779e-11	9.81	2.84502e-10	30	1.01504e-08	71.7	2.07939e-09
154	520000000136	0.22	6.38028e-12	0.188	6.36094e-11	13.5	3.91517e-10	29	9.81209e-09	71.6	2.07649e-09
155	520181000876	0.55	1.59507e-11	0.128	4.33086e-11	10.9	3.16114e-10	30	1.01504e-08	71.4	2.07069e-09
156	520181000887	0.34	9.86043e-12	0.14	4.73687e-11	21.2	6.14827e-10	40	1.35339e-08	70.9	2.05619e-09
157	520181000880	0.41	1.18905e-11	0.188	6.36094e-11	16.9	4.90121e-10	40	1.35339e-08	70.5	2.04459e-09
158	520181000840	0.56	1.62407e-11	0.086	2.90979e-11	23.6	6.8443e-10	38	1.28572e-08	70.2	2.03589e-09
159	520000000149	0.24	6.9603e-12	0.144	4.87221e-11	9.83	2.85082e-10	30	1.01504e-08	69.9	2.02719e-09
160	520181000571	1.25	3.62516e-11	0.331	1.11993e-10	15.2	4.40819e-10	32	1.08271e-08	69.1	2.00399e-09
161	520000000002	0.26	7.54033e-12	0.106	3.58649e-11	14.5	4.20518e-10	34	1.15038e-08	69	2.00109e-09
162	520000000001	0.22	6.38028e-12	0.114	3.85717e-11	24	6.9603e-10	30	1.01504e-08	69	2.00109e-09
163	520000000022	0.41	1.18905e-11	0.17	5.75192e-11	36.3	1.05275e-09	47	1.59024e-08	68.9	1.99819e-09
164	520181000850	0.5	1.45006e-11	0.179	6.05643e-11	10.3	2.98713e-10	36	1.21805e-08	67.6	1.96049e-09
165	520000000152	0.484	1.40366e-11	0.139	4.70304e-11	14.7	4.26319e-10	23.8	8.05268e-09	66.9	1.94018e-09
166	520000000184	0.294	8.52637e-12	0.128	4.33086e-11	6.07	1.76038e-10	26.7	9.03389e-09	66.8	1.93728e-09
167	520181000855	0.33	9.57042e-12	0.312	1.05565e-10	14.7	4.26319e-10	35	1.18422e-08	65.1	1.88798e-09
168	520000000154	0.33	9.57042e-12	0.129	4.36469e-11	8.97	2.60141e-10	28	9.47375e-09	65.1	1.88798e-09
169	520181000870	0.27	7.83034e-12	0.211	7.13914e-11	33.6	9.74442e-10	36	1.21805e-08	64.7	1.87638e-09
170	520181000767	0.43	1.24705e-11	0.092	3.1128e-11	23	6.67029e-10	45	1.52257e-08	63.8	1.85028e-09
171	520181000856	0.2	5.80025e-12	0.106	3.58649e-11	7.81	2.265e-10	27	9.1354e-09	62.7	1.81838e-09
172	520000000084	0.1195	3.46565e-12	0.1615	5.46432e-11	13.5	3.91517e-10	13.5	4.5677e-09	62.25	1.80533e-09
173	520000000186	0.967	2.80442e-11	0.096	3.24814e-11	6.71	1.94598e-10	23.4	7.91734e-09	62	1.79808e-09
174	520000000020	0.5	1.45006e-11	0.109	3.68799e-11	25.6	7.42432e-10	36	1.21805e-08	61.7	1.78938e-09
175	520181000891	0.21	6.09027e-12	0.1	3.38348e-11	11.5	3.33515e-10	28	9.47375e-09	60.3	1.74878e-09
176	520000000150	0.447	1.29636e-11	0.144	4.87221e-11	4.24	1.22965e-10	24.5	8.28953e-09	59.4	1.72267e-09
177	520181000874	0.28	8.12035e-12	0.172	5.81959e-11	6.35	1.84158e-10	29	9.81209e-09	58.3	1.69077e-09
178	520181000846	0.22	6.38028e-12	0.099	3.34965e-11	11.4	3.30614e-10	29	9.81209e-09	58.1	1.68497e-09
179	520181000883	0.3	8.70038e-12	0.195	6.59779e-11	14.1	4.08918e-10	32	1.08271e-08	57.9	1.67917e-09
180	520000000142	0.706	2.04749e-11	0.075	2.53761e-11	11	3.19014e-10	19.6	6.63162e-09	56.8	1.64727e-09
181	520000000172	0.758	2.1983e-11	0.075	2.53761e-11	10.9	3.16114e-10	17.3	5.85342e-09	56.7	1.64437e-09
182	520181000892	0.24	6.9603e-12	0.126	4.26319e-11	8.65	2.50861e-10	27	9.1354e-09	54.6	1.58347e-09
183	520000000074	0.434	1.25865e-11	0.094	3.18047e-11	4.35	1.26155e-10	20.2	6.83463e-09	52.4	1.51967e-09
184	520181000884	0.37	1.07305e-11	0.143	4.83838e-11	13.2	3.82817e-10	51	1.72558e-08	50.9	1.47616e-09
185	520000000181	0.176	5.10422e-12	0.091	3.07897e-11	5.38	1.56027e-10	15.2	5.14289e-09	45	1.30506e-09
186	520000000167	0.181	5.24923e-12	0.08	2.70678e-11	4.72	1.36886e-10	17.9	6.05643e-09	44.3	1.28476e-09
187	520181000875	0.18	5.22023e-12	0.119	4.02634e-11	5.46	1.58347e-10	26	8.79705e-09	44	1.27606e-09
188	520000000161	0.27	7.83034e-12	0.149	5.04139e-11	6.02	1.74588e-10	29.8	1.00828e-08	43.2	1.25285e-09
189	520181000628	0.3	8.70038e-12	0.101	3.41732e-11	22.3	6.46728e-10	37	1.25189e-08	41.8	1.21225e-09
190	520000000180	0.102	2.95813e-12	0.048	1.62407e-11	3.04	8.81638e-11	13.2	4.46619e-09	24.2	7.01831e-10

## Sheet: non-carcinogenic inhalation
				non-carcinogenic inhalation risk
				Cd			Hg			As			Pb			Cr
				1.2777e-08			2.66764e-07			2.52912e-06			3.78566e-06			9.45639e-05
OBJECTID	BSM	Cd	ADD	(Cd)ADD/RFD	Hg	ADD	(Hg)ADD/RFD	As	ADD	(As)ADD/RFD	Pb	ADD	(Pb)ADD/RFD	Cr	ADD	(Cr)ADD/RFD		RfD and SF values of heavy metals under different exposure pathways
1	520000000083	0.23	6.67029e-12	6.67029e-09	0.38	1.28572e-10	4.28574e-07	54.9	1.59217e-09	5.30723e-06	62	2.09776e-08	5.99359e-06	199	5.77125e-09	0.000199009		Elements	cd	hg	as	pb	cr
2	520181000830	0.27	7.83034e-12	7.83034e-09	0.251	8.49254e-11	2.83085e-07	13.5	3.91517e-10	1.30506e-06	24	8.12035e-09	2.3201e-06	180	5.22023e-09	0.000180008		(Ingest by mouth)ＲfDing /mg·( kg·d)⁻¹	0.001	0.0003	0.0003	0.0035	0.003
3	520000000071	0.21	6.09027e-12	6.09027e-09	0.546	1.84738e-10	6.15793e-07	64.5	1.87058e-09	6.23527e-06	48	1.62407e-08	4.6402e-06	170	4.93021e-09	0.000170007		（Inhalation）ＲfDinh /mg·( kg·d)⁻¹	0.001	0.0003	0.0003	0.0035	2.9e-05
4	520181000695	1.41	4.08918e-11	4.08918e-08	0.444	1.50227e-10	5.00755e-07	11.4	3.30614e-10	1.10205e-06	32	1.08271e-08	3.09347e-06	159	4.6112e-09	0.000159007		（Dermal contact）ＲfDderm /mg·( kg·d) ⁻¹	1e-05	2.1e-05	0.0012	0.00052	6e-05
5	520181000795	0.4	1.16005e-11	1.16005e-08	0.229	7.74817e-11	2.58272e-07	24	6.9603e-10	2.3201e-06	28	9.47375e-09	2.70678e-06	156	4.5242e-09	0.000156007		(Ingest by mouth)SF /( kg·d)·mg⁻¹	6.1		1.5	0.0085	0.5
6	520181000909	0.27	7.83034e-12	7.83034e-09	0.571	1.93197e-10	6.43989e-07	64.7	1.87638e-09	6.25461e-06	65	2.19926e-08	6.28361e-06	153	4.43719e-09	0.000153007		（Inhalation）SF /( kg·d)·mg ⁻¹	6.3		15.1	₋	42	典型金属冶炼城市降尘中重金属污染特征及风险评价
7	520181000837	0.83	2.4071e-11	2.4071e-08	0.172	5.81959e-11	1.93986e-07	20	5.80025e-10	1.93342e-06	30	1.01504e-08	2.90013e-06	151	4.37919e-09	0.000151007		（Dermal contactSF /( kg·d)·mg ⁻¹	6.1		3.66	₋	20
8	520000000041	0.2	5.80025e-12	5.80025e-09	0.579	1.95904e-10	6.53012e-07	55.4	1.60667e-09	5.35557e-06	46	1.5564e-08	4.44686e-06	148	4.29219e-09	0.000148006
9	520181000596	1.35	3.91517e-11	3.91517e-08	0.433	1.46505e-10	4.88349e-07	29.7	8.61337e-10	2.87112e-06	43	1.4549e-08	4.15685e-06	146	4.23418e-09	0.000146006
10	520181000908	0.31	8.99039e-12	8.99039e-09	0.337	1.14023e-10	3.80078e-07	59.3	1.71977e-09	5.73258e-06	50	1.69174e-08	4.83354e-06	143	4.14718e-09	0.000143006
11	520000000069	0.17	4.93021e-12	4.93021e-09	0.341	1.15377e-10	3.84589e-07	35	1.01504e-09	3.38348e-06	34	1.15038e-08	3.28681e-06	140	4.06018e-09	0.000140006
12	520181000877	0.36	1.04405e-11	1.04405e-08	0.199	6.73313e-11	2.24438e-07	9.5	2.75512e-10	9.18373e-07	24	8.12035e-09	2.3201e-06	140	4.06018e-09	0.000140006
13	520181000847	0.27	7.83034e-12	7.83034e-09	0.398	1.34663e-10	4.48875e-07	55.9	1.62117e-09	5.4039e-06	61	2.06392e-08	5.89692e-06	138	4.00217e-09	0.000138006
14	520000000052	0.13	3.77016e-12	3.77016e-09	0.551	1.8643e-10	6.21433e-07	60.3	1.74878e-09	5.82925e-06	37	1.25189e-08	3.57682e-06	134	3.88617e-09	0.000134006
15	520000000051	0.69	2.00109e-11	2.00109e-08	0.217	7.34215e-11	2.44738e-07	33.4	9.68642e-10	3.22881e-06	73	2.46994e-08	7.05697e-06	133	3.85717e-09	0.000133006
16	520000000096	0.24	6.9603e-12	6.9603e-09	0.419	1.41768e-10	4.72559e-07	48.9	1.41816e-09	4.72721e-06	62	2.09776e-08	5.99359e-06	133	3.85717e-09	0.000133006
17	520181000915	0.34	9.86043e-12	9.86043e-09	0.37	1.25189e-10	4.17296e-07	50.6	1.46746e-09	4.89155e-06	42	1.42106e-08	4.06018e-06	131	3.79917e-09	0.000131006
18	520181000702	0.82	2.3781e-11	2.3781e-08	0.285	9.64292e-11	3.21431e-07	25.9	7.51133e-10	2.50378e-06	34	1.15038e-08	3.28681e-06	131	3.79917e-09	0.000131006
19	520000000060	0.38	1.10205e-11	1.10205e-08	0.154	5.21056e-11	1.73685e-07	24	6.9603e-10	2.3201e-06	65	2.19926e-08	6.28361e-06	129	3.74116e-09	0.000129006
20	520181000681	1.1	3.19014e-11	3.19014e-08	0.438	1.48196e-10	4.93988e-07	13.5	3.91517e-10	1.30506e-06	35	1.18422e-08	3.38348e-06	129	3.74116e-09	0.000129006
21	520000000072	0.235	6.8153e-12	6.8153e-09	0.4715	1.59531e-10	5.3177e-07	54.9	1.59217e-09	5.30723e-06	40	1.35339e-08	3.86683e-06	127	3.68316e-09	0.000127006
22	520181000771	0.24	6.9603e-12	6.9603e-09	0.239	8.08652e-11	2.69551e-07	22.7	6.58329e-10	2.19443e-06	37	1.25189e-08	3.57682e-06	127	3.68316e-09	0.000127006
23	520181000750	0.35	1.01504e-11	1.01504e-08	0.638	2.15866e-10	7.19554e-07	21	6.09027e-10	2.03009e-06	31	1.04888e-08	2.9968e-06	127	3.68316e-09	0.000127006
24	520000000059	0.72	2.08809e-11	2.08809e-08	0.252	8.52637e-11	2.84212e-07	48.3	1.40076e-09	4.6692e-06	65	2.19926e-08	6.28361e-06	126	3.65416e-09	0.000126005
25	520000000064	0.18	5.22023e-12	5.22023e-09	0.35	1.18422e-10	3.94739e-07	66.6	1.93148e-09	6.43828e-06	45	1.52257e-08	4.35019e-06	125	3.62516e-09	0.000125005
26	520181000556	1.41	4.08918e-11	4.08918e-08	0.332	1.12332e-10	3.74439e-07	19.4	5.62624e-10	1.87541e-06	32	1.08271e-08	3.09347e-06	125	3.62516e-09	0.000125005
27	520181000902	0.26	7.54033e-12	7.54033e-09	0.273	9.2369e-11	3.07897e-07	46.2	1.33986e-09	4.46619e-06	50	1.69174e-08	4.83354e-06	124	3.59616e-09	0.000124005
28	520181000906	0.19	5.51024e-12	5.51024e-09	0.255	8.62788e-11	2.87596e-07	48.7	1.41236e-09	4.70787e-06	37	1.25189e-08	3.57682e-06	124	3.59616e-09	0.000124005
29	520000000061	0.78	2.2621e-11	2.2621e-08	0.296	1.00151e-10	3.33837e-07	31.6	9.1644e-10	3.0548e-06	41	1.38723e-08	3.96351e-06	123	3.56716e-09	0.000123005
30	520181000866	0.57	1.65307e-11	1.65307e-08	0.19	6.42861e-11	2.14287e-07	17.6	5.10422e-10	1.70141e-06	31	1.04888e-08	2.9968e-06	123	3.56716e-09	0.000123005
31	520181000747	0.24	6.9603e-12	6.9603e-09	0.311	1.05226e-10	3.50754e-07	50.1	1.45296e-09	4.84321e-06	61	2.06392e-08	5.89692e-06	122	3.53815e-09	0.000122005
32	520000000101	0.18	5.22023e-12	5.22023e-09	0.318	1.07595e-10	3.58649e-07	41.2	1.19485e-09	3.98284e-06	41	1.38723e-08	3.96351e-06	120	3.48015e-09	0.000120005
33	520181000733	0.52	1.50807e-11	1.50807e-08	0.257	8.69555e-11	2.89852e-07	35.8	1.03825e-09	3.46082e-06	38	1.28572e-08	3.67349e-06	120	3.48015e-09	0.000120005
34	520181000754	0.37	1.07305e-11	1.07305e-08	0.243	8.22186e-11	2.74062e-07	45.5	1.31956e-09	4.39852e-06	25	8.4587e-09	2.41677e-06	120	3.48015e-09	0.000120005
35	520000000097	0.53	1.53707e-11	1.53707e-08	0.483	1.63422e-10	5.4474e-07	31.5	9.1354e-10	3.04513e-06	54	1.82708e-08	5.22023e-06	119	3.45115e-09	0.000119005
36	520181000569	1.26	3.65416e-11	3.65416e-08	0.555	1.87783e-10	6.25944e-07	18.6	5.39423e-10	1.79808e-06	47	1.59024e-08	4.54353e-06	119	3.45115e-09	0.000119005
37	520000000130	0.4295	1.2456e-11	1.2456e-08	0.1595	5.39665e-11	1.79888e-07	22.35	6.48178e-10	2.16059e-06	39.4	1.33309e-08	3.80883e-06	119	3.45115e-09	0.000119005
38	520000000067	0.43	1.24705e-11	1.24705e-08	0.317	1.07256e-10	3.57521e-07	26	7.54033e-10	2.51344e-06	58	1.96242e-08	5.60691e-06	117	3.39315e-09	0.000117005
39	520181000742	0.64	1.85608e-11	1.85608e-08	0.678	2.294e-10	7.64667e-07	71.4	2.07069e-09	6.9023e-06	57	1.92858e-08	5.51024e-06	116	3.36415e-09	0.000116005
40	520000000153	1.06	3.07413e-11	3.07413e-08	0.304	1.02858e-10	3.42859e-07	30.2	8.75838e-10	2.91946e-06	61	2.06392e-08	5.89692e-06	115	3.33515e-09	0.000115005
41	520181000916	0.22	6.38028e-12	6.38028e-09	0.37	1.25189e-10	4.17296e-07	58.6	1.69947e-09	5.66491e-06	48	1.62407e-08	4.6402e-06	115	3.33515e-09	0.000115005
42	520181000775	0.19	5.51024e-12	5.51024e-09	0.213	7.20681e-11	2.40227e-07	40.4	1.17165e-09	3.9055e-06	54	1.82708e-08	5.22023e-06	113	3.27714e-09	0.000113005
43	520181000901	0.23	6.67029e-12	6.67029e-09	0.209	7.07147e-11	2.35716e-07	40.5	1.17455e-09	3.91517e-06	37	1.25189e-08	3.57682e-06	113	3.27714e-09	0.000113005
44	520000000085	0.41	1.18905e-11	1.18905e-08	0.316	1.06918e-10	3.56393e-07	27.1	7.85934e-10	2.61978e-06	50.6	1.71204e-08	4.89155e-06	112	3.24814e-09	0.000112005
45	520181000913	0.2	5.80025e-12	5.80025e-09	0.51	1.72558e-10	5.75192e-07	60.3	1.74878e-09	5.82925e-06	47	1.59024e-08	4.54353e-06	112	3.24814e-09	0.000112005
46	520181000914	0.25	7.25032e-12	7.25032e-09	0.348	1.17745e-10	3.92484e-07	52.5	1.52257e-09	5.07522e-06	41	1.38723e-08	3.96351e-06	112	3.24814e-09	0.000112005
47	520181000833	0.45	1.30506e-11	1.30506e-08	0.154	5.21056e-11	1.73685e-07	30.8	8.93239e-10	2.97746e-06	50	1.69174e-08	4.83354e-06	111	3.21914e-09	0.000111005
48	520000000047	0.115	3.33515e-12	3.33515e-09	0.341	1.15377e-10	3.84589e-07	36.15	1.0484e-09	3.49465e-06	27.5	9.30457e-09	2.65845e-06	111	3.21914e-09	0.000111005
49	520181000896	0.45	1.30506e-11	1.30506e-08	0.304	1.02858e-10	3.42859e-07	16.1	4.6692e-10	1.5564e-06	22	7.44366e-09	2.12676e-06	111	3.21914e-09	0.000111005
50	520181000842	0.95	2.75512e-11	2.75512e-08	0.298	1.00828e-10	3.36092e-07	32.2	9.33841e-10	3.1128e-06	74	2.50378e-08	7.15364e-06	109	3.16114e-09	0.000109005
51	520181000760	0.58	1.68207e-11	1.68207e-08	0.208	7.03764e-11	2.34588e-07	21.9	6.35128e-10	2.11709e-06	41	1.38723e-08	3.96351e-06	109	3.16114e-09	0.000109005
52	520181000912	0.38	1.10205e-11	1.10205e-08	0.345	1.1673e-10	3.891e-07	27.7	8.03335e-10	2.67778e-06	41	1.38723e-08	3.96351e-06	109	3.16114e-09	0.000109005
53	520000000077	0.52	1.50807e-11	1.50807e-08	0.161	5.4474e-11	1.8158e-07	30.3	8.78738e-10	2.92913e-06	62	2.09776e-08	5.99359e-06	107	3.10314e-09	0.000107005
54	520000000120	0.49	1.42106e-11	1.42106e-08	0.565	1.91167e-10	6.37222e-07	25.3	7.33732e-10	2.44577e-06	62	2.09776e-08	5.99359e-06	107	3.10314e-09	0.000107005
55	520000000079	0.74	2.14609e-11	2.14609e-08	0.36	1.21805e-10	4.06018e-07	27.4	7.94635e-10	2.64878e-06	46	1.5564e-08	4.44686e-06	107	3.10314e-09	0.000107005
56	520000000169	0.88	2.55211e-11	2.55211e-08	0.155	5.24439e-11	1.74813e-07	6.34	1.83868e-10	6.12893e-07	25.8	8.72938e-09	2.49411e-06	106	3.07413e-09	0.000106005
57	520181000911	0.37	1.07305e-11	1.07305e-08	0.235	7.95118e-11	2.65039e-07	35.6	1.03244e-09	3.44148e-06	49	1.65791e-08	4.73687e-06	105	3.04513e-09	0.000105005
58	520181000720	0.24	6.9603e-12	6.9603e-09	0.171	5.78575e-11	1.92858e-07	25	7.25032e-10	2.41677e-06	36	1.21805e-08	3.48015e-06	105	3.04513e-09	0.000105005
59	520181000852	0.26	7.54033e-12	7.54033e-09	0.281	9.50758e-11	3.16919e-07	79.4	2.3027e-09	7.67567e-06	72	2.43611e-08	6.9603e-06	104	3.01613e-09	0.000104005
60	520181000869	0.5	1.45006e-11	1.45006e-08	0.378	1.27896e-10	4.26319e-07	68.4	1.98369e-09	6.61229e-06	56	1.89475e-08	5.41357e-06	104	3.01613e-09	0.000104005
61	520181000905	0.15	4.35019e-12	4.35019e-09	0.147	4.97372e-11	1.65791e-07	38.3	1.11075e-09	3.70249e-06	37	1.25189e-08	3.57682e-06	104	3.01613e-09	0.000104005
62	520181000865	0.43	1.24705e-11	1.24705e-08	0.498	1.68497e-10	5.61658e-07	31.1	9.01939e-10	3.00646e-06	46	1.5564e-08	4.44686e-06	102	2.95813e-09	0.000102004
63	520000000160	0.912	2.64492e-11	2.64492e-08	0.197	6.66546e-11	2.22182e-07	24.2	7.01831e-10	2.33944e-06	45.8	1.54963e-08	4.42753e-06	102	2.95813e-09	0.000102004
64	520000000144	1.09	3.16114e-11	3.16114e-08	0.203	6.86847e-11	2.28949e-07	15.5	4.4952e-10	1.4984e-06	43.6	1.4752e-08	4.21485e-06	102	2.95813e-09	0.000102004
65	520181000895	0.52	1.50807e-11	1.50807e-08	0.211	7.13914e-11	2.37971e-07	32.5	9.42541e-10	3.1418e-06	38	1.28572e-08	3.67349e-06	102	2.95813e-09	0.000102004
66	520000000121	0.266	7.71434e-12	7.71434e-09	0.181	6.1241e-11	2.04137e-07	16.1	4.6692e-10	1.5564e-06	37.5	1.26881e-08	3.62516e-06	102	2.95813e-09	0.000102004
67	520000000157	1.46	4.23418e-11	4.23418e-08	0.567	1.91843e-10	6.39478e-07	14.7	4.26319e-10	1.42106e-06	58	1.96242e-08	5.60691e-06	101	2.92913e-09	0.000101004
68	520181000710	0.42	1.21805e-11	1.21805e-08	0.232	7.84967e-11	2.61656e-07	18.5	5.36523e-10	1.78841e-06	47	1.59024e-08	4.54353e-06	100	2.90013e-09	0.000100004
69	520181000857	0.4	1.16005e-11	1.16005e-08	0.566	1.91505e-10	6.3835e-07	71.5	2.07359e-09	6.91197e-06	49	1.65791e-08	4.73687e-06	99.8	2.89433e-09	9.98043e-05
70	520000000124	0.32	9.2804e-12	9.2804e-09	0.199	6.73313e-11	2.24438e-07	66.5	1.92858e-09	6.42861e-06	46	1.5564e-08	4.44686e-06	99.3	2.87983e-09	9.93043e-05
71	520181000776	0.27	7.83034e-12	7.83034e-09	0.168	5.68425e-11	1.89475e-07	25.2	7.30832e-10	2.43611e-06	38	1.28572e-08	3.67349e-06	99.1	2.87403e-09	9.91043e-05
72	520000000104	0.676	1.96049e-11	1.96049e-08	0.123	4.16168e-11	1.38723e-07	24.6	7.13431e-10	2.3781e-06	42.2	1.42783e-08	4.07951e-06	98.7	2.86242e-09	9.87043e-05
73	520000000075	1.08	3.13214e-11	3.13214e-08	0.169	5.71808e-11	1.90603e-07	37	1.07305e-09	3.57682e-06	46	1.5564e-08	4.44686e-06	98.3	2.85082e-09	9.83043e-05
74	520000000038	0.13	3.77016e-12	3.77016e-09	0.313	1.05903e-10	3.5301e-07	41	1.18905e-09	3.96351e-06	30	1.01504e-08	2.90013e-06	98.3	2.85082e-09	9.83043e-05
75	520181000749	0.36	1.04405e-11	1.04405e-08	0.42	1.42106e-10	4.73687e-07	23	6.67029e-10	2.22343e-06	43	1.4549e-08	4.15685e-06	98.1	2.84502e-09	9.81043e-05
76	520181000894	0.5	1.45006e-11	1.45006e-08	0.133	4.50003e-11	1.50001e-07	30.3	8.78738e-10	2.92913e-06	46	1.5564e-08	4.44686e-06	98	2.84212e-09	9.80043e-05
77	520181000794	0.31	8.99039e-12	8.99039e-09	0.149	5.04139e-11	1.68046e-07	17	4.93021e-10	1.6434e-06	38	1.28572e-08	3.67349e-06	97.9	2.83922e-09	9.79043e-05
78	520181000864	0.21	6.09027e-12	6.09027e-09	0.444	1.50227e-10	5.00755e-07	55.9	1.62117e-09	5.4039e-06	40	1.35339e-08	3.86683e-06	97.8	2.83632e-09	9.78043e-05
79	520181000759	0.41	1.18905e-11	1.18905e-08	0.155	5.24439e-11	1.74813e-07	18.9	5.48124e-10	1.82708e-06	45	1.52257e-08	4.35019e-06	97.6	2.83052e-09	9.76042e-05
80	520000000098	0.3	8.70038e-12	8.70038e-09	0.192	6.49628e-11	2.16543e-07	32.1	9.30941e-10	3.10314e-06	40.5	1.37031e-08	3.91517e-06	97.1	2.81602e-09	9.71042e-05
81	520181000748	0.6	1.74008e-11	1.74008e-08	0.162	5.48124e-11	1.82708e-07	16.8	4.87221e-10	1.62407e-06	50	1.69174e-08	4.83354e-06	96.3	2.79282e-09	9.63042e-05
82	520000000032	0.707	2.05039e-11	2.05039e-08	0.117	3.95867e-11	1.31956e-07	8.02	2.3259e-10	7.753e-07	20.8	7.03764e-09	2.01075e-06	96	2.78412e-09	9.60042e-05
83	520000000068	0.53	1.53707e-11	1.53707e-08	0.158	5.3459e-11	1.78197e-07	30.2	8.75838e-10	2.91946e-06	54	1.82708e-08	5.22023e-06	95.7	2.77542e-09	9.57042e-05
84	520000000193	0.2	5.80025e-12	5.80025e-09	0.109	3.68799e-11	1.22933e-07	7.64	2.2157e-10	7.38565e-07	28	9.47375e-09	2.70678e-06	95.7	2.77542e-09	9.57042e-05
85	520000000164	0.383	1.11075e-11	1.11075e-08	0.139	4.70304e-11	1.56768e-07	10.8	3.13214e-10	1.04405e-06	35.4	1.19775e-08	3.42215e-06	94.4	2.73772e-09	9.44041e-05
86	520181000899	0.5	1.45006e-11	1.45006e-08	0.183	6.19177e-11	2.06392e-07	38.7	1.12235e-09	3.74116e-06	46	1.5564e-08	4.44686e-06	94.2	2.73192e-09	9.42041e-05
87	520181000788	0.35	1.01504e-11	1.01504e-08	0.141	4.77071e-11	1.59024e-07	21.9	6.35128e-10	2.11709e-06	42	1.42106e-08	4.06018e-06	93.9	2.72322e-09	9.39041e-05
88	520181000737	0.26	7.54033e-12	7.54033e-09	0.157	5.31206e-11	1.77069e-07	36.8	1.06725e-09	3.55749e-06	34	1.15038e-08	3.28681e-06	93.8	2.72032e-09	9.38041e-05
89	520181000907	0.48	1.39206e-11	1.39206e-08	0.225	7.61283e-11	2.53761e-07	39.9	1.15715e-09	3.85717e-06	57	1.92858e-08	5.51024e-06	93.5	2.71162e-09	9.35041e-05
90	520181000910	0.42	1.21805e-11	1.21805e-08	0.171	5.78575e-11	1.92858e-07	18.2	5.27823e-10	1.75941e-06	43	1.4549e-08	4.15685e-06	93	2.69712e-09	9.3004e-05
91	520181000836	0.38	1.10205e-11	1.10205e-08	0.175	5.92109e-11	1.9737e-07	20.2	5.85825e-10	1.95275e-06	45	1.52257e-08	4.35019e-06	92.9	2.69422e-09	9.2904e-05
92	520181000872	0.36	1.04405e-11	1.04405e-08	0.128	4.33086e-11	1.44362e-07	18.8	5.45224e-10	1.81741e-06	43	1.4549e-08	4.15685e-06	92.9	2.69422e-09	9.2904e-05
93	520000000131	0.36	1.04405e-11	1.04405e-08	0.274	9.27074e-11	3.09025e-07	15.2	4.40819e-10	1.4694e-06	49	1.65791e-08	4.73687e-06	92.4	2.67972e-09	9.2404e-05
94	520181000888	0.44	1.27606e-11	1.27606e-08	0.235	7.95118e-11	2.65039e-07	37.2	1.07885e-09	3.59616e-06	43	1.4549e-08	4.15685e-06	92	2.66812e-09	9.2004e-05
95	520181000879	0.4	1.16005e-11	1.16005e-08	0.134	4.53386e-11	1.51129e-07	12.9	3.74116e-10	1.24705e-06	50	1.69174e-08	4.83354e-06	91.4	2.65072e-09	9.1404e-05
96	520000000191	0.75	2.17509e-11	2.17509e-08	0.157	5.31206e-11	1.77069e-07	10.5	3.04513e-10	1.01504e-06	26	8.79705e-09	2.51344e-06	91.3	2.64782e-09	9.1304e-05
97	520000000188	0.902	2.61591e-11	2.61591e-08	0.144	4.87221e-11	1.62407e-07	5.14	1.49066e-10	4.96888e-07	27.9	9.43991e-09	2.69712e-06	90.9	2.63621e-09	9.0904e-05
98	520181000893	0.28	8.12035e-12	8.12035e-09	0.379	1.28234e-10	4.27446e-07	69.8	2.02429e-09	6.74763e-06	58	1.96242e-08	5.60691e-06	90.8	2.63331e-09	9.0804e-05
99	520000000132	0.449	1.30216e-11	1.30216e-08	0.149	5.04139e-11	1.68046e-07	25.8	7.48233e-10	2.49411e-06	33.3	1.1267e-08	3.21914e-06	90.8	2.63331e-09	9.0804e-05
100	520181000903	0.58	1.68207e-11	1.68207e-08	0.262	8.86472e-11	2.95491e-07	24.5	7.10531e-10	2.36844e-06	37	1.25189e-08	3.57682e-06	90.7	2.63041e-09	9.07039e-05
101	520000000092	0.28	8.12035e-12	8.12035e-09	0.299	1.01166e-10	3.3722e-07	17.9	5.19123e-10	1.73041e-06	32	1.08271e-08	3.09347e-06	90.6	2.62751e-09	9.06039e-05
102	520181000799	0.57	1.65307e-11	1.65307e-08	0.246	8.32336e-11	2.77445e-07	22.3	6.46728e-10	2.15576e-06	35	1.18422e-08	3.38348e-06	90.3	2.61881e-09	9.03039e-05
103	520181000752	0.4	1.16005e-11	1.16005e-08	0.367	1.24174e-10	4.13912e-07	75.7	2.1954e-09	7.31799e-06	37	1.25189e-08	3.57682e-06	90.2	2.61591e-09	9.02039e-05
104	520181000730	0.42	1.21805e-11	1.21805e-08	0.103	3.48498e-11	1.16166e-07	16.5	4.78521e-10	1.59507e-06	48	1.62407e-08	4.6402e-06	90	2.61011e-09	9.00039e-05
105	520000000116	0.37	1.07305e-11	1.07305e-08	0.376	1.27219e-10	4.24063e-07	12.7	3.68316e-10	1.22772e-06	36	1.21805e-08	3.48015e-06	89.6	2.59851e-09	8.96039e-05
106	520181000861	0.34	9.86043e-12	9.86043e-09	0.642	2.17219e-10	7.24065e-07	31.5	9.1354e-10	3.04513e-06	31	1.04888e-08	2.9968e-06	89.6	2.59851e-09	8.96039e-05
107	520181000882	0.34	9.86043e-12	9.86043e-09	0.275	9.30457e-11	3.10152e-07	16.4	4.75621e-10	1.5854e-06	50	1.69174e-08	4.83354e-06	89.2	2.58691e-09	8.92039e-05
108	520181000886	0.52	1.50807e-11	1.50807e-08	0.115	3.891e-11	1.297e-07	38.9	1.12815e-09	3.7605e-06	52	1.75941e-08	5.02689e-06	89.1	2.58401e-09	8.91039e-05
109	520181000898	0.43	1.24705e-11	1.24705e-08	0.127	4.29702e-11	1.43234e-07	23.9	6.9313e-10	2.31043e-06	43	1.4549e-08	4.15685e-06	89	2.58111e-09	8.90039e-05
110	520181000579	0.84	2.43611e-11	2.43611e-08	0.319	1.07933e-10	3.59777e-07	16.7	4.84321e-10	1.6144e-06	27	9.1354e-09	2.61011e-06	88.9	2.57821e-09	8.89039e-05
111	520181000851	0.45	1.30506e-11	1.30506e-08	0.223	7.54516e-11	2.51505e-07	11.7	3.39315e-10	1.13105e-06	53	1.79324e-08	5.12356e-06	88.4	2.56371e-09	8.84038e-05
112	520181000735	0.42	1.21805e-11	1.21805e-08	0.148	5.00755e-11	1.66918e-07	24.8	7.19231e-10	2.39744e-06	33	1.11655e-08	3.19014e-06	88.2	2.55791e-09	8.82038e-05
113	520181000878	0.45	1.30506e-11	1.30506e-08	0.203	6.86847e-11	2.28949e-07	31.4	9.1064e-10	3.03547e-06	50	1.69174e-08	4.83354e-06	86.8	2.51731e-09	8.68038e-05
114	520181000758	0.41	1.18905e-11	1.18905e-08	0.169	5.71808e-11	1.90603e-07	29	8.41037e-10	2.80346e-06	48	1.62407e-08	4.6402e-06	86.8	2.51731e-09	8.68038e-05
115	520181000726	0.39	1.13105e-11	1.13105e-08	0.164	5.54891e-11	1.84964e-07	20.8	6.03226e-10	2.01075e-06	39	1.31956e-08	3.77016e-06	86.8	2.51731e-09	8.68038e-05
116	520000000133	0.159	4.6112e-12	4.6112e-09	0.154	5.21056e-11	1.73685e-07	23.7	6.8733e-10	2.2911e-06	26.95	9.11848e-09	2.60528e-06	86.8	2.51731e-09	8.68038e-05
117	520181000890	0.38	1.10205e-11	1.10205e-08	0.116	3.92484e-11	1.30828e-07	20.7	6.00326e-10	2.00109e-06	32	1.08271e-08	3.09347e-06	85.9	2.49121e-09	8.59037e-05
118	520181000780	0.31	8.99039e-12	8.99039e-09	0.12	4.06018e-11	1.35339e-07	23.4	6.7863e-10	2.2621e-06	31	1.04888e-08	2.9968e-06	85.7	2.48541e-09	8.57037e-05
119	520000000163	0.36	1.04405e-11	1.04405e-08	0.211	7.13914e-11	2.37971e-07	8.23	2.3868e-10	7.95601e-07	35	1.18422e-08	3.38348e-06	85.4	2.47671e-09	8.54037e-05
120	520181000744	0.6	1.74008e-11	1.74008e-08	0.168	5.68425e-11	1.89475e-07	18.3	5.30723e-10	1.76908e-06	46	1.5564e-08	4.44686e-06	85	2.46511e-09	8.50037e-05
121	520000000141	0.48	1.39206e-11	1.39206e-08	0.287	9.71059e-11	3.23686e-07	18.8	5.45224e-10	1.81741e-06	37	1.25189e-08	3.57682e-06	84.6	2.45351e-09	8.46037e-05
122	520181000889	0.3	8.70038e-12	8.70038e-09	0.16	5.41357e-11	1.80452e-07	11.9	3.45115e-10	1.15038e-06	35	1.18422e-08	3.38348e-06	84.5	2.45061e-09	8.45037e-05
123	520000000175	0.354	1.02664e-11	1.02664e-08	0.144	4.87221e-11	1.62407e-07	16	4.6402e-10	1.54673e-06	33	1.11655e-08	3.19014e-06	84.5	2.45061e-09	8.45037e-05
124	520000000129	0.31	8.99039e-12	8.99039e-09	0.333	1.1267e-10	3.75566e-07	66.5	1.92858e-09	6.42861e-06	37	1.25189e-08	3.57682e-06	83.4	2.41871e-09	8.34036e-05
125	520000000035	0.54	1.56607e-11	1.56607e-08	0.188	6.36094e-11	2.12031e-07	25.1	7.27932e-10	2.42644e-06	69	2.3346e-08	6.67029e-06	82.5	2.3926e-09	8.25036e-05
126	520000000192	0.304	8.81638e-12	8.81638e-09	0.075	2.53761e-11	8.4587e-08	6.79	1.96919e-10	6.56395e-07	24.6	8.32336e-09	2.3781e-06	82.1	2.381e-09	8.21036e-05
127	520000000029	0.17	4.93021e-12	4.93021e-09	0.29	9.81209e-11	3.2707e-07	33.5	9.71542e-10	3.23847e-06	26	8.79705e-09	2.51344e-06	81.4	2.3607e-09	8.14035e-05
128	520000000146	0.23	6.67029e-12	6.67029e-09	0.18	6.09027e-11	2.03009e-07	12.4	3.59616e-10	1.19872e-06	32	1.08271e-08	3.09347e-06	81.1	2.352e-09	8.11035e-05
129	520000000187	0.552	1.60087e-11	1.60087e-08	0.17	5.75192e-11	1.91731e-07	18.8	5.45224e-10	1.81741e-06	29.6	1.00151e-08	2.86146e-06	80.7	2.3404e-09	8.07035e-05
130	520181000816	0.19	5.51024e-12	5.51024e-09	0.166	5.61658e-11	1.87219e-07	16.3	4.72721e-10	1.57574e-06	33	1.11655e-08	3.19014e-06	79.4	2.3027e-09	7.94035e-05
131	520000000135	0.455	1.31956e-11	1.31956e-08	0.2625	8.88164e-11	2.96055e-07	13.15	3.81367e-10	1.27122e-06	41	1.38723e-08	3.96351e-06	79.35	2.30125e-09	7.93535e-05
132	520000000162	0.52	1.50807e-11	1.50807e-08	0.221	7.47749e-11	2.4925e-07	12.5	3.62516e-10	1.20839e-06	34	1.15038e-08	3.28681e-06	79	2.2911e-09	7.90034e-05
133	520181000832	0.39	1.13105e-11	1.13105e-08	0.165	5.58274e-11	1.86091e-07	27.5	7.97535e-10	2.65845e-06	45	1.52257e-08	4.35019e-06	78.9	2.2882e-09	7.89034e-05
134	520000000110	0.367	1.06435e-11	1.06435e-08	0.16	5.41357e-11	1.80452e-07	2.16	6.26427e-11	2.08809e-07	18	6.09027e-09	1.74008e-06	78.7	2.2824e-09	7.87034e-05
135	520000000128	0.3	8.70038e-12	8.70038e-09	0.226	7.64667e-11	2.54889e-07	17.1	4.95922e-10	1.65307e-06	32	1.08271e-08	3.09347e-06	78.5	2.2766e-09	7.85034e-05
136	520181000853	0.27	7.83034e-12	7.83034e-09	0.169	5.71808e-11	1.90603e-07	12.3	3.56716e-10	1.18905e-06	29	9.81209e-09	2.80346e-06	77.8	2.2563e-09	7.78034e-05
137	520181000885	0.59	1.71107e-11	1.71107e-08	0.257	8.69555e-11	2.89852e-07	30.8	8.93239e-10	2.97746e-06	62	2.09776e-08	5.99359e-06	77.6	2.2505e-09	7.76034e-05
138	520000000176	0.58	1.68207e-11	1.68207e-08	0.13	4.39852e-11	1.46617e-07	12.9	3.74116e-10	1.24705e-06	36	1.21805e-08	3.48015e-06	77.2	2.2389e-09	7.72034e-05
139	520000000139	0.225	6.52528e-12	6.52528e-09	0.2365	8.00193e-11	2.66731e-07	9.64	2.79572e-10	9.31907e-07	23.5	7.95118e-09	2.27177e-06	76.1	2.207e-09	7.61033e-05
140	520181000789	0.3	8.70038e-12	8.70038e-09	0.144	4.87221e-11	1.62407e-07	18.8	5.45224e-10	1.81741e-06	37	1.25189e-08	3.57682e-06	75.9	2.2012e-09	7.59033e-05
141	520181000736	0.725	2.10259e-11	2.10259e-08	0.263	8.89855e-11	2.96618e-07	40	1.16005e-09	3.86683e-06	39.5	1.33647e-08	3.8185e-06	75.85	2.19975e-09	7.58533e-05
142	520181000897	0.26	7.54033e-12	7.54033e-09	0.11	3.72183e-11	1.24061e-07	16.9	4.90121e-10	1.63374e-06	39	1.31956e-08	3.77016e-06	75.7	2.1954e-09	7.57033e-05
143	520181000783	0.35	1.01504e-11	1.01504e-08	0.125	4.22935e-11	1.40978e-07	22.7	6.58329e-10	2.19443e-06	32	1.08271e-08	3.09347e-06	75.5	2.1896e-09	7.55033e-05
144	520181000660	0.15	4.35019e-12	4.35019e-09	0.123	4.16168e-11	1.38723e-07	20.7	6.00326e-10	2.00109e-06	31	1.04888e-08	2.9968e-06	75.2	2.18089e-09	7.52033e-05
145	520000000179	1.03	2.98713e-11	2.98713e-08	0.165	5.58274e-11	1.86091e-07	11.7	3.39315e-10	1.13105e-06	43.8	1.48196e-08	4.23418e-06	74.9	2.17219e-09	7.49033e-05
146	520000000134	0.518	1.50227e-11	1.50227e-08	0.16	5.41357e-11	1.80452e-07	14.2	4.11818e-10	1.37273e-06	26.5	8.96622e-09	2.56178e-06	74.5	2.16059e-09	7.45032e-05
147	520181000845	0.36	1.04405e-11	1.04405e-08	0.158	5.3459e-11	1.78197e-07	15.1	4.37919e-10	1.45973e-06	37	1.25189e-08	3.57682e-06	74.4	2.15769e-09	7.44032e-05
148	520181000826	0.31	8.99039e-12	8.99039e-09	0.125	4.22935e-11	1.40978e-07	16.4	4.75621e-10	1.5854e-06	33	1.11655e-08	3.19014e-06	74	2.14609e-09	7.40032e-05
149	520000000028	0.25	7.25032e-12	7.25032e-09	0.398	1.34663e-10	4.48875e-07	43.1	1.24995e-09	4.16651e-06	32	1.08271e-08	3.09347e-06	73.7	2.13739e-09	7.37032e-05
150	520000000147	0.556	1.61247e-11	1.61247e-08	0.16	5.41357e-11	1.80452e-07	15.7	4.5532e-10	1.51773e-06	28.6	9.67675e-09	2.76479e-06	73.1	2.11999e-09	7.31032e-05
151	520181000867	0.32	9.2804e-12	9.2804e-09	0.274	9.27074e-11	3.09025e-07	20.6	5.97426e-10	1.99142e-06	36	1.21805e-08	3.48015e-06	72.8	2.11129e-09	7.28032e-05
152	520181000854	0.14	4.06018e-12	4.06018e-09	0.083	2.80829e-11	9.36096e-08	14	4.06018e-10	1.35339e-06	30	1.01504e-08	2.90013e-06	71.8	2.08229e-09	7.18031e-05
153	520000000078	0.27	7.83034e-12	7.83034e-09	0.195	6.59779e-11	2.19926e-07	9.81	2.84502e-10	9.48341e-07	30	1.01504e-08	2.90013e-06	71.7	2.07939e-09	7.17031e-05
154	520000000136	0.22	6.38028e-12	6.38028e-09	0.188	6.36094e-11	2.12031e-07	13.5	3.91517e-10	1.30506e-06	29	9.81209e-09	2.80346e-06	71.6	2.07649e-09	7.16031e-05
155	520181000876	0.55	1.59507e-11	1.59507e-08	0.128	4.33086e-11	1.44362e-07	10.9	3.16114e-10	1.05371e-06	30	1.01504e-08	2.90013e-06	71.4	2.07069e-09	7.14031e-05
156	520181000887	0.34	9.86043e-12	9.86043e-09	0.14	4.73687e-11	1.57896e-07	21.2	6.14827e-10	2.04942e-06	40	1.35339e-08	3.86683e-06	70.9	2.05619e-09	7.09031e-05
157	520181000880	0.41	1.18905e-11	1.18905e-08	0.188	6.36094e-11	2.12031e-07	16.9	4.90121e-10	1.63374e-06	40	1.35339e-08	3.86683e-06	70.5	2.04459e-09	7.05031e-05
158	520181000840	0.56	1.62407e-11	1.62407e-08	0.086	2.90979e-11	9.69931e-08	23.6	6.8443e-10	2.28143e-06	38	1.28572e-08	3.67349e-06	70.2	2.03589e-09	7.02031e-05
159	520000000149	0.24	6.9603e-12	6.9603e-09	0.144	4.87221e-11	1.62407e-07	9.83	2.85082e-10	9.50275e-07	30	1.01504e-08	2.90013e-06	69.9	2.02719e-09	6.9903e-05
160	520181000571	1.25	3.62516e-11	3.62516e-08	0.331	1.11993e-10	3.73311e-07	15.2	4.40819e-10	1.4694e-06	32	1.08271e-08	3.09347e-06	69.1	2.00399e-09	6.9103e-05
161	520000000002	0.26	7.54033e-12	7.54033e-09	0.106	3.58649e-11	1.1955e-07	14.5	4.20518e-10	1.40173e-06	34	1.15038e-08	3.28681e-06	69	2.00109e-09	6.9003e-05
162	520000000001	0.22	6.38028e-12	6.38028e-09	0.114	3.85717e-11	1.28572e-07	24	6.9603e-10	2.3201e-06	30	1.01504e-08	2.90013e-06	69	2.00109e-09	6.9003e-05
163	520000000022	0.41	1.18905e-11	1.18905e-08	0.17	5.75192e-11	1.91731e-07	36.3	1.05275e-09	3.50915e-06	47	1.59024e-08	4.54353e-06	68.9	1.99819e-09	6.8903e-05
164	520181000850	0.5	1.45006e-11	1.45006e-08	0.179	6.05643e-11	2.01881e-07	10.3	2.98713e-10	9.9571e-07	36	1.21805e-08	3.48015e-06	67.6	1.96049e-09	6.76029e-05
165	520000000152	0.484	1.40366e-11	1.40366e-08	0.139	4.70304e-11	1.56768e-07	14.7	4.26319e-10	1.42106e-06	23.8	8.05268e-09	2.30077e-06	66.9	1.94018e-09	6.69029e-05
166	520000000184	0.294	8.52637e-12	8.52637e-09	0.128	4.33086e-11	1.44362e-07	6.07	1.76038e-10	5.86792e-07	26.7	9.03389e-09	2.58111e-06	66.8	1.93728e-09	6.68029e-05
167	520181000855	0.33	9.57042e-12	9.57042e-09	0.312	1.05565e-10	3.51882e-07	14.7	4.26319e-10	1.42106e-06	35	1.18422e-08	3.38348e-06	65.1	1.88798e-09	6.51028e-05
168	520000000154	0.33	9.57042e-12	9.57042e-09	0.129	4.36469e-11	1.4549e-07	8.97	2.60141e-10	8.67138e-07	28	9.47375e-09	2.70678e-06	65.1	1.88798e-09	6.51028e-05
169	520181000870	0.27	7.83034e-12	7.83034e-09	0.211	7.13914e-11	2.37971e-07	33.6	9.74442e-10	3.24814e-06	36	1.21805e-08	3.48015e-06	64.7	1.87638e-09	6.47028e-05
170	520181000767	0.43	1.24705e-11	1.24705e-08	0.092	3.1128e-11	1.0376e-07	23	6.67029e-10	2.22343e-06	45	1.52257e-08	4.35019e-06	63.8	1.85028e-09	6.38028e-05
171	520181000856	0.2	5.80025e-12	5.80025e-09	0.106	3.58649e-11	1.1955e-07	7.81	2.265e-10	7.55e-07	27	9.1354e-09	2.61011e-06	62.7	1.81838e-09	6.27027e-05
172	520000000084	0.1195	3.46565e-12	3.46565e-09	0.1615	5.46432e-11	1.82144e-07	13.5	3.91517e-10	1.30506e-06	13.5	4.5677e-09	1.30506e-06	62.25	1.80533e-09	6.22527e-05
173	520000000186	0.967	2.80442e-11	2.80442e-08	0.096	3.24814e-11	1.08271e-07	6.71	1.94598e-10	6.48662e-07	23.4	7.91734e-09	2.2621e-06	62	1.79808e-09	6.20027e-05
174	520000000020	0.5	1.45006e-11	1.45006e-08	0.109	3.68799e-11	1.22933e-07	25.6	7.42432e-10	2.47477e-06	36	1.21805e-08	3.48015e-06	61.7	1.78938e-09	6.17027e-05
175	520181000891	0.21	6.09027e-12	6.09027e-09	0.1	3.38348e-11	1.12783e-07	11.5	3.33515e-10	1.11172e-06	28	9.47375e-09	2.70678e-06	60.3	1.74878e-09	6.03026e-05
176	520000000150	0.447	1.29636e-11	1.29636e-08	0.144	4.87221e-11	1.62407e-07	4.24	1.22965e-10	4.09885e-07	24.5	8.28953e-09	2.36844e-06	59.4	1.72267e-09	5.94026e-05
177	520181000874	0.28	8.12035e-12	8.12035e-09	0.172	5.81959e-11	1.93986e-07	6.35	1.84158e-10	6.1386e-07	29	9.81209e-09	2.80346e-06	58.3	1.69077e-09	5.83025e-05
178	520181000846	0.22	6.38028e-12	6.38028e-09	0.099	3.34965e-11	1.11655e-07	11.4	3.30614e-10	1.10205e-06	29	9.81209e-09	2.80346e-06	58.1	1.68497e-09	5.81025e-05
179	520181000883	0.3	8.70038e-12	8.70038e-09	0.195	6.59779e-11	2.19926e-07	14.1	4.08918e-10	1.36306e-06	32	1.08271e-08	3.09347e-06	57.9	1.67917e-09	5.79025e-05
180	520000000142	0.706	2.04749e-11	2.04749e-08	0.075	2.53761e-11	8.4587e-08	11	3.19014e-10	1.06338e-06	19.6	6.63162e-09	1.89475e-06	56.8	1.64727e-09	5.68025e-05
181	520000000172	0.758	2.1983e-11	2.1983e-08	0.075	2.53761e-11	8.4587e-08	10.9	3.16114e-10	1.05371e-06	17.3	5.85342e-09	1.67241e-06	56.7	1.64437e-09	5.67025e-05
182	520181000892	0.24	6.9603e-12	6.9603e-09	0.126	4.26319e-11	1.42106e-07	8.65	2.50861e-10	8.36203e-07	27	9.1354e-09	2.61011e-06	54.6	1.58347e-09	5.46024e-05
183	520000000074	0.434	1.25865e-11	1.25865e-08	0.094	3.18047e-11	1.06016e-07	4.35	1.26155e-10	4.20518e-07	20.2	6.83463e-09	1.95275e-06	52.4	1.51967e-09	5.24023e-05
184	520181000884	0.37	1.07305e-11	1.07305e-08	0.143	4.83838e-11	1.61279e-07	13.2	3.82817e-10	1.27606e-06	51	1.72558e-08	4.93021e-06	50.9	1.47616e-09	5.09022e-05
185	520000000181	0.176	5.10422e-12	5.10422e-09	0.091	3.07897e-11	1.02632e-07	5.38	1.56027e-10	5.20089e-07	15.2	5.14289e-09	1.4694e-06	45	1.30506e-09	4.5002e-05
186	520000000167	0.181	5.24923e-12	5.24923e-09	0.08	2.70678e-11	9.02261e-08	4.72	1.36886e-10	4.56287e-07	17.9	6.05643e-09	1.73041e-06	44.3	1.28476e-09	4.43019e-05
187	520181000875	0.18	5.22023e-12	5.22023e-09	0.119	4.02634e-11	1.34211e-07	5.46	1.58347e-10	5.27823e-07	26	8.79705e-09	2.51344e-06	44	1.27606e-09	4.40019e-05
188	520000000161	0.27	7.83034e-12	7.83034e-09	0.149	5.04139e-11	1.68046e-07	6.02	1.74588e-10	5.81959e-07	29.8	1.00828e-08	2.88079e-06	43.2	1.25285e-09	4.32019e-05
189	520181000628	0.3	8.70038e-12	8.70038e-09	0.101	3.41732e-11	1.13911e-07	22.3	6.46728e-10	2.15576e-06	37	1.25189e-08	3.57682e-06	41.8	1.21225e-09	4.18018e-05
190	520000000180	0.102	2.95813e-12	2.95813e-09	0.048	1.62407e-11	5.41357e-08	3.04	8.81638e-11	2.93879e-07	13.2	4.46619e-09	1.27606e-06	24.2	7.01831e-10	2.42011e-05

## Sheet: carcinogenic inhalation risk
				carcinogenic inhalation risk
				Cd			As			Cr
				8.04954e-11			1.14569e-08			1.15179e-07
OBJECTID	BSM	Cd	ADI	(Cd)ADI*SF	As	ADI	(As)ADI*SF	Cr	ADI	（Cr）ADI*SF
1	520000000083	0.23	6.67029e-12	4.20228e-11	54.9	1.59217e-09	2.40418e-08	199	5.77125e-09	2.42393e-07		RfD and SF values of heavy metals under different exposure pathways
2	520181000830	0.27	7.83034e-12	4.93311e-11	13.5	3.91517e-10	5.91191e-09	180	5.22023e-09	2.1925e-07		Elements	cd	hg	as	pb	cr
3	520000000071	0.21	6.09027e-12	3.83687e-11	64.5	1.87058e-09	2.82458e-08	170	4.93021e-09	2.07069e-07		(Ingest by mouth)ＲfDing /mg·( kg·d)⁻¹	0.001	0.0003	0.0003	0.0035	0.003
4	520181000695	1.41	4.08918e-11	2.57618e-10	11.4	3.30614e-10	4.99228e-09	159	4.6112e-09	1.9367e-07		（Inhalation）ＲfDinh /mg·( kg·d)⁻¹	0.001	0.0003	0.0003	0.0035	2.9e-05
5	520181000795	0.4	1.16005e-11	7.30832e-11	24	6.9603e-10	1.05101e-08	156	4.5242e-09	1.90016e-07		（Dermal contact）ＲfDderm /mg·( kg·d) ⁻¹	1e-05	2.1e-05	0.0012	0.00052	6e-05
6	520181000909	0.27	7.83034e-12	4.93311e-11	64.7	1.87638e-09	2.83334e-08	153	4.43719e-09	1.86362e-07		(Ingest by mouth)SF /( kg·d)·mg⁻¹	6.1		1.5	0.0085	0.5
7	520181000837	0.83	2.4071e-11	1.51648e-10	20	5.80025e-10	8.75838e-09	151	4.37919e-09	1.83926e-07		（Inhalation）SF /( kg·d)·mg ⁻¹	6.3		15.1	₋	42
8	520000000041	0.2	5.80025e-12	3.65416e-11	55.4	1.60667e-09	2.42607e-08	148	4.29219e-09	1.80272e-07		（Dermal contactSF /( kg·d)·mg ⁻¹	6.1		3.66	₋	20
9	520181000596	1.35	3.91517e-11	2.46656e-10	29.7	8.61337e-10	1.30062e-08	146	4.23418e-09	1.77836e-07
10	520181000908	0.31	8.99039e-12	5.66395e-11	59.3	1.71977e-09	2.59686e-08	143	4.14718e-09	1.74182e-07
11	520000000069	0.17	4.93021e-12	3.10604e-11	35	1.01504e-09	1.53272e-08	140	4.06018e-09	1.70527e-07
12	520181000877	0.36	1.04405e-11	6.57749e-11	9.5	2.75512e-10	4.16023e-09	140	4.06018e-09	1.70527e-07
13	520181000847	0.27	7.83034e-12	4.93311e-11	55.9	1.62117e-09	2.44797e-08	138	4.00217e-09	1.68091e-07
14	520000000052	0.13	3.77016e-12	2.3752e-11	60.3	1.74878e-09	2.64065e-08	134	3.88617e-09	1.63219e-07
15	520000000051	0.69	2.00109e-11	1.26068e-10	33.4	9.68642e-10	1.46265e-08	133	3.85717e-09	1.62001e-07
16	520000000096	0.24	6.9603e-12	4.38499e-11	48.9	1.41816e-09	2.14142e-08	133	3.85717e-09	1.62001e-07
17	520181000915	0.34	9.86043e-12	6.21207e-11	50.6	1.46746e-09	2.21587e-08	131	3.79917e-09	1.59565e-07
18	520181000702	0.82	2.3781e-11	1.49821e-10	25.9	7.51133e-10	1.13421e-08	131	3.79917e-09	1.59565e-07
19	520000000060	0.38	1.10205e-11	6.9429e-11	24	6.9603e-10	1.05101e-08	129	3.74116e-09	1.57129e-07
20	520181000681	1.1	3.19014e-11	2.00979e-10	13.5	3.91517e-10	5.91191e-09	129	3.74116e-09	1.57129e-07
21	520000000072	0.235	6.8153e-12	4.29364e-11	54.9	1.59217e-09	2.40418e-08	127	3.68316e-09	1.54693e-07
22	520181000771	0.24	6.9603e-12	4.38499e-11	22.7	6.58329e-10	9.94076e-09	127	3.68316e-09	1.54693e-07
23	520181000750	0.35	1.01504e-11	6.39478e-11	21	6.09027e-10	9.1963e-09	127	3.68316e-09	1.54693e-07
24	520000000059	0.72	2.08809e-11	1.3155e-10	48.3	1.40076e-09	2.11515e-08	126	3.65416e-09	1.53475e-07
25	520000000064	0.18	5.22023e-12	3.28874e-11	66.6	1.93148e-09	2.91654e-08	125	3.62516e-09	1.52257e-07
26	520181000556	1.41	4.08918e-11	2.57618e-10	19.4	5.62624e-10	8.49563e-09	125	3.62516e-09	1.52257e-07
27	520181000902	0.26	7.54033e-12	4.75041e-11	46.2	1.33986e-09	2.02319e-08	124	3.59616e-09	1.51039e-07
28	520181000906	0.19	5.51024e-12	3.47145e-11	48.7	1.41236e-09	2.13267e-08	124	3.59616e-09	1.51039e-07
29	520000000061	0.78	2.2621e-11	1.42512e-10	31.6	9.1644e-10	1.38382e-08	123	3.56716e-09	1.49821e-07
30	520181000866	0.57	1.65307e-11	1.04144e-10	17.6	5.10422e-10	7.70738e-09	123	3.56716e-09	1.49821e-07
31	520181000747	0.24	6.9603e-12	4.38499e-11	50.1	1.45296e-09	2.19397e-08	122	3.53815e-09	1.48602e-07
32	520000000101	0.18	5.22023e-12	3.28874e-11	41.2	1.19485e-09	1.80423e-08	120	3.48015e-09	1.46166e-07
33	520181000733	0.52	1.50807e-11	9.50081e-11	35.8	1.03825e-09	1.56775e-08	120	3.48015e-09	1.46166e-07
34	520181000754	0.37	1.07305e-11	6.76019e-11	45.5	1.31956e-09	1.99253e-08	120	3.48015e-09	1.46166e-07
35	520000000097	0.53	1.53707e-11	9.68352e-11	31.5	9.1354e-10	1.37945e-08	119	3.45115e-09	1.44948e-07
36	520181000569	1.26	3.65416e-11	2.30212e-10	18.6	5.39423e-10	8.14529e-09	119	3.45115e-09	1.44948e-07
37	520000000130	0.4295	1.2456e-11	7.84731e-11	22.35	6.48178e-10	9.78749e-09	119	3.45115e-09	1.44948e-07
38	520000000067	0.43	1.24705e-11	7.85644e-11	26	7.54033e-10	1.13859e-08	117	3.39315e-09	1.42512e-07
39	520181000742	0.64	1.85608e-11	1.16933e-10	71.4	2.07069e-09	3.12674e-08	116	3.36415e-09	1.41294e-07
40	520000000153	1.06	3.07413e-11	1.9367e-10	30.2	8.75838e-10	1.32252e-08	115	3.33515e-09	1.40076e-07
41	520181000916	0.22	6.38028e-12	4.01957e-11	58.6	1.69947e-09	2.56621e-08	115	3.33515e-09	1.40076e-07
42	520181000775	0.19	5.51024e-12	3.47145e-11	40.4	1.17165e-09	1.76919e-08	113	3.27714e-09	1.3764e-07
43	520181000901	0.23	6.67029e-12	4.20228e-11	40.5	1.17455e-09	1.77357e-08	113	3.27714e-09	1.3764e-07
44	520000000085	0.41	1.18905e-11	7.49103e-11	27.1	7.85934e-10	1.18676e-08	112	3.24814e-09	1.36422e-07
45	520181000913	0.2	5.80025e-12	3.65416e-11	60.3	1.74878e-09	2.64065e-08	112	3.24814e-09	1.36422e-07
46	520181000914	0.25	7.25032e-12	4.5677e-11	52.5	1.52257e-09	2.29908e-08	112	3.24814e-09	1.36422e-07
47	520181000833	0.45	1.30506e-11	8.22186e-11	30.8	8.93239e-10	1.34879e-08	111	3.21914e-09	1.35204e-07
48	520000000047	0.115	3.33515e-12	2.10114e-11	36.15	1.0484e-09	1.58308e-08	111	3.21914e-09	1.35204e-07
49	520181000896	0.45	1.30506e-11	8.22186e-11	16.1	4.6692e-10	7.0505e-09	111	3.21914e-09	1.35204e-07
50	520181000842	0.95	2.75512e-11	1.73573e-10	32.2	9.33841e-10	1.4101e-08	109	3.16114e-09	1.32768e-07
51	520181000760	0.58	1.68207e-11	1.05971e-10	21.9	6.35128e-10	9.59043e-09	109	3.16114e-09	1.32768e-07
52	520181000912	0.38	1.10205e-11	6.9429e-11	27.7	8.03335e-10	1.21304e-08	109	3.16114e-09	1.32768e-07
53	520000000077	0.52	1.50807e-11	9.50081e-11	30.3	8.78738e-10	1.32689e-08	107	3.10314e-09	1.30332e-07
54	520000000120	0.49	1.42106e-11	8.95269e-11	25.3	7.33732e-10	1.10794e-08	107	3.10314e-09	1.30332e-07
55	520000000079	0.74	2.14609e-11	1.35204e-10	27.4	7.94635e-10	1.1999e-08	107	3.10314e-09	1.30332e-07
56	520000000169	0.88	2.55211e-11	1.60783e-10	6.34	1.83868e-10	2.77641e-09	106	3.07413e-09	1.29114e-07
57	520181000911	0.37	1.07305e-11	6.76019e-11	35.6	1.03244e-09	1.55899e-08	105	3.04513e-09	1.27896e-07
58	520181000720	0.24	6.9603e-12	4.38499e-11	25	7.25032e-10	1.0948e-08	105	3.04513e-09	1.27896e-07
59	520181000852	0.26	7.54033e-12	4.75041e-11	79.4	2.3027e-09	3.47708e-08	104	3.01613e-09	1.26678e-07
60	520181000869	0.5	1.45006e-11	9.1354e-11	68.4	1.98369e-09	2.99537e-08	104	3.01613e-09	1.26678e-07
61	520181000905	0.15	4.35019e-12	2.74062e-11	38.3	1.11075e-09	1.67723e-08	104	3.01613e-09	1.26678e-07
62	520181000865	0.43	1.24705e-11	7.85644e-11	31.1	9.01939e-10	1.36193e-08	102	2.95813e-09	1.24241e-07
63	520000000160	0.912	2.64492e-11	1.6663e-10	24.2	7.01831e-10	1.05976e-08	102	2.95813e-09	1.24241e-07
64	520000000144	1.09	3.16114e-11	1.99152e-10	15.5	4.4952e-10	6.78775e-09	102	2.95813e-09	1.24241e-07
65	520181000895	0.52	1.50807e-11	9.50081e-11	32.5	9.42541e-10	1.42324e-08	102	2.95813e-09	1.24241e-07
66	520000000121	0.266	7.71434e-12	4.86003e-11	16.1	4.6692e-10	7.0505e-09	102	2.95813e-09	1.24241e-07
67	520000000157	1.46	4.23418e-11	2.66754e-10	14.7	4.26319e-10	6.43741e-09	101	2.92913e-09	1.23023e-07
68	520181000710	0.42	1.21805e-11	7.67373e-11	18.5	5.36523e-10	8.1015e-09	100	2.90013e-09	1.21805e-07
69	520181000857	0.4	1.16005e-11	7.30832e-11	71.5	2.07359e-09	3.13112e-08	99.8	2.89433e-09	1.21562e-07
70	520000000124	0.32	9.2804e-12	5.84665e-11	66.5	1.92858e-09	2.91216e-08	99.3	2.87983e-09	1.20953e-07
71	520181000776	0.27	7.83034e-12	4.93311e-11	25.2	7.30832e-10	1.10356e-08	99.1	2.87403e-09	1.20709e-07
72	520000000104	0.676	1.96049e-11	1.23511e-10	24.6	7.13431e-10	1.07728e-08	98.7	2.86242e-09	1.20222e-07
73	520000000075	1.08	3.13214e-11	1.97325e-10	37	1.07305e-09	1.6203e-08	98.3	2.85082e-09	1.19735e-07
74	520000000038	0.13	3.77016e-12	2.3752e-11	41	1.18905e-09	1.79547e-08	98.3	2.85082e-09	1.19735e-07
75	520181000749	0.36	1.04405e-11	6.57749e-11	23	6.67029e-10	1.00721e-08	98.1	2.84502e-09	1.19491e-07
76	520181000894	0.5	1.45006e-11	9.1354e-11	30.3	8.78738e-10	1.32689e-08	98	2.84212e-09	1.19369e-07
77	520181000794	0.31	8.99039e-12	5.66395e-11	17	4.93021e-10	7.44462e-09	97.9	2.83922e-09	1.19247e-07
78	520181000864	0.21	6.09027e-12	3.83687e-11	55.9	1.62117e-09	2.44797e-08	97.8	2.83632e-09	1.19126e-07
79	520181000759	0.41	1.18905e-11	7.49103e-11	18.9	5.48124e-10	8.27667e-09	97.6	2.83052e-09	1.18882e-07
80	520000000098	0.3	8.70038e-12	5.48124e-11	32.1	9.30941e-10	1.40572e-08	97.1	2.81602e-09	1.18273e-07
81	520181000748	0.6	1.74008e-11	1.09625e-10	16.8	4.87221e-10	7.35704e-09	96.3	2.79282e-09	1.17299e-07
82	520000000032	0.707	2.05039e-11	1.29175e-10	8.02	2.3259e-10	3.51211e-09	96	2.78412e-09	1.16933e-07
83	520000000068	0.53	1.53707e-11	9.68352e-11	30.2	8.75838e-10	1.32252e-08	95.7	2.77542e-09	1.16568e-07
84	520000000193	0.2	5.80025e-12	3.65416e-11	7.64	2.2157e-10	3.3457e-09	95.7	2.77542e-09	1.16568e-07
85	520000000164	0.383	1.11075e-11	6.99771e-11	10.8	3.13214e-10	4.72953e-09	94.4	2.73772e-09	1.14984e-07
86	520181000899	0.5	1.45006e-11	9.1354e-11	38.7	1.12235e-09	1.69475e-08	94.2	2.73192e-09	1.14741e-07
87	520181000788	0.35	1.01504e-11	6.39478e-11	21.9	6.35128e-10	9.59043e-09	93.9	2.72322e-09	1.14375e-07
88	520181000737	0.26	7.54033e-12	4.75041e-11	36.8	1.06725e-09	1.61154e-08	93.8	2.72032e-09	1.14253e-07
89	520181000907	0.48	1.39206e-11	8.76998e-11	39.9	1.15715e-09	1.7473e-08	93.5	2.71162e-09	1.13888e-07
90	520181000910	0.42	1.21805e-11	7.67373e-11	18.2	5.27823e-10	7.97013e-09	93	2.69712e-09	1.13279e-07
91	520181000836	0.38	1.10205e-11	6.9429e-11	20.2	5.85825e-10	8.84596e-09	92.9	2.69422e-09	1.13157e-07
92	520181000872	0.36	1.04405e-11	6.57749e-11	18.8	5.45224e-10	8.23288e-09	92.9	2.69422e-09	1.13157e-07
93	520000000131	0.36	1.04405e-11	6.57749e-11	15.2	4.40819e-10	6.65637e-09	92.4	2.67972e-09	1.12548e-07
94	520181000888	0.44	1.27606e-11	8.03915e-11	37.2	1.07885e-09	1.62906e-08	92	2.66812e-09	1.12061e-07
95	520181000879	0.4	1.16005e-11	7.30832e-11	12.9	3.74116e-10	5.64916e-09	91.4	2.65072e-09	1.1133e-07
96	520000000191	0.75	2.17509e-11	1.37031e-10	10.5	3.04513e-10	4.59815e-09	91.3	2.64782e-09	1.11208e-07
97	520000000188	0.902	2.61591e-11	1.64803e-10	5.14	1.49066e-10	2.2509e-09	90.9	2.63621e-09	1.10721e-07
98	520181000893	0.28	8.12035e-12	5.11582e-11	69.8	2.02429e-09	3.05668e-08	90.8	2.63331e-09	1.10599e-07
99	520000000132	0.449	1.30216e-11	8.20359e-11	25.8	7.48233e-10	1.12983e-08	90.8	2.63331e-09	1.10599e-07
100	520181000903	0.58	1.68207e-11	1.05971e-10	24.5	7.10531e-10	1.0729e-08	90.7	2.63041e-09	1.10477e-07
101	520000000092	0.28	8.12035e-12	5.11582e-11	17.9	5.19123e-10	7.83875e-09	90.6	2.62751e-09	1.10356e-07
102	520181000799	0.57	1.65307e-11	1.04144e-10	22.3	6.46728e-10	9.76559e-09	90.3	2.61881e-09	1.0999e-07
103	520181000752	0.4	1.16005e-11	7.30832e-11	75.7	2.1954e-09	3.31505e-08	90.2	2.61591e-09	1.09868e-07
104	520181000730	0.42	1.21805e-11	7.67373e-11	16.5	4.78521e-10	7.22566e-09	90	2.61011e-09	1.09625e-07
105	520000000116	0.37	1.07305e-11	6.76019e-11	12.7	3.68316e-10	5.56157e-09	89.6	2.59851e-09	1.09138e-07
106	520181000861	0.34	9.86043e-12	6.21207e-11	31.5	9.1354e-10	1.37945e-08	89.6	2.59851e-09	1.09138e-07
107	520181000882	0.34	9.86043e-12	6.21207e-11	16.4	4.75621e-10	7.18187e-09	89.2	2.58691e-09	1.0865e-07
108	520181000886	0.52	1.50807e-11	9.50081e-11	38.9	1.12815e-09	1.70351e-08	89.1	2.58401e-09	1.08529e-07
109	520181000898	0.43	1.24705e-11	7.85644e-11	23.9	6.9313e-10	1.04663e-08	89	2.58111e-09	1.08407e-07
110	520181000579	0.84	2.43611e-11	1.53475e-10	16.7	4.84321e-10	7.31325e-09	88.9	2.57821e-09	1.08285e-07
111	520181000851	0.45	1.30506e-11	8.22186e-11	11.7	3.39315e-10	5.12365e-09	88.4	2.56371e-09	1.07676e-07
112	520181000735	0.42	1.21805e-11	7.67373e-11	24.8	7.19231e-10	1.08604e-08	88.2	2.55791e-09	1.07432e-07
113	520181000878	0.45	1.30506e-11	8.22186e-11	31.4	9.1064e-10	1.37507e-08	86.8	2.51731e-09	1.05727e-07
114	520181000758	0.41	1.18905e-11	7.49103e-11	29	8.41037e-10	1.26997e-08	86.8	2.51731e-09	1.05727e-07
115	520181000726	0.39	1.13105e-11	7.12561e-11	20.8	6.03226e-10	9.10872e-09	86.8	2.51731e-09	1.05727e-07
116	520000000133	0.159	4.6112e-12	2.90506e-11	23.7	6.8733e-10	1.03787e-08	86.8	2.51731e-09	1.05727e-07
117	520181000890	0.38	1.10205e-11	6.9429e-11	20.7	6.00326e-10	9.06492e-09	85.9	2.49121e-09	1.04631e-07
118	520181000780	0.31	8.99039e-12	5.66395e-11	23.4	6.7863e-10	1.02473e-08	85.7	2.48541e-09	1.04387e-07
119	520000000163	0.36	1.04405e-11	6.57749e-11	8.23	2.3868e-10	3.60407e-09	85.4	2.47671e-09	1.04022e-07
120	520181000744	0.6	1.74008e-11	1.09625e-10	18.3	5.30723e-10	8.01392e-09	85	2.46511e-09	1.03535e-07
121	520000000141	0.48	1.39206e-11	8.76998e-11	18.8	5.45224e-10	8.23288e-09	84.6	2.45351e-09	1.03047e-07
122	520181000889	0.3	8.70038e-12	5.48124e-11	11.9	3.45115e-10	5.21124e-09	84.5	2.45061e-09	1.02925e-07
123	520000000175	0.354	1.02664e-11	6.46786e-11	16	4.6402e-10	7.0067e-09	84.5	2.45061e-09	1.02925e-07
124	520000000129	0.31	8.99039e-12	5.66395e-11	66.5	1.92858e-09	2.91216e-08	83.4	2.41871e-09	1.01586e-07
125	520000000035	0.54	1.56607e-11	9.86623e-11	25.1	7.27932e-10	1.09918e-08	82.5	2.3926e-09	1.00489e-07
126	520000000192	0.304	8.81638e-12	5.55432e-11	6.79	1.96919e-10	2.97347e-09	82.1	2.381e-09	1.00002e-07
127	520000000029	0.17	4.93021e-12	3.10604e-11	33.5	9.71542e-10	1.46703e-08	81.4	2.3607e-09	9.91495e-08
128	520000000146	0.23	6.67029e-12	4.20228e-11	12.4	3.59616e-10	5.4302e-09	81.1	2.352e-09	9.87841e-08
129	520000000187	0.552	1.60087e-11	1.00855e-10	18.8	5.45224e-10	8.23288e-09	80.7	2.3404e-09	9.82969e-08
130	520181000816	0.19	5.51024e-12	3.47145e-11	16.3	4.72721e-10	7.13808e-09	79.4	2.3027e-09	9.67134e-08
131	520000000135	0.455	1.31956e-11	8.31321e-11	13.15	3.81367e-10	5.75864e-09	79.35	2.30125e-09	9.66525e-08
132	520000000162	0.52	1.50807e-11	9.50081e-11	12.5	3.62516e-10	5.47399e-09	79	2.2911e-09	9.62262e-08
133	520181000832	0.39	1.13105e-11	7.12561e-11	27.5	7.97535e-10	1.20428e-08	78.9	2.2882e-09	9.61044e-08
134	520000000110	0.367	1.06435e-11	6.70538e-11	2.16	6.26427e-11	9.45905e-10	78.7	2.2824e-09	9.58608e-08
135	520000000128	0.3	8.70038e-12	5.48124e-11	17.1	4.95922e-10	7.48842e-09	78.5	2.2766e-09	9.56172e-08
136	520181000853	0.27	7.83034e-12	4.93311e-11	12.3	3.56716e-10	5.3864e-09	77.8	2.2563e-09	9.47645e-08
137	520181000885	0.59	1.71107e-11	1.07798e-10	30.8	8.93239e-10	1.34879e-08	77.6	2.2505e-09	9.45209e-08
138	520000000176	0.58	1.68207e-11	1.05971e-10	12.9	3.74116e-10	5.64916e-09	77.2	2.2389e-09	9.40337e-08
139	520000000139	0.225	6.52528e-12	4.11093e-11	9.64	2.79572e-10	4.22154e-09	76.1	2.207e-09	9.26938e-08
140	520181000789	0.3	8.70038e-12	5.48124e-11	18.8	5.45224e-10	8.23288e-09	75.9	2.2012e-09	9.24502e-08
141	520181000736	0.725	2.10259e-11	1.32463e-10	40	1.16005e-09	1.75168e-08	75.85	2.19975e-09	9.23893e-08
142	520181000897	0.26	7.54033e-12	4.75041e-11	16.9	4.90121e-10	7.40083e-09	75.7	2.1954e-09	9.22066e-08
143	520181000783	0.35	1.01504e-11	6.39478e-11	22.7	6.58329e-10	9.94076e-09	75.5	2.1896e-09	9.1963e-08
144	520181000660	0.15	4.35019e-12	2.74062e-11	20.7	6.00326e-10	9.06492e-09	75.2	2.18089e-09	9.15976e-08
145	520000000179	1.03	2.98713e-11	1.88189e-10	11.7	3.39315e-10	5.12365e-09	74.9	2.17219e-09	9.12322e-08
146	520000000134	0.518	1.50227e-11	9.46427e-11	14.2	4.11818e-10	6.21845e-09	74.5	2.16059e-09	9.07449e-08
147	520181000845	0.36	1.04405e-11	6.57749e-11	15.1	4.37919e-10	6.61258e-09	74.4	2.15769e-09	9.06231e-08
148	520181000826	0.31	8.99039e-12	5.66395e-11	16.4	4.75621e-10	7.18187e-09	74	2.14609e-09	9.01359e-08
149	520000000028	0.25	7.25032e-12	4.5677e-11	43.1	1.24995e-09	1.88743e-08	73.7	2.13739e-09	8.97705e-08
150	520000000147	0.556	1.61247e-11	1.01586e-10	15.7	4.5532e-10	6.87533e-09	73.1	2.11999e-09	8.90397e-08
151	520181000867	0.32	9.2804e-12	5.84665e-11	20.6	5.97426e-10	9.02113e-09	72.8	2.11129e-09	8.86743e-08
152	520181000854	0.14	4.06018e-12	2.55791e-11	14	4.06018e-10	6.13087e-09	71.8	2.08229e-09	8.74562e-08
153	520000000078	0.27	7.83034e-12	4.93311e-11	9.81	2.84502e-10	4.29599e-09	71.7	2.07939e-09	8.73344e-08
154	520000000136	0.22	6.38028e-12	4.01957e-11	13.5	3.91517e-10	5.91191e-09	71.6	2.07649e-09	8.72126e-08
155	520181000876	0.55	1.59507e-11	1.00489e-10	10.9	3.16114e-10	4.77332e-09	71.4	2.07069e-09	8.6969e-08
156	520181000887	0.34	9.86043e-12	6.21207e-11	21.2	6.14827e-10	9.28388e-09	70.9	2.05619e-09	8.636e-08
157	520181000880	0.41	1.18905e-11	7.49103e-11	16.9	4.90121e-10	7.40083e-09	70.5	2.04459e-09	8.58727e-08
158	520181000840	0.56	1.62407e-11	1.02316e-10	23.6	6.8443e-10	1.03349e-08	70.2	2.03589e-09	8.55073e-08
159	520000000149	0.24	6.9603e-12	4.38499e-11	9.83	2.85082e-10	4.30474e-09	69.9	2.02719e-09	8.51419e-08
160	520181000571	1.25	3.62516e-11	2.28385e-10	15.2	4.40819e-10	6.65637e-09	69.1	2.00399e-09	8.41675e-08
161	520000000002	0.26	7.54033e-12	4.75041e-11	14.5	4.20518e-10	6.34983e-09	69	2.00109e-09	8.40457e-08
162	520000000001	0.22	6.38028e-12	4.01957e-11	24	6.9603e-10	1.05101e-08	69	2.00109e-09	8.40457e-08
163	520000000022	0.41	1.18905e-11	7.49103e-11	36.3	1.05275e-09	1.58965e-08	68.9	1.99819e-09	8.39239e-08
164	520181000850	0.5	1.45006e-11	9.1354e-11	10.3	2.98713e-10	4.51057e-09	67.6	1.96049e-09	8.23404e-08
165	520000000152	0.484	1.40366e-11	8.84306e-11	14.7	4.26319e-10	6.43741e-09	66.9	1.94018e-09	8.14877e-08
166	520000000184	0.294	8.52637e-12	5.37161e-11	6.07	1.76038e-10	2.65817e-09	66.8	1.93728e-09	8.13659e-08
167	520181000855	0.33	9.57042e-12	6.02936e-11	14.7	4.26319e-10	6.43741e-09	65.1	1.88798e-09	7.92953e-08
168	520000000154	0.33	9.57042e-12	6.02936e-11	8.97	2.60141e-10	3.92813e-09	65.1	1.88798e-09	7.92953e-08
169	520181000870	0.27	7.83034e-12	4.93311e-11	33.6	9.74442e-10	1.47141e-08	64.7	1.87638e-09	7.8808e-08
170	520181000767	0.43	1.24705e-11	7.85644e-11	23	6.67029e-10	1.00721e-08	63.8	1.85028e-09	7.77118e-08
171	520181000856	0.2	5.80025e-12	3.65416e-11	7.81	2.265e-10	3.42015e-09	62.7	1.81838e-09	7.63719e-08
172	520000000084	0.1195	3.46565e-12	2.18336e-11	13.5	3.91517e-10	5.91191e-09	62.25	1.80533e-09	7.58238e-08
173	520000000186	0.967	2.80442e-11	1.76679e-10	6.71	1.94598e-10	2.93844e-09	62	1.79808e-09	7.55193e-08
174	520000000020	0.5	1.45006e-11	9.1354e-11	25.6	7.42432e-10	1.12107e-08	61.7	1.78938e-09	7.51539e-08
175	520181000891	0.21	6.09027e-12	3.83687e-11	11.5	3.33515e-10	5.03607e-09	60.3	1.74878e-09	7.34486e-08
176	520000000150	0.447	1.29636e-11	8.16705e-11	4.24	1.22965e-10	1.85678e-09	59.4	1.72267e-09	7.23523e-08
177	520181000874	0.28	8.12035e-12	5.11582e-11	6.35	1.84158e-10	2.78079e-09	58.3	1.69077e-09	7.10125e-08
178	520181000846	0.22	6.38028e-12	4.01957e-11	11.4	3.30614e-10	4.99228e-09	58.1	1.68497e-09	7.07689e-08
179	520181000883	0.3	8.70038e-12	5.48124e-11	14.1	4.08918e-10	6.17466e-09	57.9	1.67917e-09	7.05253e-08
180	520000000142	0.706	2.04749e-11	1.28992e-10	11	3.19014e-10	4.81711e-09	56.8	1.64727e-09	6.91854e-08
181	520000000172	0.758	2.1983e-11	1.38493e-10	10.9	3.16114e-10	4.77332e-09	56.7	1.64437e-09	6.90636e-08
182	520181000892	0.24	6.9603e-12	4.38499e-11	8.65	2.50861e-10	3.788e-09	54.6	1.58347e-09	6.65057e-08
183	520000000074	0.434	1.25865e-11	7.92953e-11	4.35	1.26155e-10	1.90495e-09	52.4	1.51967e-09	6.3826e-08
184	520181000884	0.37	1.07305e-11	6.76019e-11	13.2	3.82817e-10	5.78053e-09	50.9	1.47616e-09	6.19989e-08
185	520000000181	0.176	5.10422e-12	3.21566e-11	5.38	1.56027e-10	2.356e-09	45	1.30506e-09	5.48124e-08
186	520000000167	0.181	5.24923e-12	3.30701e-11	4.72	1.36886e-10	2.06698e-09	44.3	1.28476e-09	5.39597e-08
187	520181000875	0.18	5.22023e-12	3.28874e-11	5.46	1.58347e-10	2.39104e-09	44	1.27606e-09	5.35943e-08
188	520000000161	0.27	7.83034e-12	4.93311e-11	6.02	1.74588e-10	2.63627e-09	43.2	1.25285e-09	5.26199e-08
189	520181000628	0.3	8.70038e-12	5.48124e-11	22.3	6.46728e-10	9.76559e-09	41.8	1.21225e-09	5.09146e-08
190	520000000180	0.102	2.95813e-12	1.86362e-11	3.04	8.81638e-11	1.33127e-09	24.2	7.01831e-10	2.94769e-08

## Sheet: 4.ADD（Dermal contact）
											Ingest by mouth： 〖ADD〗_ing=(Ci × IngR × CF × EF × ED)/(BW × AT)
		SA × CF × AF × ABS × EF × ED	BW × AT（Carcinogenic heavy metals）	BW × AT（Non-carcinogenic heavy metals）	Carcinogenic heavy metals：Cd、As、Cr						Inhalation： 〖ADD〗_inh=(Ci× InhR × EF × ED)/(PEF × BW × AT)
		0.000359856	406245	34821							Dermal contact： 〖ADD〗_derm=(Ci× SA × CF × AF × ABS × EF × ED)/( BW × AT)
OBJECTID	BSM	Cd	ADD（Dermal contact）	Hg	ADD（Dermal contact）	As	ADD（Dermal contact）	Pb	ADD（Dermal contact）	Cr	ADD（Dermal contact）
1	520000000083	0.23	2.03736e-10	0.38	3.92709e-09	54.9	4.8631e-08	62	6.40736e-07	199	1.76276e-07						Parameters	Meaning of the parameters	unit	reference
2	520181000830	0.27	2.39169e-10	0.251	2.59395e-09	13.5	1.19584e-08	24	2.48027e-07	180	1.59446e-07									adult	child
3	520000000071	0.21	1.8602e-10	0.546	5.64261e-09	64.5	5.71348e-08	48	4.96054e-07	170	1.50588e-07					common parameters	ED	exposure years	a	24	6
4	520181000695	1.41	1.24899e-09	0.444	4.5885e-09	11.4	1.00982e-08	32	3.30703e-07	159	1.40844e-07						EF	exposure fre-quency	d/a	350	350
5	520181000795	0.4	3.54324e-10	0.229	2.36659e-09	24	2.12594e-08	28	2.89365e-07	156	1.38186e-07						BW	average weight	kg	56.8	15.9
6	520181000909	0.27	2.39169e-10	0.571	5.90097e-09	64.7	5.73119e-08	65	6.71739e-07	153	1.35529e-07						CF	conversion factor	kg·mg-1	1x10-6	1x10-6	1e-06
7	520181000837	0.83	7.35223e-10	0.172	1.77753e-09	20	1.77162e-08	30	3.10034e-07	151	1.33757e-07						AT（non-carcinogenic）	average action time	d	365×24	365×6	8760	2190
8	520000000041	0.2	1.77162e-10	0.579	5.98365e-09	55.4	4.90739e-08	46	4.75385e-07	148	1.311e-07						AT（carcinogenesis）		d	365×70	365×70	25550	25550
9	520181000596	1.35	1.19584e-09	0.433	4.47482e-09	29.7	2.63086e-08	43	4.44381e-07	146	1.29328e-07					Ingest by mouth：	IngＲ	soil intake frequency	mg/d	100	200
10	520181000908	0.31	2.74601e-10	0.337	3.48271e-09	59.3	5.25286e-08	50	5.16723e-07	143	1.26671e-07
11	520000000069	0.17	1.50588e-10	0.341	3.52405e-09	35	3.10034e-08	34	3.51371e-07	140	1.24013e-07					Dermal contact：	SA	exposed skin surface area	cm²	5075	2448
12	520181000877	0.36	3.18892e-10	0.199	2.05656e-09	9.5	8.4152e-09	24	2.48027e-07	140	1.24013e-07						AF	soil adsorption coefficient to skint	mg·cm⁻²	0.2	0.07
13	520181000847	0.27	2.39169e-10	0.398	4.11311e-09	55.9	4.95168e-08	61	6.30402e-07	138	1.22242e-07						ABS	dermal absorption factor	dimensionless	0.001	0.001
14	520000000052	0.13	1.15155e-10	0.551	5.69428e-09	60.3	5.34144e-08	37	3.82375e-07	134	1.18699e-07					Inhalation：	InhＲ	respiratory rate	m³/d	14.7	7.63
15	520000000051	0.69	6.11209e-10	0.217	2.24258e-09	33.4	2.95861e-08	73	7.54415e-07	133	1.17813e-07						PEF	surface dust emission factor	m³/kg	1. 36 × 109	1. 36 × 109
16	520000000096	0.24	2.12594e-10	0.419	4.33014e-09	48.9	4.33161e-08	62	6.40736e-07	133	1.17813e-07
17	520181000915	0.34	3.01175e-10	0.37	3.82375e-09	50.6	4.4822e-08	42	4.34047e-07	131	1.16041e-07
18	520181000702	0.82	7.26364e-10	0.285	2.94532e-09	25.9	2.29425e-08	34	3.51371e-07	131	1.16041e-07
19	520000000060	0.38	3.36608e-10	0.154	1.59151e-09	24	2.12594e-08	65	6.71739e-07	129	1.1427e-07
20	520181000681	1.1	9.74391e-10	0.438	4.52649e-09	13.5	1.19584e-08	35	3.61706e-07	129	1.1427e-07
21	520000000072	0.235	2.08165e-10	0.4715	4.87269e-09	54.9	4.8631e-08	40	4.13378e-07	127	1.12498e-07
22	520181000771	0.24	2.12594e-10	0.239	2.46993e-09	22.7	2.01079e-08	37	3.82375e-07	127	1.12498e-07
23	520181000750	0.35	3.10034e-10	0.638	6.59338e-09	21	1.8602e-08	31	3.20368e-07	127	1.12498e-07
24	520000000059	0.72	6.37783e-10	0.252	2.60428e-09	48.3	4.27846e-08	65	6.71739e-07	126	1.11612e-07
25	520000000064	0.18	1.59446e-10	0.35	3.61706e-09	66.6	5.8995e-08	45	4.6505e-07	125	1.10726e-07
26	520181000556	1.41	1.24899e-09	0.332	3.43104e-09	19.4	1.71847e-08	32	3.30703e-07	125	1.10726e-07
27	520181000902	0.26	2.30311e-10	0.273	2.82131e-09	46.2	4.09244e-08	50	5.16723e-07	124	1.0984e-07
28	520181000906	0.19	1.68304e-10	0.255	2.63529e-09	48.7	4.3139e-08	37	3.82375e-07	124	1.0984e-07
29	520000000061	0.78	6.90932e-10	0.296	3.059e-09	31.6	2.79916e-08	41	4.23713e-07	123	1.08955e-07
30	520181000866	0.57	5.04912e-10	0.19	1.96355e-09	17.6	1.55903e-08	31	3.20368e-07	123	1.08955e-07
31	520181000747	0.24	2.12594e-10	0.311	3.21401e-09	50.1	4.43791e-08	61	6.30402e-07	122	1.08069e-07
32	520000000101	0.18	1.59446e-10	0.318	3.28636e-09	41.2	3.64954e-08	41	4.23713e-07	120	1.06297e-07
33	520181000733	0.52	4.60621e-10	0.257	2.65595e-09	35.8	3.1712e-08	38	3.92709e-07	120	1.06297e-07
34	520181000754	0.37	3.2775e-10	0.243	2.51127e-09	45.5	4.03044e-08	25	2.58361e-07	120	1.06297e-07
35	520000000097	0.53	4.69479e-10	0.483	4.99154e-09	31.5	2.7903e-08	54	5.5806e-07	119	1.05411e-07
36	520181000569	1.26	1.11612e-09	0.555	5.73562e-09	18.6	1.64761e-08	47	4.85719e-07	119	1.05411e-07
37	520000000130	0.4295	3.80456e-10	0.1595	1.64835e-09	22.35	1.97979e-08	39.4	4.07177e-07	119	1.05411e-07
38	520000000067	0.43	3.80898e-10	0.317	3.27602e-09	26	2.30311e-08	58	5.99398e-07	117	1.0364e-07
39	520181000742	0.64	5.66919e-10	0.678	7.00676e-09	71.4	6.32469e-08	57	5.89064e-07	116	1.02754e-07
40	520000000153	1.06	9.38959e-10	0.304	3.14167e-09	30.2	2.67515e-08	61	6.30402e-07	115	1.01868e-07
41	520181000916	0.22	1.94878e-10	0.37	3.82375e-09	58.6	5.19085e-08	48	4.96054e-07	115	1.01868e-07
42	520181000775	0.19	1.68304e-10	0.213	2.20124e-09	40.4	3.57867e-08	54	5.5806e-07	113	1.00097e-07
43	520181000901	0.23	2.03736e-10	0.209	2.1599e-09	40.5	3.58753e-08	37	3.82375e-07	113	1.00097e-07
44	520000000085	0.41	3.63182e-10	0.316	3.26569e-09	27.1	2.40055e-08	50.6	5.22923e-07	112	9.92108e-08
45	520181000913	0.2	1.77162e-10	0.51	5.27057e-09	60.3	5.34144e-08	47	4.85719e-07	112	9.92108e-08
46	520181000914	0.25	2.21453e-10	0.348	3.59639e-09	52.5	4.6505e-08	41	4.23713e-07	112	9.92108e-08
47	520181000833	0.45	3.98615e-10	0.154	1.59151e-09	30.8	2.7283e-08	50	5.16723e-07	111	9.83249e-08
48	520000000047	0.115	1.01868e-10	0.341	3.52405e-09	36.15	3.2022e-08	27.5	2.84197e-07	111	9.83249e-08
49	520181000896	0.45	3.98615e-10	0.304	3.14167e-09	16.1	1.42615e-08	22	2.27358e-07	111	9.83249e-08
50	520181000842	0.95	8.4152e-10	0.298	3.07967e-09	32.2	2.85231e-08	74	7.6475e-07	109	9.65533e-08
51	520181000760	0.58	5.1377e-10	0.208	2.14957e-09	21.9	1.93992e-08	41	4.23713e-07	109	9.65533e-08
52	520181000912	0.38	3.36608e-10	0.345	3.56539e-09	27.7	2.45369e-08	41	4.23713e-07	109	9.65533e-08
53	520000000077	0.52	4.60621e-10	0.161	1.66385e-09	30.3	2.68401e-08	62	6.40736e-07	107	9.47817e-08
54	520000000120	0.49	4.34047e-10	0.565	5.83897e-09	25.3	2.2411e-08	62	6.40736e-07	107	9.47817e-08
55	520000000079	0.74	6.555e-10	0.36	3.7204e-09	27.4	2.42712e-08	46	4.75385e-07	107	9.47817e-08
56	520000000169	0.88	7.79513e-10	0.155	1.60184e-09	6.34	5.61604e-09	25.8	2.66629e-07	106	9.38959e-08
57	520181000911	0.37	3.2775e-10	0.235	2.4286e-09	35.6	3.15348e-08	49	5.06388e-07	105	9.30101e-08
58	520181000720	0.24	2.12594e-10	0.171	1.76719e-09	25	2.21453e-08	36	3.7204e-07	105	9.30101e-08
59	520181000852	0.26	2.30311e-10	0.281	2.90398e-09	79.4	7.03333e-08	72	7.44081e-07	104	9.21243e-08
60	520181000869	0.5	4.42905e-10	0.378	3.90642e-09	68.4	6.05894e-08	56	5.78729e-07	104	9.21243e-08
61	520181000905	0.15	1.32872e-10	0.147	1.51916e-09	38.3	3.39265e-08	37	3.82375e-07	104	9.21243e-08
62	520181000865	0.43	3.80898e-10	0.498	5.14656e-09	31.1	2.75487e-08	46	4.75385e-07	102	9.03526e-08
63	520000000160	0.912	8.07859e-10	0.197	2.03589e-09	24.2	2.14366e-08	45.8	4.73318e-07	102	9.03526e-08
64	520000000144	1.09	9.65533e-10	0.203	2.09789e-09	15.5	1.37301e-08	43.6	4.50582e-07	102	9.03526e-08
65	520181000895	0.52	4.60621e-10	0.211	2.18057e-09	32.5	2.87888e-08	38	3.92709e-07	102	9.03526e-08
66	520000000121	0.266	2.35626e-10	0.181	1.87054e-09	16.1	1.42615e-08	37.5	3.87542e-07	102	9.03526e-08
67	520000000157	1.46	1.29328e-09	0.567	5.85964e-09	14.7	1.30214e-08	58	5.99398e-07	101	8.94668e-08
68	520181000710	0.42	3.7204e-10	0.232	2.39759e-09	18.5	1.63875e-08	47	4.85719e-07	100	8.8581e-08
69	520181000857	0.4	3.54324e-10	0.566	5.8493e-09	71.5	6.33354e-08	49	5.06388e-07	99.8	8.84039e-08
70	520000000124	0.32	2.83459e-10	0.199	2.05656e-09	66.5	5.89064e-08	46	4.75385e-07	99.3	8.7961e-08
71	520181000776	0.27	2.39169e-10	0.168	1.73619e-09	25.2	2.23224e-08	38	3.92709e-07	99.1	8.77838e-08
72	520000000104	0.676	5.98808e-10	0.123	1.27114e-09	24.6	2.17909e-08	42.2	4.36114e-07	98.7	8.74295e-08
73	520000000075	1.08	9.56675e-10	0.169	1.74652e-09	37	3.2775e-08	46	4.75385e-07	98.3	8.70752e-08
74	520000000038	0.13	1.15155e-10	0.313	3.23468e-09	41	3.63182e-08	30	3.10034e-07	98.3	8.70752e-08
75	520181000749	0.36	3.18892e-10	0.42	4.34047e-09	23	2.03736e-08	43	4.44381e-07	98.1	8.6898e-08
76	520181000894	0.5	4.42905e-10	0.133	1.37448e-09	30.3	2.68401e-08	46	4.75385e-07	98	8.68094e-08
77	520181000794	0.31	2.74601e-10	0.149	1.53983e-09	17	1.50588e-08	38	3.92709e-07	97.9	8.67208e-08
78	520181000864	0.21	1.8602e-10	0.444	4.5885e-09	55.9	4.95168e-08	40	4.13378e-07	97.8	8.66322e-08
79	520181000759	0.41	3.63182e-10	0.155	1.60184e-09	18.9	1.67418e-08	45	4.6505e-07	97.6	8.64551e-08
80	520000000098	0.3	2.65743e-10	0.192	1.98422e-09	32.1	2.84345e-08	40.5	4.18545e-07	97.1	8.60122e-08
81	520181000748	0.6	5.31486e-10	0.162	1.67418e-09	16.8	1.48816e-08	50	5.16723e-07	96.3	8.53035e-08
82	520000000032	0.707	6.26268e-10	0.117	1.20913e-09	8.02	7.1042e-09	20.8	2.14957e-07	96	8.50378e-08
83	520000000068	0.53	4.69479e-10	0.158	1.63284e-09	30.2	2.67515e-08	54	5.5806e-07	95.7	8.4772e-08
84	520000000193	0.2	1.77162e-10	0.109	1.12646e-09	7.64	6.76759e-09	28	2.89365e-07	95.7	8.4772e-08
85	520000000164	0.383	3.39265e-10	0.139	1.43649e-09	10.8	9.56675e-09	35.4	3.6584e-07	94.4	8.36205e-08
86	520181000899	0.5	4.42905e-10	0.183	1.8912e-09	38.7	3.42809e-08	46	4.75385e-07	94.2	8.34433e-08
87	520181000788	0.35	3.10034e-10	0.141	1.45716e-09	21.9	1.93992e-08	42	4.34047e-07	93.9	8.31776e-08
88	520181000737	0.26	2.30311e-10	0.157	1.62251e-09	36.8	3.25978e-08	34	3.51371e-07	93.8	8.3089e-08
89	520181000907	0.48	4.25189e-10	0.225	2.32525e-09	39.9	3.53438e-08	57	5.89064e-07	93.5	8.28233e-08
90	520181000910	0.42	3.7204e-10	0.171	1.76719e-09	18.2	1.61217e-08	43	4.44381e-07	93	8.23804e-08
91	520181000836	0.38	3.36608e-10	0.175	1.80853e-09	20.2	1.78934e-08	45	4.6505e-07	92.9	8.22918e-08
92	520181000872	0.36	3.18892e-10	0.128	1.32281e-09	18.8	1.66532e-08	43	4.44381e-07	92.9	8.22918e-08
93	520000000131	0.36	3.18892e-10	0.274	2.83164e-09	15.2	1.34643e-08	49	5.06388e-07	92.4	8.18489e-08
94	520181000888	0.44	3.89757e-10	0.235	2.4286e-09	37.2	3.29521e-08	43	4.44381e-07	92	8.14945e-08
95	520181000879	0.4	3.54324e-10	0.134	1.38482e-09	12.9	1.1427e-08	50	5.16723e-07	91.4	8.09631e-08
96	520000000191	0.75	6.64358e-10	0.157	1.62251e-09	10.5	9.30101e-09	26	2.68696e-07	91.3	8.08745e-08
97	520000000188	0.902	7.99001e-10	0.144	1.48816e-09	5.14	4.55306e-09	27.9	2.88331e-07	90.9	8.05202e-08
98	520181000893	0.28	2.48027e-10	0.379	3.91676e-09	69.8	6.18296e-08	58	5.99398e-07	90.8	8.04316e-08
99	520000000132	0.449	3.97729e-10	0.149	1.53983e-09	25.8	2.28539e-08	33.3	3.44137e-07	90.8	8.04316e-08
100	520181000903	0.58	5.1377e-10	0.262	2.70763e-09	24.5	2.17024e-08	37	3.82375e-07	90.7	8.0343e-08
101	520000000092	0.28	2.48027e-10	0.299	3.09e-09	17.9	1.5856e-08	32	3.30703e-07	90.6	8.02544e-08
102	520181000799	0.57	5.04912e-10	0.246	2.54228e-09	22.3	1.97536e-08	35	3.61706e-07	90.3	7.99887e-08
103	520181000752	0.4	3.54324e-10	0.367	3.79274e-09	75.7	6.70558e-08	37	3.82375e-07	90.2	7.99001e-08
104	520181000730	0.42	3.7204e-10	0.103	1.06445e-09	16.5	1.46159e-08	48	4.96054e-07	90	7.97229e-08
105	520000000116	0.37	3.2775e-10	0.376	3.88575e-09	12.7	1.12498e-08	36	3.7204e-07	89.6	7.93686e-08
106	520181000861	0.34	3.01175e-10	0.642	6.63472e-09	31.5	2.7903e-08	31	3.20368e-07	89.6	7.93686e-08
107	520181000882	0.34	3.01175e-10	0.275	2.84197e-09	16.4	1.45273e-08	50	5.16723e-07	89.2	7.90143e-08
108	520181000886	0.52	4.60621e-10	0.115	1.18846e-09	38.9	3.4458e-08	52	5.37392e-07	89.1	7.89257e-08
109	520181000898	0.43	3.80898e-10	0.127	1.31248e-09	23.9	2.11709e-08	43	4.44381e-07	89	7.88371e-08
110	520181000579	0.84	7.44081e-10	0.319	3.29669e-09	16.7	1.4793e-08	27	2.7903e-07	88.9	7.87485e-08
111	520181000851	0.45	3.98615e-10	0.223	2.30458e-09	11.7	1.0364e-08	53	5.47726e-07	88.4	7.83056e-08
112	520181000735	0.42	3.7204e-10	0.148	1.5295e-09	24.8	2.19681e-08	33	3.41037e-07	88.2	7.81285e-08
113	520181000878	0.45	3.98615e-10	0.203	2.09789e-09	31.4	2.78144e-08	50	5.16723e-07	86.8	7.68883e-08
114	520181000758	0.41	3.63182e-10	0.169	1.74652e-09	29	2.56885e-08	48	4.96054e-07	86.8	7.68883e-08
115	520181000726	0.39	3.45466e-10	0.164	1.69485e-09	20.8	1.84249e-08	39	4.03044e-07	86.8	7.68883e-08
116	520000000133	0.159	1.40844e-10	0.154	1.59151e-09	23.7	2.09937e-08	26.95	2.78514e-07	86.8	7.68883e-08
117	520181000890	0.38	3.36608e-10	0.116	1.1988e-09	20.7	1.83363e-08	32	3.30703e-07	85.9	7.60911e-08
118	520181000780	0.31	2.74601e-10	0.12	1.24013e-09	23.4	2.0728e-08	31	3.20368e-07	85.7	7.59139e-08
119	520000000163	0.36	3.18892e-10	0.211	2.18057e-09	8.23	7.29022e-09	35	3.61706e-07	85.4	7.56482e-08
120	520181000744	0.6	5.31486e-10	0.168	1.73619e-09	18.3	1.62103e-08	46	4.75385e-07	85	7.52939e-08
121	520000000141	0.48	4.25189e-10	0.287	2.96599e-09	18.8	1.66532e-08	37	3.82375e-07	84.6	7.49396e-08
122	520181000889	0.3	2.65743e-10	0.16	1.65351e-09	11.9	1.05411e-08	35	3.61706e-07	84.5	7.4851e-08
123	520000000175	0.354	3.13577e-10	0.144	1.48816e-09	16	1.4173e-08	33	3.41037e-07	84.5	7.4851e-08
124	520000000129	0.31	2.74601e-10	0.333	3.44137e-09	66.5	5.89064e-08	37	3.82375e-07	83.4	7.38766e-08
125	520000000035	0.54	4.78338e-10	0.188	1.94288e-09	25.1	2.22338e-08	69	7.13077e-07	82.5	7.30793e-08
126	520000000192	0.304	2.69286e-10	0.075	7.75084e-10	6.79	6.01465e-09	24.6	2.54228e-07	82.1	7.2725e-08
127	520000000029	0.17	1.50588e-10	0.29	2.99699e-09	33.5	2.96746e-08	26	2.68696e-07	81.4	7.2105e-08
128	520000000146	0.23	2.03736e-10	0.18	1.8602e-09	12.4	1.0984e-08	32	3.30703e-07	81.1	7.18392e-08
129	520000000187	0.552	4.88967e-10	0.17	1.75686e-09	18.8	1.66532e-08	29.6	3.059e-07	80.7	7.14849e-08
130	520181000816	0.19	1.68304e-10	0.166	1.71552e-09	16.3	1.44387e-08	33	3.41037e-07	79.4	7.03333e-08
131	520000000135	0.455	4.03044e-10	0.2625	2.71279e-09	13.15	1.16484e-08	41	4.23713e-07	79.35	7.0289e-08
132	520000000162	0.52	4.60621e-10	0.221	2.28391e-09	12.5	1.10726e-08	34	3.51371e-07	79	6.9979e-08
133	520181000832	0.39	3.45466e-10	0.165	1.70518e-09	27.5	2.43598e-08	45	4.6505e-07	78.9	6.98904e-08
134	520000000110	0.367	3.25092e-10	0.16	1.65351e-09	2.16	1.91335e-09	18	1.8602e-07	78.7	6.97133e-08
135	520000000128	0.3	2.65743e-10	0.226	2.33559e-09	17.1	1.51474e-08	32	3.30703e-07	78.5	6.95361e-08
136	520181000853	0.27	2.39169e-10	0.169	1.74652e-09	12.3	1.08955e-08	29	2.99699e-07	77.8	6.8916e-08
137	520181000885	0.59	5.22628e-10	0.257	2.65595e-09	30.8	2.7283e-08	62	6.40736e-07	77.6	6.87389e-08
138	520000000176	0.58	5.1377e-10	0.13	1.34348e-09	12.9	1.1427e-08	36	3.7204e-07	77.2	6.83846e-08
139	520000000139	0.225	1.99307e-10	0.2365	2.4441e-09	9.64	8.53921e-09	23.5	2.4286e-07	76.1	6.74102e-08
140	520181000789	0.3	2.65743e-10	0.144	1.48816e-09	18.8	1.66532e-08	37	3.82375e-07	75.9	6.7233e-08
141	520181000736	0.725	6.42212e-10	0.263	2.71796e-09	40	3.54324e-08	39.5	4.08211e-07	75.85	6.71887e-08
142	520181000897	0.26	2.30311e-10	0.11	1.13679e-09	16.9	1.49702e-08	39	4.03044e-07	75.7	6.70558e-08
143	520181000783	0.35	3.10034e-10	0.125	1.29181e-09	22.7	2.01079e-08	32	3.30703e-07	75.5	6.68787e-08
144	520181000660	0.15	1.32872e-10	0.123	1.27114e-09	20.7	1.83363e-08	31	3.20368e-07	75.2	6.66129e-08
145	520000000179	1.03	9.12385e-10	0.165	1.70518e-09	11.7	1.0364e-08	43.8	4.52649e-07	74.9	6.63472e-08
146	520000000134	0.518	4.5885e-10	0.16	1.65351e-09	14.2	1.25785e-08	26.5	2.73863e-07	74.5	6.59929e-08
147	520181000845	0.36	3.18892e-10	0.158	1.63284e-09	15.1	1.33757e-08	37	3.82375e-07	74.4	6.59043e-08
148	520181000826	0.31	2.74601e-10	0.125	1.29181e-09	16.4	1.45273e-08	33	3.41037e-07	74	6.555e-08
149	520000000028	0.25	2.21453e-10	0.398	4.11311e-09	43.1	3.81784e-08	32	3.30703e-07	73.7	6.52842e-08
150	520000000147	0.556	4.92511e-10	0.16	1.65351e-09	15.7	1.39072e-08	28.6	2.95565e-07	73.1	6.47527e-08
151	520181000867	0.32	2.83459e-10	0.274	2.83164e-09	20.6	1.82477e-08	36	3.7204e-07	72.8	6.4487e-08
152	520181000854	0.14	1.24013e-10	0.083	8.5776e-10	14	1.24013e-08	30	3.10034e-07	71.8	6.36012e-08
153	520000000078	0.27	2.39169e-10	0.195	2.01522e-09	9.81	8.6898e-09	30	3.10034e-07	71.7	6.35126e-08
154	520000000136	0.22	1.94878e-10	0.188	1.94288e-09	13.5	1.19584e-08	29	2.99699e-07	71.6	6.3424e-08
155	520181000876	0.55	4.87196e-10	0.128	1.32281e-09	10.9	9.65533e-09	30	3.10034e-07	71.4	6.32469e-08
156	520181000887	0.34	3.01175e-10	0.14	1.44682e-09	21.2	1.87792e-08	40	4.13378e-07	70.9	6.28039e-08
157	520181000880	0.41	3.63182e-10	0.188	1.94288e-09	16.9	1.49702e-08	40	4.13378e-07	70.5	6.24496e-08
158	520181000840	0.56	4.96054e-10	0.086	8.88763e-10	23.6	2.09051e-08	38	3.92709e-07	70.2	6.21839e-08
159	520000000149	0.24	2.12594e-10	0.144	1.48816e-09	9.83	8.70752e-09	30	3.10034e-07	69.9	6.19181e-08
160	520181000571	1.25	1.10726e-09	0.331	3.4207e-09	15.2	1.34643e-08	32	3.30703e-07	69.1	6.12095e-08
161	520000000002	0.26	2.30311e-10	0.106	1.09545e-09	14.5	1.28442e-08	34	3.51371e-07	69	6.11209e-08
162	520000000001	0.22	1.94878e-10	0.114	1.17813e-09	24	2.12594e-08	30	3.10034e-07	69	6.11209e-08
163	520000000022	0.41	3.63182e-10	0.17	1.75686e-09	36.3	3.21549e-08	47	4.85719e-07	68.9	6.10323e-08
164	520181000850	0.5	4.42905e-10	0.179	1.84987e-09	10.3	9.12385e-09	36	3.7204e-07	67.6	5.98808e-08
165	520000000152	0.484	4.28732e-10	0.139	1.43649e-09	14.7	1.30214e-08	23.8	2.4596e-07	66.9	5.92607e-08
166	520000000184	0.294	2.60428e-10	0.128	1.32281e-09	6.07	5.37687e-09	26.7	2.7593e-07	66.8	5.91721e-08
167	520181000855	0.33	2.92317e-10	0.312	3.22435e-09	14.7	1.30214e-08	35	3.61706e-07	65.1	5.76662e-08
168	520000000154	0.33	2.92317e-10	0.129	1.33314e-09	8.97	7.94572e-09	28	2.89365e-07	65.1	5.76662e-08
169	520181000870	0.27	2.39169e-10	0.211	2.18057e-09	33.6	2.97632e-08	36	3.7204e-07	64.7	5.73119e-08
170	520181000767	0.43	3.80898e-10	0.092	9.5077e-10	23	2.03736e-08	45	4.6505e-07	63.8	5.65147e-08
171	520181000856	0.2	1.77162e-10	0.106	1.09545e-09	7.81	6.91818e-09	27	2.7903e-07	62.7	5.55403e-08
172	520000000084	0.1195	1.05854e-10	0.1615	1.66901e-09	13.5	1.19584e-08	13.5	1.39515e-07	62.25	5.51417e-08
173	520000000186	0.967	8.56579e-10	0.096	9.92108e-10	6.71	5.94379e-09	23.4	2.41826e-07	62	5.49202e-08
174	520000000020	0.5	4.42905e-10	0.109	1.12646e-09	25.6	2.26767e-08	36	3.7204e-07	61.7	5.46545e-08
175	520181000891	0.21	1.8602e-10	0.1	1.03345e-09	11.5	1.01868e-08	28	2.89365e-07	60.3	5.34144e-08
176	520000000150	0.447	3.95957e-10	0.144	1.48816e-09	4.24	3.75584e-09	24.5	2.53194e-07	59.4	5.26171e-08
177	520181000874	0.28	2.48027e-10	0.172	1.77753e-09	6.35	5.6249e-09	29	2.99699e-07	58.3	5.16427e-08
178	520181000846	0.22	1.94878e-10	0.099	1.02311e-09	11.4	1.00982e-08	29	2.99699e-07	58.1	5.14656e-08
179	520181000883	0.3	2.65743e-10	0.195	2.01522e-09	14.1	1.24899e-08	32	3.30703e-07	57.9	5.12884e-08
180	520000000142	0.706	6.25382e-10	0.075	7.75084e-10	11	9.74391e-09	19.6	2.02555e-07	56.8	5.0314e-08
181	520000000172	0.758	6.71444e-10	0.075	7.75084e-10	10.9	9.65533e-09	17.3	1.78786e-07	56.7	5.02254e-08
182	520181000892	0.24	2.12594e-10	0.126	1.30214e-09	8.65	7.66226e-09	27	2.7903e-07	54.6	4.83652e-08
183	520000000074	0.434	3.84442e-10	0.094	9.71439e-10	4.35	3.85327e-09	20.2	2.08756e-07	52.4	4.64165e-08
184	520181000884	0.37	3.2775e-10	0.143	1.47783e-09	13.2	1.16927e-08	51	5.27057e-07	50.9	4.50877e-08
185	520000000181	0.176	1.55903e-10	0.091	9.40435e-10	5.38	4.76566e-09	15.2	1.57084e-07	45	3.98615e-08
186	520000000167	0.181	1.60332e-10	0.08	8.26756e-10	4.72	4.18102e-09	17.9	1.84987e-07	44.3	3.92414e-08
187	520181000875	0.18	1.59446e-10	0.119	1.2298e-09	5.46	4.83652e-09	26	2.68696e-07	44	3.89757e-08
188	520000000161	0.27	2.39169e-10	0.149	1.53983e-09	6.02	5.33258e-09	29.8	3.07967e-07	43.2	3.8267e-08
189	520181000628	0.3	2.65743e-10	0.101	1.04378e-09	22.3	1.97536e-08	37	3.82375e-07	41.8	3.70269e-08
190	520000000180	0.102	9.03526e-11	0.048	4.96054e-10	3.04	2.69286e-09	13.2	1.36415e-07	24.2	2.14366e-08

## Sheet: non-carcinogenic dermal
				non-carcinogenic dermal exposure risk
				Cd			Hg			As			Pb			Cr
				3.9026e-05			0.0001164			1.93123e-05			0.000778269			0.00139603
OBJECTID	BSM	Cd	ADD	(Cd)ADD/RFD	Hg	ADD	(Hg)ADD/RFD	As	ADD	(As)ADD/RFD	Pb	ADD	(Pb)ADD/RFD	Cr	ADD	(Cr)ADD/RFD		RfD and SF values of heavy metals under different exposure pathways
1	520000000083	0.23	2.03736e-10	2.03736e-05	0.38	3.92709e-09	0.000187004	54.9	4.8631e-08	4.05258e-05	62	6.40736e-07	0.00123218	199	1.76276e-07	0.00293794		Elements	cd	hg	as	pb	cr
2	520181000830	0.27	2.39169e-10	2.39169e-05	0.251	2.59395e-09	0.000123521	13.5	1.19584e-08	9.96537e-06	24	2.48027e-07	0.000476975	180	1.59446e-07	0.00265743		(Ingest by mouth)ＲfDing /mg·( kg·d)⁻¹	0.001	0.0003	0.0003	0.0035	0.003
3	520000000071	0.21	1.8602e-10	1.8602e-05	0.546	5.64261e-09	0.000268696	64.5	5.71348e-08	4.76123e-05	48	4.96054e-07	0.00095395	170	1.50588e-07	0.0025098		（Inhalation）ＲfDinh /mg·( kg·d)⁻¹	0.001	0.0003	0.0003	0.0035	2.9e-05
4	520181000695	1.41	1.24899e-09	0.000124899	0.444	4.5885e-09	0.0002185	11.4	1.00982e-08	8.4152e-06	32	3.30703e-07	0.000635966	159	1.40844e-07	0.0023474		（Dermal contact）ＲfDderm /mg·( kg·d) ⁻¹	1e-05	2.1e-05	0.0012	0.00052	6e-05
5	520181000795	0.4	3.54324e-10	3.54324e-05	0.229	2.36659e-09	0.000112695	24	2.12594e-08	1.77162e-05	28	2.89365e-07	0.000556471	156	1.38186e-07	0.00230311		(Ingest by mouth)SF /( kg·d)·mg⁻¹	6.1		1.5	0.0085	0.5
6	520181000909	0.27	2.39169e-10	2.39169e-05	0.571	5.90097e-09	0.000280999	64.7	5.73119e-08	4.77599e-05	65	6.71739e-07	0.00129181	153	1.35529e-07	0.00225882		（Inhalation）SF /( kg·d)·mg ⁻¹	6.3		15.1	₋	42
7	520181000837	0.83	7.35223e-10	7.35223e-05	0.172	1.77753e-09	8.46441e-05	20	1.77162e-08	1.47635e-05	30	3.10034e-07	0.000596218	151	1.33757e-07	0.00222929		（Dermal contactSF /( kg·d)·mg ⁻¹	6.1		3.66	₋	20
8	520000000041	0.2	1.77162e-10	1.77162e-05	0.579	5.98365e-09	0.000284936	55.4	4.90739e-08	4.08949e-05	46	4.75385e-07	0.000914202	148	1.311e-07	0.002185
9	520181000596	1.35	1.19584e-09	0.000119584	0.433	4.47482e-09	0.000213087	29.7	2.63086e-08	2.19238e-05	43	4.44381e-07	0.00085458	146	1.29328e-07	0.00215547
10	520181000908	0.31	2.74601e-10	2.74601e-05	0.337	3.48271e-09	0.000165843	59.3	5.25286e-08	4.37738e-05	50	5.16723e-07	0.000993697	143	1.26671e-07	0.00211118
11	520000000069	0.17	1.50588e-10	1.50588e-05	0.341	3.52405e-09	0.000167812	35	3.10034e-08	2.58361e-05	34	3.51371e-07	0.000675714	140	1.24013e-07	0.00206689
12	520181000877	0.36	3.18892e-10	3.18892e-05	0.199	2.05656e-09	9.79312e-05	9.5	8.4152e-09	7.01266e-06	24	2.48027e-07	0.000476975	140	1.24013e-07	0.00206689
13	520181000847	0.27	2.39169e-10	2.39169e-05	0.398	4.11311e-09	0.000195862	55.9	4.95168e-08	4.1264e-05	61	6.30402e-07	0.00121231	138	1.22242e-07	0.00203736
14	520000000052	0.13	1.15155e-10	1.15155e-05	0.551	5.69428e-09	0.000271156	60.3	5.34144e-08	4.4512e-05	37	3.82375e-07	0.000735336	134	1.18699e-07	0.00197831
15	520000000051	0.69	6.11209e-10	6.11209e-05	0.217	2.24258e-09	0.000106789	33.4	2.95861e-08	2.46551e-05	73	7.54415e-07	0.0014508	133	1.17813e-07	0.00196355
16	520000000096	0.24	2.12594e-10	2.12594e-05	0.419	4.33014e-09	0.000206197	48.9	4.33161e-08	3.60968e-05	62	6.40736e-07	0.00123218	133	1.17813e-07	0.00196355
17	520181000915	0.34	3.01175e-10	3.01175e-05	0.37	3.82375e-09	0.000182083	50.6	4.4822e-08	3.73517e-05	42	4.34047e-07	0.000834706	131	1.16041e-07	0.00193402
18	520181000702	0.82	7.26364e-10	7.26364e-05	0.285	2.94532e-09	0.000140253	25.9	2.29425e-08	1.91187e-05	34	3.51371e-07	0.000675714	131	1.16041e-07	0.00193402
19	520000000060	0.38	3.36608e-10	3.36608e-05	0.154	1.59151e-09	7.5786e-05	24	2.12594e-08	1.77162e-05	65	6.71739e-07	0.00129181	129	1.1427e-07	0.00190449
20	520181000681	1.1	9.74391e-10	9.74391e-05	0.438	4.52649e-09	0.000215547	13.5	1.19584e-08	9.96537e-06	35	3.61706e-07	0.000695588	129	1.1427e-07	0.00190449
21	520000000072	0.235	2.08165e-10	2.08165e-05	0.4715	4.87269e-09	0.000232033	54.9	4.8631e-08	4.05258e-05	40	4.13378e-07	0.000794958	127	1.12498e-07	0.00187497
22	520181000771	0.24	2.12594e-10	2.12594e-05	0.239	2.46993e-09	0.000117616	22.7	2.01079e-08	1.67566e-05	37	3.82375e-07	0.000735336	127	1.12498e-07	0.00187497
23	520181000750	0.35	3.10034e-10	3.10034e-05	0.638	6.59338e-09	0.000313971	21	1.8602e-08	1.55017e-05	31	3.20368e-07	0.000616092	127	1.12498e-07	0.00187497
24	520000000059	0.72	6.37783e-10	6.37783e-05	0.252	2.60428e-09	0.000124013	48.3	4.27846e-08	3.56539e-05	65	6.71739e-07	0.00129181	126	1.11612e-07	0.0018602
25	520000000064	0.18	1.59446e-10	1.59446e-05	0.35	3.61706e-09	0.000172241	66.6	5.8995e-08	4.91625e-05	45	4.6505e-07	0.000894328	125	1.10726e-07	0.00184544
26	520181000556	1.41	1.24899e-09	0.000124899	0.332	3.43104e-09	0.000163383	19.4	1.71847e-08	1.43206e-05	32	3.30703e-07	0.000635966	125	1.10726e-07	0.00184544
27	520181000902	0.26	2.30311e-10	2.30311e-05	0.273	2.82131e-09	0.000134348	46.2	4.09244e-08	3.41037e-05	50	5.16723e-07	0.000993697	124	1.0984e-07	0.00183067
28	520181000906	0.19	1.68304e-10	1.68304e-05	0.255	2.63529e-09	0.00012549	48.7	4.3139e-08	3.59491e-05	37	3.82375e-07	0.000735336	124	1.0984e-07	0.00183067
29	520000000061	0.78	6.90932e-10	6.90932e-05	0.296	3.059e-09	0.000145667	31.6	2.79916e-08	2.33263e-05	41	4.23713e-07	0.000814832	123	1.08955e-07	0.00181591
30	520181000866	0.57	5.04912e-10	5.04912e-05	0.19	1.96355e-09	9.35022e-05	17.6	1.55903e-08	1.29919e-05	31	3.20368e-07	0.000616092	123	1.08955e-07	0.00181591
31	520181000747	0.24	2.12594e-10	2.12594e-05	0.311	3.21401e-09	0.000153048	50.1	4.43791e-08	3.69826e-05	61	6.30402e-07	0.00121231	122	1.08069e-07	0.00180115
32	520000000101	0.18	1.59446e-10	1.59446e-05	0.318	3.28636e-09	0.000156493	41.2	3.64954e-08	3.04128e-05	41	4.23713e-07	0.000814832	120	1.06297e-07	0.00177162
33	520181000733	0.52	4.60621e-10	4.60621e-05	0.257	2.65595e-09	0.000126474	35.8	3.1712e-08	2.64267e-05	38	3.92709e-07	0.00075521	120	1.06297e-07	0.00177162
34	520181000754	0.37	3.2775e-10	3.2775e-05	0.243	2.51127e-09	0.000119584	45.5	4.03044e-08	3.3587e-05	25	2.58361e-07	0.000496849	120	1.06297e-07	0.00177162
35	520000000097	0.53	4.69479e-10	4.69479e-05	0.483	4.99154e-09	0.000237692	31.5	2.7903e-08	2.32525e-05	54	5.5806e-07	0.00107319	119	1.05411e-07	0.00175686
36	520181000569	1.26	1.11612e-09	0.000111612	0.555	5.73562e-09	0.000273125	18.6	1.64761e-08	1.37301e-05	47	4.85719e-07	0.000934076	119	1.05411e-07	0.00175686
37	520000000130	0.4295	3.80456e-10	3.80456e-05	0.1595	1.64835e-09	7.84926e-05	22.35	1.97979e-08	1.64982e-05	39.4	4.07177e-07	0.000783034	119	1.05411e-07	0.00175686
38	520000000067	0.43	3.80898e-10	3.80898e-05	0.317	3.27602e-09	0.000156001	26	2.30311e-08	1.91926e-05	58	5.99398e-07	0.00115269	117	1.0364e-07	0.00172733
39	520181000742	0.64	5.66919e-10	5.66919e-05	0.678	7.00676e-09	0.000333655	71.4	6.32469e-08	5.27057e-05	57	5.89064e-07	0.00113282	116	1.02754e-07	0.00171257
40	520000000153	1.06	9.38959e-10	9.38959e-05	0.304	3.14167e-09	0.000149604	30.2	2.67515e-08	2.22929e-05	61	6.30402e-07	0.00121231	115	1.01868e-07	0.0016978
41	520181000916	0.22	1.94878e-10	1.94878e-05	0.37	3.82375e-09	0.000182083	58.6	5.19085e-08	4.32571e-05	48	4.96054e-07	0.00095395	115	1.01868e-07	0.0016978
42	520181000775	0.19	1.68304e-10	1.68304e-05	0.213	2.20124e-09	0.000104821	40.4	3.57867e-08	2.98223e-05	54	5.5806e-07	0.00107319	113	1.00097e-07	0.00166828
43	520181000901	0.23	2.03736e-10	2.03736e-05	0.209	2.1599e-09	0.000102852	40.5	3.58753e-08	2.98961e-05	37	3.82375e-07	0.000735336	113	1.00097e-07	0.00166828
44	520000000085	0.41	3.63182e-10	3.63182e-05	0.316	3.26569e-09	0.000155509	27.1	2.40055e-08	2.00045e-05	50.6	5.22923e-07	0.00100562	112	9.92108e-08	0.00165351
45	520181000913	0.2	1.77162e-10	1.77162e-05	0.51	5.27057e-09	0.00025098	60.3	5.34144e-08	4.4512e-05	47	4.85719e-07	0.000934076	112	9.92108e-08	0.00165351
46	520181000914	0.25	2.21453e-10	2.21453e-05	0.348	3.59639e-09	0.000171257	52.5	4.6505e-08	3.87542e-05	41	4.23713e-07	0.000814832	112	9.92108e-08	0.00165351
47	520181000833	0.45	3.98615e-10	3.98615e-05	0.154	1.59151e-09	7.5786e-05	30.8	2.7283e-08	2.27358e-05	50	5.16723e-07	0.000993697	111	9.83249e-08	0.00163875
48	520000000047	0.115	1.01868e-10	1.01868e-05	0.341	3.52405e-09	0.000167812	36.15	3.2022e-08	2.6685e-05	27.5	2.84197e-07	0.000546534	111	9.83249e-08	0.00163875
49	520181000896	0.45	3.98615e-10	3.98615e-05	0.304	3.14167e-09	0.000149604	16.1	1.42615e-08	1.18846e-05	22	2.27358e-07	0.000437227	111	9.83249e-08	0.00163875
50	520181000842	0.95	8.4152e-10	8.4152e-05	0.298	3.07967e-09	0.000146651	32.2	2.85231e-08	2.37692e-05	74	7.6475e-07	0.00147067	109	9.65533e-08	0.00160922
51	520181000760	0.58	5.1377e-10	5.1377e-05	0.208	2.14957e-09	0.00010236	21.9	1.93992e-08	1.6166e-05	41	4.23713e-07	0.000814832	109	9.65533e-08	0.00160922
52	520181000912	0.38	3.36608e-10	3.36608e-05	0.345	3.56539e-09	0.00016978	27.7	2.45369e-08	2.04475e-05	41	4.23713e-07	0.000814832	109	9.65533e-08	0.00160922
53	520000000077	0.52	4.60621e-10	4.60621e-05	0.161	1.66385e-09	7.92308e-05	30.3	2.68401e-08	2.23667e-05	62	6.40736e-07	0.00123218	107	9.47817e-08	0.0015797
54	520000000120	0.49	4.34047e-10	4.34047e-05	0.565	5.83897e-09	0.000278046	25.3	2.2411e-08	1.86758e-05	62	6.40736e-07	0.00123218	107	9.47817e-08	0.0015797
55	520000000079	0.74	6.555e-10	6.555e-05	0.36	3.7204e-09	0.000177162	27.4	2.42712e-08	2.0226e-05	46	4.75385e-07	0.000914202	107	9.47817e-08	0.0015797
56	520000000169	0.88	7.79513e-10	7.79513e-05	0.155	1.60184e-09	7.62781e-05	6.34	5.61604e-09	4.68003e-06	25.8	2.66629e-07	0.000512748	106	9.38959e-08	0.00156493
57	520181000911	0.37	3.2775e-10	3.2775e-05	0.235	2.4286e-09	0.000115647	35.6	3.15348e-08	2.6279e-05	49	5.06388e-07	0.000973823	105	9.30101e-08	0.00155017
58	520181000720	0.24	2.12594e-10	2.12594e-05	0.171	1.76719e-09	8.4152e-05	25	2.21453e-08	1.84544e-05	36	3.7204e-07	0.000715462	105	9.30101e-08	0.00155017
59	520181000852	0.26	2.30311e-10	2.30311e-05	0.281	2.90398e-09	0.000138285	79.4	7.03333e-08	5.86111e-05	72	7.44081e-07	0.00143092	104	9.21243e-08	0.0015354
60	520181000869	0.5	4.42905e-10	4.42905e-05	0.378	3.90642e-09	0.00018602	68.4	6.05894e-08	5.04912e-05	56	5.78729e-07	0.00111294	104	9.21243e-08	0.0015354
61	520181000905	0.15	1.32872e-10	1.32872e-05	0.147	1.51916e-09	7.23412e-05	38.3	3.39265e-08	2.82721e-05	37	3.82375e-07	0.000735336	104	9.21243e-08	0.0015354
62	520181000865	0.43	3.80898e-10	3.80898e-05	0.498	5.14656e-09	0.000245074	31.1	2.75487e-08	2.29572e-05	46	4.75385e-07	0.000914202	102	9.03526e-08	0.00150588
63	520000000160	0.912	8.07859e-10	8.07859e-05	0.197	2.03589e-09	9.6947e-05	24.2	2.14366e-08	1.78638e-05	45.8	4.73318e-07	0.000910227	102	9.03526e-08	0.00150588
64	520000000144	1.09	9.65533e-10	9.65533e-05	0.203	2.09789e-09	9.98997e-05	15.5	1.37301e-08	1.14417e-05	43.6	4.50582e-07	0.000866504	102	9.03526e-08	0.00150588
65	520181000895	0.52	4.60621e-10	4.60621e-05	0.211	2.18057e-09	0.000103837	32.5	2.87888e-08	2.39907e-05	38	3.92709e-07	0.00075521	102	9.03526e-08	0.00150588
66	520000000121	0.266	2.35626e-10	2.35626e-05	0.181	1.87054e-09	8.90731e-05	16.1	1.42615e-08	1.18846e-05	37.5	3.87542e-07	0.000745273	102	9.03526e-08	0.00150588
67	520000000157	1.46	1.29328e-09	0.000129328	0.567	5.85964e-09	0.00027903	14.7	1.30214e-08	1.08512e-05	58	5.99398e-07	0.00115269	101	8.94668e-08	0.00149111
68	520181000710	0.42	3.7204e-10	3.7204e-05	0.232	2.39759e-09	0.000114171	18.5	1.63875e-08	1.36562e-05	47	4.85719e-07	0.000934076	100	8.8581e-08	0.00147635
69	520181000857	0.4	3.54324e-10	3.54324e-05	0.566	5.8493e-09	0.000278538	71.5	6.33354e-08	5.27795e-05	49	5.06388e-07	0.000973823	99.8	8.84039e-08	0.0014734
70	520000000124	0.32	2.83459e-10	2.83459e-05	0.199	2.05656e-09	9.79312e-05	66.5	5.89064e-08	4.90887e-05	46	4.75385e-07	0.000914202	99.3	8.7961e-08	0.00146602
71	520181000776	0.27	2.39169e-10	2.39169e-05	0.168	1.73619e-09	8.26756e-05	25.2	2.23224e-08	1.8602e-05	38	3.92709e-07	0.00075521	99.1	8.77838e-08	0.00146306
72	520000000104	0.676	5.98808e-10	5.98808e-05	0.123	1.27114e-09	6.05304e-05	24.6	2.17909e-08	1.81591e-05	42.2	4.36114e-07	0.000838681	98.7	8.74295e-08	0.00145716
73	520000000075	1.08	9.56675e-10	9.56675e-05	0.169	1.74652e-09	8.31677e-05	37	3.2775e-08	2.73125e-05	46	4.75385e-07	0.000914202	98.3	8.70752e-08	0.00145125
74	520000000038	0.13	1.15155e-10	1.15155e-05	0.313	3.23468e-09	0.000154033	41	3.63182e-08	3.02652e-05	30	3.10034e-07	0.000596218	98.3	8.70752e-08	0.00145125
75	520181000749	0.36	3.18892e-10	3.18892e-05	0.42	4.34047e-09	0.000206689	23	2.03736e-08	1.6978e-05	43	4.44381e-07	0.00085458	98.1	8.6898e-08	0.0014483
76	520181000894	0.5	4.42905e-10	4.42905e-05	0.133	1.37448e-09	6.54515e-05	30.3	2.68401e-08	2.23667e-05	46	4.75385e-07	0.000914202	98	8.68094e-08	0.00144682
77	520181000794	0.31	2.74601e-10	2.74601e-05	0.149	1.53983e-09	7.33254e-05	17	1.50588e-08	1.2549e-05	38	3.92709e-07	0.00075521	97.9	8.67208e-08	0.00144535
78	520181000864	0.21	1.8602e-10	1.8602e-05	0.444	4.5885e-09	0.0002185	55.9	4.95168e-08	4.1264e-05	40	4.13378e-07	0.000794958	97.8	8.66322e-08	0.00144387
79	520181000759	0.41	3.63182e-10	3.63182e-05	0.155	1.60184e-09	7.62781e-05	18.9	1.67418e-08	1.39515e-05	45	4.6505e-07	0.000894328	97.6	8.64551e-08	0.00144092
80	520000000098	0.3	2.65743e-10	2.65743e-05	0.192	1.98422e-09	9.44864e-05	32.1	2.84345e-08	2.36954e-05	40.5	4.18545e-07	0.000804895	97.1	8.60122e-08	0.00143354
81	520181000748	0.6	5.31486e-10	5.31486e-05	0.162	1.67418e-09	7.97229e-05	16.8	1.48816e-08	1.24013e-05	50	5.16723e-07	0.000993697	96.3	8.53035e-08	0.00142173
82	520000000032	0.707	6.26268e-10	6.26268e-05	0.117	1.20913e-09	5.75777e-05	8.02	7.1042e-09	5.92017e-06	20.8	2.14957e-07	0.000413378	96	8.50378e-08	0.0014173
83	520000000068	0.53	4.69479e-10	4.69479e-05	0.158	1.63284e-09	7.77545e-05	30.2	2.67515e-08	2.22929e-05	54	5.5806e-07	0.00107319	95.7	8.4772e-08	0.00141287
84	520000000193	0.2	1.77162e-10	1.77162e-05	0.109	1.12646e-09	5.36407e-05	7.64	6.76759e-09	5.63966e-06	28	2.89365e-07	0.000556471	95.7	8.4772e-08	0.00141287
85	520000000164	0.383	3.39265e-10	3.39265e-05	0.139	1.43649e-09	6.84042e-05	10.8	9.56675e-09	7.97229e-06	35.4	3.6584e-07	0.000703538	94.4	8.36205e-08	0.00139367
86	520181000899	0.5	4.42905e-10	4.42905e-05	0.183	1.8912e-09	9.00574e-05	38.7	3.42809e-08	2.85674e-05	46	4.75385e-07	0.000914202	94.2	8.34433e-08	0.00139072
87	520181000788	0.35	3.10034e-10	3.10034e-05	0.141	1.45716e-09	6.93885e-05	21.9	1.93992e-08	1.6166e-05	42	4.34047e-07	0.000834706	93.9	8.31776e-08	0.00138629
88	520181000737	0.26	2.30311e-10	2.30311e-05	0.157	1.62251e-09	7.72623e-05	36.8	3.25978e-08	2.71648e-05	34	3.51371e-07	0.000675714	93.8	8.3089e-08	0.00138482
89	520181000907	0.48	4.25189e-10	4.25189e-05	0.225	2.32525e-09	0.000110726	39.9	3.53438e-08	2.94532e-05	57	5.89064e-07	0.00113282	93.5	8.28233e-08	0.00138039
90	520181000910	0.42	3.7204e-10	3.7204e-05	0.171	1.76719e-09	8.4152e-05	18.2	1.61217e-08	1.34348e-05	43	4.44381e-07	0.00085458	93	8.23804e-08	0.00137301
91	520181000836	0.38	3.36608e-10	3.36608e-05	0.175	1.80853e-09	8.61204e-05	20.2	1.78934e-08	1.49111e-05	45	4.6505e-07	0.000894328	92.9	8.22918e-08	0.00137153
92	520181000872	0.36	3.18892e-10	3.18892e-05	0.128	1.32281e-09	6.2991e-05	18.8	1.66532e-08	1.38777e-05	43	4.44381e-07	0.00085458	92.9	8.22918e-08	0.00137153
93	520000000131	0.36	3.18892e-10	3.18892e-05	0.274	2.83164e-09	0.00013484	15.2	1.34643e-08	1.12203e-05	49	5.06388e-07	0.000973823	92.4	8.18489e-08	0.00136415
94	520181000888	0.44	3.89757e-10	3.89757e-05	0.235	2.4286e-09	0.000115647	37.2	3.29521e-08	2.74601e-05	43	4.44381e-07	0.00085458	92	8.14945e-08	0.00135824
95	520181000879	0.4	3.54324e-10	3.54324e-05	0.134	1.38482e-09	6.59437e-05	12.9	1.1427e-08	9.52246e-06	50	5.16723e-07	0.000993697	91.4	8.09631e-08	0.00134938
96	520000000191	0.75	6.64358e-10	6.64358e-05	0.157	1.62251e-09	7.72623e-05	10.5	9.30101e-09	7.75084e-06	26	2.68696e-07	0.000516723	91.3	8.08745e-08	0.00134791
97	520000000188	0.902	7.99001e-10	7.99001e-05	0.144	1.48816e-09	7.08648e-05	5.14	4.55306e-09	3.79422e-06	27.9	2.88331e-07	0.000554483	90.9	8.05202e-08	0.001342
98	520181000893	0.28	2.48027e-10	2.48027e-05	0.379	3.91676e-09	0.000186512	69.8	6.18296e-08	5.15246e-05	58	5.99398e-07	0.00115269	90.8	8.04316e-08	0.00134053
99	520000000132	0.449	3.97729e-10	3.97729e-05	0.149	1.53983e-09	7.33254e-05	25.8	2.28539e-08	1.90449e-05	33.3	3.44137e-07	0.000661802	90.8	8.04316e-08	0.00134053
100	520181000903	0.58	5.1377e-10	5.1377e-05	0.262	2.70763e-09	0.000128935	24.5	2.17024e-08	1.80853e-05	37	3.82375e-07	0.000735336	90.7	8.0343e-08	0.00133905
101	520000000092	0.28	2.48027e-10	2.48027e-05	0.299	3.09e-09	0.000147143	17.9	1.5856e-08	1.32133e-05	32	3.30703e-07	0.000635966	90.6	8.02544e-08	0.00133757
102	520181000799	0.57	5.04912e-10	5.04912e-05	0.246	2.54228e-09	0.000121061	22.3	1.97536e-08	1.64613e-05	35	3.61706e-07	0.000695588	90.3	7.99887e-08	0.00133314
103	520181000752	0.4	3.54324e-10	3.54324e-05	0.367	3.79274e-09	0.000180607	75.7	6.70558e-08	5.58799e-05	37	3.82375e-07	0.000735336	90.2	7.99001e-08	0.00133167
104	520181000730	0.42	3.7204e-10	3.7204e-05	0.103	1.06445e-09	5.0688e-05	16.5	1.46159e-08	1.21799e-05	48	4.96054e-07	0.00095395	90	7.97229e-08	0.00132872
105	520000000116	0.37	3.2775e-10	3.2775e-05	0.376	3.88575e-09	0.000185036	12.7	1.12498e-08	9.37483e-06	36	3.7204e-07	0.000715462	89.6	7.93686e-08	0.00132281
106	520181000861	0.34	3.01175e-10	3.01175e-05	0.642	6.63472e-09	0.000315939	31.5	2.7903e-08	2.32525e-05	31	3.20368e-07	0.000616092	89.6	7.93686e-08	0.00132281
107	520181000882	0.34	3.01175e-10	3.01175e-05	0.275	2.84197e-09	0.000135332	16.4	1.45273e-08	1.21061e-05	50	5.16723e-07	0.000993697	89.2	7.90143e-08	0.0013169
108	520181000886	0.52	4.60621e-10	4.60621e-05	0.115	1.18846e-09	5.65934e-05	38.9	3.4458e-08	2.8715e-05	52	5.37392e-07	0.00103345	89.1	7.89257e-08	0.00131543
109	520181000898	0.43	3.80898e-10	3.80898e-05	0.127	1.31248e-09	6.24988e-05	23.9	2.11709e-08	1.76424e-05	43	4.44381e-07	0.00085458	89	7.88371e-08	0.00131395
110	520181000579	0.84	7.44081e-10	7.44081e-05	0.319	3.29669e-09	0.000156985	16.7	1.4793e-08	1.23275e-05	27	2.7903e-07	0.000536597	88.9	7.87485e-08	0.00131248
111	520181000851	0.45	3.98615e-10	3.98615e-05	0.223	2.30458e-09	0.000109742	11.7	1.0364e-08	8.63665e-06	53	5.47726e-07	0.00105332	88.4	7.83056e-08	0.00130509
112	520181000735	0.42	3.7204e-10	3.7204e-05	0.148	1.5295e-09	7.28333e-05	24.8	2.19681e-08	1.83067e-05	33	3.41037e-07	0.00065584	88.2	7.81285e-08	0.00130214
113	520181000878	0.45	3.98615e-10	3.98615e-05	0.203	2.09789e-09	9.98997e-05	31.4	2.78144e-08	2.31787e-05	50	5.16723e-07	0.000993697	86.8	7.68883e-08	0.00128147
114	520181000758	0.41	3.63182e-10	3.63182e-05	0.169	1.74652e-09	8.31677e-05	29	2.56885e-08	2.14071e-05	48	4.96054e-07	0.00095395	86.8	7.68883e-08	0.00128147
115	520181000726	0.39	3.45466e-10	3.45466e-05	0.164	1.69485e-09	8.07072e-05	20.8	1.84249e-08	1.5354e-05	39	4.03044e-07	0.000775084	86.8	7.68883e-08	0.00128147
116	520000000133	0.159	1.40844e-10	1.40844e-05	0.154	1.59151e-09	7.5786e-05	23.7	2.09937e-08	1.74948e-05	26.95	2.78514e-07	0.000535603	86.8	7.68883e-08	0.00128147
117	520181000890	0.38	3.36608e-10	3.36608e-05	0.116	1.1988e-09	5.70856e-05	20.7	1.83363e-08	1.52802e-05	32	3.30703e-07	0.000635966	85.9	7.60911e-08	0.00126819
118	520181000780	0.31	2.74601e-10	2.74601e-05	0.12	1.24013e-09	5.9054e-05	23.4	2.0728e-08	1.72733e-05	31	3.20368e-07	0.000616092	85.7	7.59139e-08	0.00126523
119	520000000163	0.36	3.18892e-10	3.18892e-05	0.211	2.18057e-09	0.000103837	8.23	7.29022e-09	6.07518e-06	35	3.61706e-07	0.000695588	85.4	7.56482e-08	0.0012608
120	520181000744	0.6	5.31486e-10	5.31486e-05	0.168	1.73619e-09	8.26756e-05	18.3	1.62103e-08	1.35086e-05	46	4.75385e-07	0.000914202	85	7.52939e-08	0.0012549
121	520000000141	0.48	4.25189e-10	4.25189e-05	0.287	2.96599e-09	0.000141238	18.8	1.66532e-08	1.38777e-05	37	3.82375e-07	0.000735336	84.6	7.49396e-08	0.00124899
122	520181000889	0.3	2.65743e-10	2.65743e-05	0.16	1.65351e-09	7.87387e-05	11.9	1.05411e-08	8.78429e-06	35	3.61706e-07	0.000695588	84.5	7.4851e-08	0.00124752
123	520000000175	0.354	3.13577e-10	3.13577e-05	0.144	1.48816e-09	7.08648e-05	16	1.4173e-08	1.18108e-05	33	3.41037e-07	0.00065584	84.5	7.4851e-08	0.00124752
124	520000000129	0.31	2.74601e-10	2.74601e-05	0.333	3.44137e-09	0.000163875	66.5	5.89064e-08	4.90887e-05	37	3.82375e-07	0.000735336	83.4	7.38766e-08	0.00123128
125	520000000035	0.54	4.78338e-10	4.78338e-05	0.188	1.94288e-09	9.2518e-05	25.1	2.22338e-08	1.85282e-05	69	7.13077e-07	0.0013713	82.5	7.30793e-08	0.00121799
126	520000000192	0.304	2.69286e-10	2.69286e-05	0.075	7.75084e-10	3.69088e-05	6.79	6.01465e-09	5.01221e-06	24.6	2.54228e-07	0.000488899	82.1	7.2725e-08	0.00121208
127	520000000029	0.17	1.50588e-10	1.50588e-05	0.29	2.99699e-09	0.000142714	33.5	2.96746e-08	2.47289e-05	26	2.68696e-07	0.000516723	81.4	7.2105e-08	0.00120175
128	520000000146	0.23	2.03736e-10	2.03736e-05	0.18	1.8602e-09	8.8581e-05	12.4	1.0984e-08	9.15337e-06	32	3.30703e-07	0.000635966	81.1	7.18392e-08	0.00119732
129	520000000187	0.552	4.88967e-10	4.88967e-05	0.17	1.75686e-09	8.36599e-05	18.8	1.66532e-08	1.38777e-05	29.6	3.059e-07	0.000588269	80.7	7.14849e-08	0.00119141
130	520181000816	0.19	1.68304e-10	1.68304e-05	0.166	1.71552e-09	8.16914e-05	16.3	1.44387e-08	1.20323e-05	33	3.41037e-07	0.00065584	79.4	7.03333e-08	0.00117222
131	520000000135	0.455	4.03044e-10	4.03044e-05	0.2625	2.71279e-09	0.000129181	13.15	1.16484e-08	9.707e-06	41	4.23713e-07	0.000814832	79.35	7.0289e-08	0.00117148
132	520000000162	0.52	4.60621e-10	4.60621e-05	0.221	2.28391e-09	0.000108758	12.5	1.10726e-08	9.22719e-06	34	3.51371e-07	0.000675714	79	6.9979e-08	0.00116632
133	520181000832	0.39	3.45466e-10	3.45466e-05	0.165	1.70518e-09	8.11993e-05	27.5	2.43598e-08	2.02998e-05	45	4.6505e-07	0.000894328	78.9	6.98904e-08	0.00116484
134	520000000110	0.367	3.25092e-10	3.25092e-05	0.16	1.65351e-09	7.87387e-05	2.16	1.91335e-09	1.59446e-06	18	1.8602e-07	0.000357731	78.7	6.97133e-08	0.00116189
135	520000000128	0.3	2.65743e-10	2.65743e-05	0.226	2.33559e-09	0.000111218	17.1	1.51474e-08	1.26228e-05	32	3.30703e-07	0.000635966	78.5	6.95361e-08	0.00115894
136	520181000853	0.27	2.39169e-10	2.39169e-05	0.169	1.74652e-09	8.31677e-05	12.3	1.08955e-08	9.07956e-06	29	2.99699e-07	0.000576345	77.8	6.8916e-08	0.0011486
137	520181000885	0.59	5.22628e-10	5.22628e-05	0.257	2.65595e-09	0.000126474	30.8	2.7283e-08	2.27358e-05	62	6.40736e-07	0.00123218	77.6	6.87389e-08	0.00114565
138	520000000176	0.58	5.1377e-10	5.1377e-05	0.13	1.34348e-09	6.39752e-05	12.9	1.1427e-08	9.52246e-06	36	3.7204e-07	0.000715462	77.2	6.83846e-08	0.00113974
139	520000000139	0.225	1.99307e-10	1.99307e-05	0.2365	2.4441e-09	0.000116386	9.64	8.53921e-09	7.11601e-06	23.5	2.4286e-07	0.000467038	76.1	6.74102e-08	0.0011235
140	520181000789	0.3	2.65743e-10	2.65743e-05	0.144	1.48816e-09	7.08648e-05	18.8	1.66532e-08	1.38777e-05	37	3.82375e-07	0.000735336	75.9	6.7233e-08	0.00112055
141	520181000736	0.725	6.42212e-10	6.42212e-05	0.263	2.71796e-09	0.000129427	40	3.54324e-08	2.9527e-05	39.5	4.08211e-07	0.000785021	75.85	6.71887e-08	0.00111981
142	520181000897	0.26	2.30311e-10	2.30311e-05	0.11	1.13679e-09	5.41329e-05	16.9	1.49702e-08	1.24752e-05	39	4.03044e-07	0.000775084	75.7	6.70558e-08	0.0011176
143	520181000783	0.35	3.10034e-10	3.10034e-05	0.125	1.29181e-09	6.15146e-05	22.7	2.01079e-08	1.67566e-05	32	3.30703e-07	0.000635966	75.5	6.68787e-08	0.00111464
144	520181000660	0.15	1.32872e-10	1.32872e-05	0.123	1.27114e-09	6.05304e-05	20.7	1.83363e-08	1.52802e-05	31	3.20368e-07	0.000616092	75.2	6.66129e-08	0.00111022
145	520000000179	1.03	9.12385e-10	9.12385e-05	0.165	1.70518e-09	8.11993e-05	11.7	1.0364e-08	8.63665e-06	43.8	4.52649e-07	0.000870479	74.9	6.63472e-08	0.00110579
146	520000000134	0.518	4.5885e-10	4.5885e-05	0.16	1.65351e-09	7.87387e-05	14.2	1.25785e-08	1.04821e-05	26.5	2.73863e-07	0.00052666	74.5	6.59929e-08	0.00109988
147	520181000845	0.36	3.18892e-10	3.18892e-05	0.158	1.63284e-09	7.77545e-05	15.1	1.33757e-08	1.11464e-05	37	3.82375e-07	0.000735336	74.4	6.59043e-08	0.0010984
148	520181000826	0.31	2.74601e-10	2.74601e-05	0.125	1.29181e-09	6.15146e-05	16.4	1.45273e-08	1.21061e-05	33	3.41037e-07	0.00065584	74	6.555e-08	0.0010925
149	520000000028	0.25	2.21453e-10	2.21453e-05	0.398	4.11311e-09	0.000195862	43.1	3.81784e-08	3.18154e-05	32	3.30703e-07	0.000635966	73.7	6.52842e-08	0.00108807
150	520000000147	0.556	4.92511e-10	4.92511e-05	0.16	1.65351e-09	7.87387e-05	15.7	1.39072e-08	1.15894e-05	28.6	2.95565e-07	0.000568395	73.1	6.47527e-08	0.00107921
151	520181000867	0.32	2.83459e-10	2.83459e-05	0.274	2.83164e-09	0.00013484	20.6	1.82477e-08	1.52064e-05	36	3.7204e-07	0.000715462	72.8	6.4487e-08	0.00107478
152	520181000854	0.14	1.24013e-10	1.24013e-05	0.083	8.5776e-10	4.08457e-05	14	1.24013e-08	1.03345e-05	30	3.10034e-07	0.000596218	71.8	6.36012e-08	0.00106002
153	520000000078	0.27	2.39169e-10	2.39169e-05	0.195	2.01522e-09	9.59628e-05	9.81	8.6898e-09	7.2415e-06	30	3.10034e-07	0.000596218	71.7	6.35126e-08	0.00105854
154	520000000136	0.22	1.94878e-10	1.94878e-05	0.188	1.94288e-09	9.2518e-05	13.5	1.19584e-08	9.96537e-06	29	2.99699e-07	0.000576345	71.6	6.3424e-08	0.00105707
155	520181000876	0.55	4.87196e-10	4.87196e-05	0.128	1.32281e-09	6.2991e-05	10.9	9.65533e-09	8.04611e-06	30	3.10034e-07	0.000596218	71.4	6.32469e-08	0.00105411
156	520181000887	0.34	3.01175e-10	3.01175e-05	0.14	1.44682e-09	6.88964e-05	21.2	1.87792e-08	1.56493e-05	40	4.13378e-07	0.000794958	70.9	6.28039e-08	0.00104673
157	520181000880	0.41	3.63182e-10	3.63182e-05	0.188	1.94288e-09	9.2518e-05	16.9	1.49702e-08	1.24752e-05	40	4.13378e-07	0.000794958	70.5	6.24496e-08	0.00104083
158	520181000840	0.56	4.96054e-10	4.96054e-05	0.086	8.88763e-10	4.2322e-05	23.6	2.09051e-08	1.74209e-05	38	3.92709e-07	0.00075521	70.2	6.21839e-08	0.0010364
159	520000000149	0.24	2.12594e-10	2.12594e-05	0.144	1.48816e-09	7.08648e-05	9.83	8.70752e-09	7.25626e-06	30	3.10034e-07	0.000596218	69.9	6.19181e-08	0.00103197
160	520181000571	1.25	1.10726e-09	0.000110726	0.331	3.4207e-09	0.000162891	15.2	1.34643e-08	1.12203e-05	32	3.30703e-07	0.000635966	69.1	6.12095e-08	0.00102016
161	520000000002	0.26	2.30311e-10	2.30311e-05	0.106	1.09545e-09	5.21644e-05	14.5	1.28442e-08	1.07035e-05	34	3.51371e-07	0.000675714	69	6.11209e-08	0.00101868
162	520000000001	0.22	1.94878e-10	1.94878e-05	0.114	1.17813e-09	5.61013e-05	24	2.12594e-08	1.77162e-05	30	3.10034e-07	0.000596218	69	6.11209e-08	0.00101868
163	520000000022	0.41	3.63182e-10	3.63182e-05	0.17	1.75686e-09	8.36599e-05	36.3	3.21549e-08	2.67958e-05	47	4.85719e-07	0.000934076	68.9	6.10323e-08	0.00101721
164	520181000850	0.5	4.42905e-10	4.42905e-05	0.179	1.84987e-09	8.80889e-05	10.3	9.12385e-09	7.6032e-06	36	3.7204e-07	0.000715462	67.6	5.98808e-08	0.000998013
165	520000000152	0.484	4.28732e-10	4.28732e-05	0.139	1.43649e-09	6.84042e-05	14.7	1.30214e-08	1.08512e-05	23.8	2.4596e-07	0.000473	66.9	5.92607e-08	0.000987678
166	520000000184	0.294	2.60428e-10	2.60428e-05	0.128	1.32281e-09	6.2991e-05	6.07	5.37687e-09	4.48072e-06	26.7	2.7593e-07	0.000530634	66.8	5.91721e-08	0.000986202
167	520181000855	0.33	2.92317e-10	2.92317e-05	0.312	3.22435e-09	0.00015354	14.7	1.30214e-08	1.08512e-05	35	3.61706e-07	0.000695588	65.1	5.76662e-08	0.000961104
168	520000000154	0.33	2.92317e-10	2.92317e-05	0.129	1.33314e-09	6.34831e-05	8.97	7.94572e-09	6.62143e-06	28	2.89365e-07	0.000556471	65.1	5.76662e-08	0.000961104
169	520181000870	0.27	2.39169e-10	2.39169e-05	0.211	2.18057e-09	0.000103837	33.6	2.97632e-08	2.48027e-05	36	3.7204e-07	0.000715462	64.7	5.73119e-08	0.000955199
170	520181000767	0.43	3.80898e-10	3.80898e-05	0.092	9.5077e-10	4.52747e-05	23	2.03736e-08	1.6978e-05	45	4.6505e-07	0.000894328	63.8	5.65147e-08	0.000941912
171	520181000856	0.2	1.77162e-10	1.77162e-05	0.106	1.09545e-09	5.21644e-05	7.81	6.91818e-09	5.76515e-06	27	2.7903e-07	0.000536597	62.7	5.55403e-08	0.000925672
172	520000000084	0.1195	1.05854e-10	1.05854e-05	0.1615	1.66901e-09	7.94769e-05	13.5	1.19584e-08	9.96537e-06	13.5	1.39515e-07	0.000268298	62.25	5.51417e-08	0.000919028
173	520000000186	0.967	8.56579e-10	8.56579e-05	0.096	9.92108e-10	4.72432e-05	6.71	5.94379e-09	4.95316e-06	23.4	2.41826e-07	0.00046505	62	5.49202e-08	0.000915337
174	520000000020	0.5	4.42905e-10	4.42905e-05	0.109	1.12646e-09	5.36407e-05	25.6	2.26767e-08	1.88973e-05	36	3.7204e-07	0.000715462	61.7	5.46545e-08	0.000910908
175	520181000891	0.21	1.8602e-10	1.8602e-05	0.1	1.03345e-09	4.92117e-05	11.5	1.01868e-08	8.48902e-06	28	2.89365e-07	0.000556471	60.3	5.34144e-08	0.000890239
176	520000000150	0.447	3.95957e-10	3.95957e-05	0.144	1.48816e-09	7.08648e-05	4.24	3.75584e-09	3.12986e-06	24.5	2.53194e-07	0.000486912	59.4	5.26171e-08	0.000876952
177	520181000874	0.28	2.48027e-10	2.48027e-05	0.172	1.77753e-09	8.46441e-05	6.35	5.6249e-09	4.68741e-06	29	2.99699e-07	0.000576345	58.3	5.16427e-08	0.000860712
178	520181000846	0.22	1.94878e-10	1.94878e-05	0.099	1.02311e-09	4.87196e-05	11.4	1.00982e-08	8.4152e-06	29	2.99699e-07	0.000576345	58.1	5.14656e-08	0.00085776
179	520181000883	0.3	2.65743e-10	2.65743e-05	0.195	2.01522e-09	9.59628e-05	14.1	1.24899e-08	1.04083e-05	32	3.30703e-07	0.000635966	57.9	5.12884e-08	0.000854807
180	520000000142	0.706	6.25382e-10	6.25382e-05	0.075	7.75084e-10	3.69088e-05	11	9.74391e-09	8.11993e-06	19.6	2.02555e-07	0.000389529	56.8	5.0314e-08	0.000838567
181	520000000172	0.758	6.71444e-10	6.71444e-05	0.075	7.75084e-10	3.69088e-05	10.9	9.65533e-09	8.04611e-06	17.3	1.78786e-07	0.000343819	56.7	5.02254e-08	0.000837091
182	520181000892	0.24	2.12594e-10	2.12594e-05	0.126	1.30214e-09	6.20067e-05	8.65	7.66226e-09	6.38522e-06	27	2.7903e-07	0.000536597	54.6	4.83652e-08	0.000806087
183	520000000074	0.434	3.84442e-10	3.84442e-05	0.094	9.71439e-10	4.6259e-05	4.35	3.85327e-09	3.21106e-06	20.2	2.08756e-07	0.000401454	52.4	4.64165e-08	0.000773608
184	520181000884	0.37	3.2775e-10	3.2775e-05	0.143	1.47783e-09	7.03727e-05	13.2	1.16927e-08	9.74391e-06	51	5.27057e-07	0.00101357	50.9	4.50877e-08	0.000751462
185	520000000181	0.176	1.55903e-10	1.55903e-05	0.091	9.40435e-10	4.47826e-05	5.38	4.76566e-09	3.97138e-06	15.2	1.57084e-07	0.000302084	45	3.98615e-08	0.000664358
186	520000000167	0.181	1.60332e-10	1.60332e-05	0.08	8.26756e-10	3.93693e-05	4.72	4.18102e-09	3.48419e-06	17.9	1.84987e-07	0.000355744	44.3	3.92414e-08	0.000654023
187	520181000875	0.18	1.59446e-10	1.59446e-05	0.119	1.2298e-09	5.85619e-05	5.46	4.83652e-09	4.03044e-06	26	2.68696e-07	0.000516723	44	3.89757e-08	0.000649594
188	520000000161	0.27	2.39169e-10	2.39169e-05	0.149	1.53983e-09	7.33254e-05	6.02	5.33258e-09	4.44381e-06	29.8	3.07967e-07	0.000592244	43.2	3.8267e-08	0.000637783
189	520181000628	0.3	2.65743e-10	2.65743e-05	0.101	1.04378e-09	4.97038e-05	22.3	1.97536e-08	1.64613e-05	37	3.82375e-07	0.000735336	41.8	3.70269e-08	0.000617114
190	520000000180	0.102	9.03526e-11	9.03526e-06	0.048	4.96054e-10	2.36216e-05	3.04	2.69286e-09	2.24405e-06	13.2	1.36415e-07	0.000262336	24.2	2.14366e-08	0.000357277

## Sheet: carcinogenic dermal
				carcinogenic dermal exposure risk
				Cd			As			Cr
				2.38059e-09			8.48196e-08			1.67524e-06		RfD and SF values of heavy metals under different exposure pathways
OBJECTID	BSM	Cd	ADI	(Cd)ADI*SF	As	ADI	(As)ADI*SF	Cr	ADI	（Cr）ADI*SF		Elements	cd	hg	as	pb	cr
1	520000000083	0.23	2.03736e-10	1.24279e-09	54.9	4.8631e-08	1.77989e-07	199	1.76276e-07	3.52552e-06		(Ingest by mouth)ＲfDing /mg·( kg·d)⁻¹	0.001	0.0003	0.0003	0.0035	0.003
2	520181000830	0.27	2.39169e-10	1.45893e-09	13.5	1.19584e-08	4.37679e-08	180	1.59446e-07	3.18892e-06		（Inhalation）ＲfDinh /mg·( kg·d)⁻¹	0.001	0.0003	0.0003	0.0035	2.9e-05
3	520000000071	0.21	1.8602e-10	1.13472e-09	64.5	5.71348e-08	2.09113e-07	170	1.50588e-07	3.01175e-06		（Dermal contact）ＲfDderm /mg·( kg·d) ⁻¹	1e-05	2.1e-05	0.0012	0.00052	6e-05
4	520181000695	1.41	1.24899e-09	7.61885e-09	11.4	1.00982e-08	3.69595e-08	159	1.40844e-07	2.81688e-06		(Ingest by mouth)SF /( kg·d)·mg⁻¹	6.1		1.5	0.0085	0.5
5	520181000795	0.4	3.54324e-10	2.16138e-09	24	2.12594e-08	7.78096e-08	156	1.38186e-07	2.76373e-06		（Inhalation）SF /( kg·d)·mg ⁻¹	6.3		15.1	₋	42
6	520181000909	0.27	2.39169e-10	1.45893e-09	64.7	5.73119e-08	2.09762e-07	153	1.35529e-07	2.71058e-06		（Dermal contactSF /( kg·d)·mg ⁻¹	6.1		3.66	₋	20
7	520181000837	0.83	7.35223e-10	4.48486e-09	20	1.77162e-08	6.48413e-08	151	1.33757e-07	2.67515e-06
8	520000000041	0.2	1.77162e-10	1.08069e-09	55.4	4.90739e-08	1.7961e-07	148	1.311e-07	2.622e-06
9	520181000596	1.35	1.19584e-09	7.29465e-09	29.7	2.63086e-08	9.62893e-08	146	1.29328e-07	2.58657e-06
10	520181000908	0.31	2.74601e-10	1.67507e-09	59.3	5.25286e-08	1.92254e-07	143	1.26671e-07	2.53342e-06
11	520000000069	0.17	1.50588e-10	9.18585e-10	35	3.10034e-08	1.13472e-07	140	1.24013e-07	2.48027e-06
12	520181000877	0.36	3.18892e-10	1.94524e-09	9.5	8.4152e-09	3.07996e-08	140	1.24013e-07	2.48027e-06
13	520181000847	0.27	2.39169e-10	1.45893e-09	55.9	4.95168e-08	1.81231e-07	138	1.22242e-07	2.44484e-06
14	520000000052	0.13	1.15155e-10	7.02448e-10	60.3	5.34144e-08	1.95497e-07	134	1.18699e-07	2.37397e-06
15	520000000051	0.69	6.11209e-10	3.72838e-09	33.4	2.95861e-08	1.08285e-07	133	1.17813e-07	2.35626e-06
16	520000000096	0.24	2.12594e-10	1.29683e-09	48.9	4.33161e-08	1.58537e-07	133	1.17813e-07	2.35626e-06
17	520181000915	0.34	3.01175e-10	1.83717e-09	50.6	4.4822e-08	1.64049e-07	131	1.16041e-07	2.32082e-06
18	520181000702	0.82	7.26364e-10	4.43082e-09	25.9	2.29425e-08	8.39695e-08	131	1.16041e-07	2.32082e-06
19	520000000060	0.38	3.36608e-10	2.05331e-09	24	2.12594e-08	7.78096e-08	129	1.1427e-07	2.28539e-06
20	520181000681	1.1	9.74391e-10	5.94379e-09	13.5	1.19584e-08	4.37679e-08	129	1.1427e-07	2.28539e-06
21	520000000072	0.235	2.08165e-10	1.26981e-09	54.9	4.8631e-08	1.77989e-07	127	1.12498e-07	2.24996e-06
22	520181000771	0.24	2.12594e-10	1.29683e-09	22.7	2.01079e-08	7.35949e-08	127	1.12498e-07	2.24996e-06
23	520181000750	0.35	3.10034e-10	1.8912e-09	21	1.8602e-08	6.80834e-08	127	1.12498e-07	2.24996e-06
24	520000000059	0.72	6.37783e-10	3.89048e-09	48.3	4.27846e-08	1.56592e-07	126	1.11612e-07	2.23224e-06
25	520000000064	0.18	1.59446e-10	9.7262e-10	66.6	5.8995e-08	2.15922e-07	125	1.10726e-07	2.21453e-06
26	520181000556	1.41	1.24899e-09	7.61885e-09	19.4	1.71847e-08	6.28961e-08	125	1.10726e-07	2.21453e-06
27	520181000902	0.26	2.30311e-10	1.4049e-09	46.2	4.09244e-08	1.49783e-07	124	1.0984e-07	2.19681e-06
28	520181000906	0.19	1.68304e-10	1.02665e-09	48.7	4.3139e-08	1.57889e-07	124	1.0984e-07	2.19681e-06
29	520000000061	0.78	6.90932e-10	4.21469e-09	31.6	2.79916e-08	1.02449e-07	123	1.08955e-07	2.17909e-06
30	520181000866	0.57	5.04912e-10	3.07996e-09	17.6	1.55903e-08	5.70604e-08	123	1.08955e-07	2.17909e-06
31	520181000747	0.24	2.12594e-10	1.29683e-09	50.1	4.43791e-08	1.62427e-07	122	1.08069e-07	2.16138e-06
32	520000000101	0.18	1.59446e-10	9.7262e-10	41.2	3.64954e-08	1.33573e-07	120	1.06297e-07	2.12594e-06
33	520181000733	0.52	4.60621e-10	2.80979e-09	35.8	3.1712e-08	1.16066e-07	120	1.06297e-07	2.12594e-06
34	520181000754	0.37	3.2775e-10	1.99927e-09	45.5	4.03044e-08	1.47514e-07	120	1.06297e-07	2.12594e-06
35	520000000097	0.53	4.69479e-10	2.86382e-09	31.5	2.7903e-08	1.02125e-07	119	1.05411e-07	2.10823e-06
36	520181000569	1.26	1.11612e-09	6.80834e-09	18.6	1.64761e-08	6.03024e-08	119	1.05411e-07	2.10823e-06
37	520000000130	0.4295	3.80456e-10	2.32078e-09	22.35	1.97979e-08	7.24602e-08	119	1.05411e-07	2.10823e-06
38	520000000067	0.43	3.80898e-10	2.32348e-09	26	2.30311e-08	8.42937e-08	117	1.0364e-07	2.0728e-06
39	520181000742	0.64	5.66919e-10	3.4582e-09	71.4	6.32469e-08	2.31483e-07	116	1.02754e-07	2.05508e-06
40	520000000153	1.06	9.38959e-10	5.72765e-09	30.2	2.67515e-08	9.79104e-08	115	1.01868e-07	2.03736e-06
41	520181000916	0.22	1.94878e-10	1.18876e-09	58.6	5.19085e-08	1.89985e-07	115	1.01868e-07	2.03736e-06
42	520181000775	0.19	1.68304e-10	1.02665e-09	40.4	3.57867e-08	1.30979e-07	113	1.00097e-07	2.00193e-06
43	520181000901	0.23	2.03736e-10	1.24279e-09	40.5	3.58753e-08	1.31304e-07	113	1.00097e-07	2.00193e-06
44	520000000085	0.41	3.63182e-10	2.21541e-09	27.1	2.40055e-08	8.786e-08	112	9.92108e-08	1.98422e-06
45	520181000913	0.2	1.77162e-10	1.08069e-09	60.3	5.34144e-08	1.95497e-07	112	9.92108e-08	1.98422e-06
46	520181000914	0.25	2.21453e-10	1.35086e-09	52.5	4.6505e-08	1.70208e-07	112	9.92108e-08	1.98422e-06
47	520181000833	0.45	3.98615e-10	2.43155e-09	30.8	2.7283e-08	9.98556e-08	111	9.83249e-08	1.9665e-06
48	520000000047	0.115	1.01868e-10	6.21396e-10	36.15	3.2022e-08	1.17201e-07	111	9.83249e-08	1.9665e-06
49	520181000896	0.45	3.98615e-10	2.43155e-09	16.1	1.42615e-08	5.21973e-08	111	9.83249e-08	1.9665e-06
50	520181000842	0.95	8.4152e-10	5.13327e-09	32.2	2.85231e-08	1.04395e-07	109	9.65533e-08	1.93107e-06
51	520181000760	0.58	5.1377e-10	3.134e-09	21.9	1.93992e-08	7.10012e-08	109	9.65533e-08	1.93107e-06
52	520181000912	0.38	3.36608e-10	2.05331e-09	27.7	2.45369e-08	8.98052e-08	109	9.65533e-08	1.93107e-06
53	520000000077	0.52	4.60621e-10	2.80979e-09	30.3	2.68401e-08	9.82346e-08	107	9.47817e-08	1.89563e-06
54	520000000120	0.49	4.34047e-10	2.64769e-09	25.3	2.2411e-08	8.20243e-08	107	9.47817e-08	1.89563e-06
55	520000000079	0.74	6.555e-10	3.99855e-09	27.4	2.42712e-08	8.88326e-08	107	9.47817e-08	1.89563e-06
56	520000000169	0.88	7.79513e-10	4.75503e-09	6.34	5.61604e-09	2.05547e-08	106	9.38959e-08	1.87792e-06
57	520181000911	0.37	3.2775e-10	1.99927e-09	35.6	3.15348e-08	1.15418e-07	105	9.30101e-08	1.8602e-06
58	520181000720	0.24	2.12594e-10	1.29683e-09	25	2.21453e-08	8.10516e-08	105	9.30101e-08	1.8602e-06
59	520181000852	0.26	2.30311e-10	1.4049e-09	79.4	7.03333e-08	2.5742e-07	104	9.21243e-08	1.84249e-06
60	520181000869	0.5	4.42905e-10	2.70172e-09	68.4	6.05894e-08	2.21757e-07	104	9.21243e-08	1.84249e-06
61	520181000905	0.15	1.32872e-10	8.10516e-10	38.3	3.39265e-08	1.24171e-07	104	9.21243e-08	1.84249e-06
62	520181000865	0.43	3.80898e-10	2.32348e-09	31.1	2.75487e-08	1.00828e-07	102	9.03526e-08	1.80705e-06
63	520000000160	0.912	8.07859e-10	4.92794e-09	24.2	2.14366e-08	7.8458e-08	102	9.03526e-08	1.80705e-06
64	520000000144	1.09	9.65533e-10	5.88975e-09	15.5	1.37301e-08	5.0252e-08	102	9.03526e-08	1.80705e-06
65	520181000895	0.52	4.60621e-10	2.80979e-09	32.5	2.87888e-08	1.05367e-07	102	9.03526e-08	1.80705e-06
66	520000000121	0.266	2.35626e-10	1.43732e-09	16.1	1.42615e-08	5.21973e-08	102	9.03526e-08	1.80705e-06
67	520000000157	1.46	1.29328e-09	7.88903e-09	14.7	1.30214e-08	4.76584e-08	101	8.94668e-08	1.78934e-06
68	520181000710	0.42	3.7204e-10	2.26945e-09	18.5	1.63875e-08	5.99782e-08	100	8.8581e-08	1.77162e-06
69	520181000857	0.4	3.54324e-10	2.16138e-09	71.5	6.33354e-08	2.31808e-07	99.8	8.84039e-08	1.76808e-06
70	520000000124	0.32	2.83459e-10	1.7291e-09	66.5	5.89064e-08	2.15597e-07	99.3	8.7961e-08	1.75922e-06
71	520181000776	0.27	2.39169e-10	1.45893e-09	25.2	2.23224e-08	8.17001e-08	99.1	8.77838e-08	1.75568e-06
72	520000000104	0.676	5.98808e-10	3.65273e-09	24.6	2.17909e-08	7.97548e-08	98.7	8.74295e-08	1.74859e-06
73	520000000075	1.08	9.56675e-10	5.83572e-09	37	3.2775e-08	1.19956e-07	98.3	8.70752e-08	1.7415e-06
74	520000000038	0.13	1.15155e-10	7.02448e-10	41	3.63182e-08	1.32925e-07	98.3	8.70752e-08	1.7415e-06
75	520181000749	0.36	3.18892e-10	1.94524e-09	23	2.03736e-08	7.45675e-08	98.1	8.6898e-08	1.73796e-06
76	520181000894	0.5	4.42905e-10	2.70172e-09	30.3	2.68401e-08	9.82346e-08	98	8.68094e-08	1.73619e-06
77	520181000794	0.31	2.74601e-10	1.67507e-09	17	1.50588e-08	5.51151e-08	97.9	8.67208e-08	1.73442e-06
78	520181000864	0.21	1.8602e-10	1.13472e-09	55.9	4.95168e-08	1.81231e-07	97.8	8.66322e-08	1.73264e-06
79	520181000759	0.41	3.63182e-10	2.21541e-09	18.9	1.67418e-08	6.1275e-08	97.6	8.64551e-08	1.7291e-06
80	520000000098	0.3	2.65743e-10	1.62103e-09	32.1	2.84345e-08	1.0407e-07	97.1	8.60122e-08	1.72024e-06
81	520181000748	0.6	5.31486e-10	3.24207e-09	16.8	1.48816e-08	5.44667e-08	96.3	8.53035e-08	1.70607e-06
82	520000000032	0.707	6.26268e-10	3.82023e-09	8.02	7.1042e-09	2.60014e-08	96	8.50378e-08	1.70076e-06
83	520000000068	0.53	4.69479e-10	2.86382e-09	30.2	2.67515e-08	9.79104e-08	95.7	8.4772e-08	1.69544e-06
84	520000000193	0.2	1.77162e-10	1.08069e-09	7.64	6.76759e-09	2.47694e-08	95.7	8.4772e-08	1.69544e-06
85	520000000164	0.383	3.39265e-10	2.06952e-09	10.8	9.56675e-09	3.50143e-08	94.4	8.36205e-08	1.67241e-06
86	520181000899	0.5	4.42905e-10	2.70172e-09	38.7	3.42809e-08	1.25468e-07	94.2	8.34433e-08	1.66887e-06
87	520181000788	0.35	3.10034e-10	1.8912e-09	21.9	1.93992e-08	7.10012e-08	93.9	8.31776e-08	1.66355e-06
88	520181000737	0.26	2.30311e-10	1.4049e-09	36.8	3.25978e-08	1.19308e-07	93.8	8.3089e-08	1.66178e-06
89	520181000907	0.48	4.25189e-10	2.59365e-09	39.9	3.53438e-08	1.29358e-07	93.5	8.28233e-08	1.65647e-06
90	520181000910	0.42	3.7204e-10	2.26945e-09	18.2	1.61217e-08	5.90056e-08	93	8.23804e-08	1.64761e-06
91	520181000836	0.38	3.36608e-10	2.05331e-09	20.2	1.78934e-08	6.54897e-08	92.9	8.22918e-08	1.64584e-06
92	520181000872	0.36	3.18892e-10	1.94524e-09	18.8	1.66532e-08	6.09508e-08	92.9	8.22918e-08	1.64584e-06
93	520000000131	0.36	3.18892e-10	1.94524e-09	15.2	1.34643e-08	4.92794e-08	92.4	8.18489e-08	1.63698e-06
94	520181000888	0.44	3.89757e-10	2.37751e-09	37.2	3.29521e-08	1.20605e-07	92	8.14945e-08	1.62989e-06
95	520181000879	0.4	3.54324e-10	2.16138e-09	12.9	1.1427e-08	4.18226e-08	91.4	8.09631e-08	1.61926e-06
96	520000000191	0.75	6.64358e-10	4.05258e-09	10.5	9.30101e-09	3.40417e-08	91.3	8.08745e-08	1.61749e-06
97	520000000188	0.902	7.99001e-10	4.87391e-09	5.14	4.55306e-09	1.66642e-08	90.9	8.05202e-08	1.6104e-06
98	520181000893	0.28	2.48027e-10	1.51296e-09	69.8	6.18296e-08	2.26296e-07	90.8	8.04316e-08	1.60863e-06
99	520000000132	0.449	3.97729e-10	2.42615e-09	25.8	2.28539e-08	8.36453e-08	90.8	8.04316e-08	1.60863e-06
100	520181000903	0.58	5.1377e-10	3.134e-09	24.5	2.17024e-08	7.94306e-08	90.7	8.0343e-08	1.60686e-06
101	520000000092	0.28	2.48027e-10	1.51296e-09	17.9	1.5856e-08	5.8033e-08	90.6	8.02544e-08	1.60509e-06
102	520181000799	0.57	5.04912e-10	3.07996e-09	22.3	1.97536e-08	7.22981e-08	90.3	7.99887e-08	1.59977e-06
103	520181000752	0.4	3.54324e-10	2.16138e-09	75.7	6.70558e-08	2.45424e-07	90.2	7.99001e-08	1.598e-06
104	520181000730	0.42	3.7204e-10	2.26945e-09	16.5	1.46159e-08	5.34941e-08	90	7.97229e-08	1.59446e-06
105	520000000116	0.37	3.2775e-10	1.99927e-09	12.7	1.12498e-08	4.11742e-08	89.6	7.93686e-08	1.58737e-06
106	520181000861	0.34	3.01175e-10	1.83717e-09	31.5	2.7903e-08	1.02125e-07	89.6	7.93686e-08	1.58737e-06
107	520181000882	0.34	3.01175e-10	1.83717e-09	16.4	1.45273e-08	5.31699e-08	89.2	7.90143e-08	1.58029e-06
108	520181000886	0.52	4.60621e-10	2.80979e-09	38.9	3.4458e-08	1.26116e-07	89.1	7.89257e-08	1.57851e-06
109	520181000898	0.43	3.80898e-10	2.32348e-09	23.9	2.11709e-08	7.74854e-08	89	7.88371e-08	1.57674e-06
110	520181000579	0.84	7.44081e-10	4.53889e-09	16.7	1.4793e-08	5.41425e-08	88.9	7.87485e-08	1.57497e-06
111	520181000851	0.45	3.98615e-10	2.43155e-09	11.7	1.0364e-08	3.79322e-08	88.4	7.83056e-08	1.56611e-06
112	520181000735	0.42	3.7204e-10	2.26945e-09	24.8	2.19681e-08	8.04032e-08	88.2	7.81285e-08	1.56257e-06
113	520181000878	0.45	3.98615e-10	2.43155e-09	31.4	2.78144e-08	1.01801e-07	86.8	7.68883e-08	1.53777e-06
114	520181000758	0.41	3.63182e-10	2.21541e-09	29	2.56885e-08	9.40199e-08	86.8	7.68883e-08	1.53777e-06
115	520181000726	0.39	3.45466e-10	2.10734e-09	20.8	1.84249e-08	6.7435e-08	86.8	7.68883e-08	1.53777e-06
116	520000000133	0.159	1.40844e-10	8.59147e-10	23.7	2.09937e-08	7.6837e-08	86.8	7.68883e-08	1.53777e-06
117	520181000890	0.38	3.36608e-10	2.05331e-09	20.7	1.83363e-08	6.71108e-08	85.9	7.60911e-08	1.52182e-06
118	520181000780	0.31	2.74601e-10	1.67507e-09	23.4	2.0728e-08	7.58643e-08	85.7	7.59139e-08	1.51828e-06
119	520000000163	0.36	3.18892e-10	1.94524e-09	8.23	7.29022e-09	2.66822e-08	85.4	7.56482e-08	1.51296e-06
120	520181000744	0.6	5.31486e-10	3.24207e-09	18.3	1.62103e-08	5.93298e-08	85	7.52939e-08	1.50588e-06
121	520000000141	0.48	4.25189e-10	2.59365e-09	18.8	1.66532e-08	6.09508e-08	84.6	7.49396e-08	1.49879e-06
122	520181000889	0.3	2.65743e-10	1.62103e-09	11.9	1.05411e-08	3.85806e-08	84.5	7.4851e-08	1.49702e-06
123	520000000175	0.354	3.13577e-10	1.91282e-09	16	1.4173e-08	5.18731e-08	84.5	7.4851e-08	1.49702e-06
124	520000000129	0.31	2.74601e-10	1.67507e-09	66.5	5.89064e-08	2.15597e-07	83.4	7.38766e-08	1.47753e-06
125	520000000035	0.54	4.78338e-10	2.91786e-09	25.1	2.22338e-08	8.13758e-08	82.5	7.30793e-08	1.46159e-06
126	520000000192	0.304	2.69286e-10	1.64265e-09	6.79	6.01465e-09	2.20136e-08	82.1	7.2725e-08	1.4545e-06
127	520000000029	0.17	1.50588e-10	9.18585e-10	33.5	2.96746e-08	1.08609e-07	81.4	7.2105e-08	1.4421e-06
128	520000000146	0.23	2.03736e-10	1.24279e-09	12.4	1.0984e-08	4.02016e-08	81.1	7.18392e-08	1.43678e-06
129	520000000187	0.552	4.88967e-10	2.9827e-09	18.8	1.66532e-08	6.09508e-08	80.7	7.14849e-08	1.4297e-06
130	520181000816	0.19	1.68304e-10	1.02665e-09	16.3	1.44387e-08	5.28457e-08	79.4	7.03333e-08	1.40667e-06
131	520000000135	0.455	4.03044e-10	2.45857e-09	13.15	1.16484e-08	4.26332e-08	79.35	7.0289e-08	1.40578e-06
132	520000000162	0.52	4.60621e-10	2.80979e-09	12.5	1.10726e-08	4.05258e-08	79	6.9979e-08	1.39958e-06
133	520181000832	0.39	3.45466e-10	2.10734e-09	27.5	2.43598e-08	8.91568e-08	78.9	6.98904e-08	1.39781e-06
134	520000000110	0.367	3.25092e-10	1.98306e-09	2.16	1.91335e-09	7.00286e-09	78.7	6.97133e-08	1.39427e-06
135	520000000128	0.3	2.65743e-10	1.62103e-09	17.1	1.51474e-08	5.54393e-08	78.5	6.95361e-08	1.39072e-06
136	520181000853	0.27	2.39169e-10	1.45893e-09	12.3	1.08955e-08	3.98774e-08	77.8	6.8916e-08	1.37832e-06
137	520181000885	0.59	5.22628e-10	3.18803e-09	30.8	2.7283e-08	9.98556e-08	77.6	6.87389e-08	1.37478e-06
138	520000000176	0.58	5.1377e-10	3.134e-09	12.9	1.1427e-08	4.18226e-08	77.2	6.83846e-08	1.36769e-06
139	520000000139	0.225	1.99307e-10	1.21577e-09	9.64	8.53921e-09	3.12535e-08	76.1	6.74102e-08	1.3482e-06
140	520181000789	0.3	2.65743e-10	1.62103e-09	18.8	1.66532e-08	6.09508e-08	75.9	6.7233e-08	1.34466e-06
141	520181000736	0.725	6.42212e-10	3.9175e-09	40	3.54324e-08	1.29683e-07	75.85	6.71887e-08	1.34377e-06
142	520181000897	0.26	2.30311e-10	1.4049e-09	16.9	1.49702e-08	5.47909e-08	75.7	6.70558e-08	1.34112e-06
143	520181000783	0.35	3.10034e-10	1.8912e-09	22.7	2.01079e-08	7.35949e-08	75.5	6.68787e-08	1.33757e-06
144	520181000660	0.15	1.32872e-10	8.10516e-10	20.7	1.83363e-08	6.71108e-08	75.2	6.66129e-08	1.33226e-06
145	520000000179	1.03	9.12385e-10	5.56555e-09	11.7	1.0364e-08	3.79322e-08	74.9	6.63472e-08	1.32694e-06
146	520000000134	0.518	4.5885e-10	2.79898e-09	14.2	1.25785e-08	4.60373e-08	74.5	6.59929e-08	1.31986e-06
147	520181000845	0.36	3.18892e-10	1.94524e-09	15.1	1.33757e-08	4.89552e-08	74.4	6.59043e-08	1.31809e-06
148	520181000826	0.31	2.74601e-10	1.67507e-09	16.4	1.45273e-08	5.31699e-08	74	6.555e-08	1.311e-06
149	520000000028	0.25	2.21453e-10	1.35086e-09	43.1	3.81784e-08	1.39733e-07	73.7	6.52842e-08	1.30568e-06
150	520000000147	0.556	4.92511e-10	3.00431e-09	15.7	1.39072e-08	5.09004e-08	73.1	6.47527e-08	1.29505e-06
151	520181000867	0.32	2.83459e-10	1.7291e-09	20.6	1.82477e-08	6.67866e-08	72.8	6.4487e-08	1.28974e-06
152	520181000854	0.14	1.24013e-10	7.56482e-10	14	1.24013e-08	4.53889e-08	71.8	6.36012e-08	1.27202e-06
153	520000000078	0.27	2.39169e-10	1.45893e-09	9.81	8.6898e-09	3.18047e-08	71.7	6.35126e-08	1.27025e-06
154	520000000136	0.22	1.94878e-10	1.18876e-09	13.5	1.19584e-08	4.37679e-08	71.6	6.3424e-08	1.26848e-06
155	520181000876	0.55	4.87196e-10	2.97189e-09	10.9	9.65533e-09	3.53385e-08	71.4	6.32469e-08	1.26494e-06
156	520181000887	0.34	3.01175e-10	1.83717e-09	21.2	1.87792e-08	6.87318e-08	70.9	6.28039e-08	1.25608e-06
157	520181000880	0.41	3.63182e-10	2.21541e-09	16.9	1.49702e-08	5.47909e-08	70.5	6.24496e-08	1.24899e-06
158	520181000840	0.56	4.96054e-10	3.02593e-09	23.6	2.09051e-08	7.65127e-08	70.2	6.21839e-08	1.24368e-06
159	520000000149	0.24	2.12594e-10	1.29683e-09	9.83	8.70752e-09	3.18695e-08	69.9	6.19181e-08	1.23836e-06
160	520181000571	1.25	1.10726e-09	6.7543e-09	15.2	1.34643e-08	4.92794e-08	69.1	6.12095e-08	1.22419e-06
161	520000000002	0.26	2.30311e-10	1.4049e-09	14.5	1.28442e-08	4.701e-08	69	6.11209e-08	1.22242e-06
162	520000000001	0.22	1.94878e-10	1.18876e-09	24	2.12594e-08	7.78096e-08	69	6.11209e-08	1.22242e-06
163	520000000022	0.41	3.63182e-10	2.21541e-09	36.3	3.21549e-08	1.17687e-07	68.9	6.10323e-08	1.22065e-06
164	520181000850	0.5	4.42905e-10	2.70172e-09	10.3	9.12385e-09	3.33933e-08	67.6	5.98808e-08	1.19762e-06
165	520000000152	0.484	4.28732e-10	2.61527e-09	14.7	1.30214e-08	4.76584e-08	66.9	5.92607e-08	1.18521e-06
166	520000000184	0.294	2.60428e-10	1.58861e-09	6.07	5.37687e-09	1.96793e-08	66.8	5.91721e-08	1.18344e-06
167	520181000855	0.33	2.92317e-10	1.78314e-09	14.7	1.30214e-08	4.76584e-08	65.1	5.76662e-08	1.15332e-06
168	520000000154	0.33	2.92317e-10	1.78314e-09	8.97	7.94572e-09	2.90813e-08	65.1	5.76662e-08	1.15332e-06
169	520181000870	0.27	2.39169e-10	1.45893e-09	33.6	2.97632e-08	1.08933e-07	64.7	5.73119e-08	1.14624e-06
170	520181000767	0.43	3.80898e-10	2.32348e-09	23	2.03736e-08	7.45675e-08	63.8	5.65147e-08	1.13029e-06
171	520181000856	0.2	1.77162e-10	1.08069e-09	7.81	6.91818e-09	2.53205e-08	62.7	5.55403e-08	1.11081e-06
172	520000000084	0.1195	1.05854e-10	6.45711e-10	13.5	1.19584e-08	4.37679e-08	62.25	5.51417e-08	1.10283e-06
173	520000000186	0.967	8.56579e-10	5.22513e-09	6.71	5.94379e-09	2.17543e-08	62	5.49202e-08	1.0984e-06
174	520000000020	0.5	4.42905e-10	2.70172e-09	25.6	2.26767e-08	8.29969e-08	61.7	5.46545e-08	1.09309e-06
175	520181000891	0.21	1.8602e-10	1.13472e-09	11.5	1.01868e-08	3.72838e-08	60.3	5.34144e-08	1.06829e-06
176	520000000150	0.447	3.95957e-10	2.41534e-09	4.24	3.75584e-09	1.37464e-08	59.4	5.26171e-08	1.05234e-06
177	520181000874	0.28	2.48027e-10	1.51296e-09	6.35	5.6249e-09	2.05871e-08	58.3	5.16427e-08	1.03285e-06
178	520181000846	0.22	1.94878e-10	1.18876e-09	11.4	1.00982e-08	3.69595e-08	58.1	5.14656e-08	1.02931e-06
179	520181000883	0.3	2.65743e-10	1.62103e-09	14.1	1.24899e-08	4.57131e-08	57.9	5.12884e-08	1.02577e-06
180	520000000142	0.706	6.25382e-10	3.81483e-09	11	9.74391e-09	3.56627e-08	56.8	5.0314e-08	1.00628e-06
181	520000000172	0.758	6.71444e-10	4.09581e-09	10.9	9.65533e-09	3.53385e-08	56.7	5.02254e-08	1.00451e-06
182	520181000892	0.24	2.12594e-10	1.29683e-09	8.65	7.66226e-09	2.80439e-08	54.6	4.83652e-08	9.67305e-07
183	520000000074	0.434	3.84442e-10	2.34509e-09	4.35	3.85327e-09	1.4103e-08	52.4	4.64165e-08	9.28329e-07
184	520181000884	0.37	3.2775e-10	1.99927e-09	13.2	1.16927e-08	4.27953e-08	50.9	4.50877e-08	9.01755e-07
185	520000000181	0.176	1.55903e-10	9.51006e-10	5.38	4.76566e-09	1.74423e-08	45	3.98615e-08	7.97229e-07
186	520000000167	0.181	1.60332e-10	9.78023e-10	4.72	4.18102e-09	1.53025e-08	44.3	3.92414e-08	7.84828e-07
187	520181000875	0.18	1.59446e-10	9.7262e-10	5.46	4.83652e-09	1.77017e-08	44	3.89757e-08	7.79513e-07
188	520000000161	0.27	2.39169e-10	1.45893e-09	6.02	5.33258e-09	1.95172e-08	43.2	3.8267e-08	7.6534e-07
189	520181000628	0.3	2.65743e-10	1.62103e-09	22.3	1.97536e-08	7.22981e-08	41.8	3.70269e-08	7.40537e-07
190	520000000180	0.102	9.03526e-11	5.51151e-10	3.04	2.69286e-09	9.85588e-09	24.2	2.14366e-08	4.28732e-07

[truncated: 5 more sheets: 5.descriptive statistics ofdata, descriptive statistics of data2, descriptive statistics of data3, 6.Non–carcinogenic risks , Carcinogenic risks ]
